# Supplementary material for: Analysis of the Genome and Mobilome of a Dissimilatory Arsenate Reducing Aeromonas sp. O23A Reveals Multiple Mechanisms for Heavy Metal Resistance and Metabolism
Source: Front Microbiol. 2017 May 29;8:936. doi: 10.3389/fmicb.2017.00936 (PMC5446998; doi:10.3389/fmicb.2017.00936)
Supplement: Supplementary file 1 [file Data_Sheet_1.ZIP]

Archive with 6 entries (5 files):
- File S1/
- File S1/O23A chromosome.gbk
- File S1/pO23AP1.gbk
- File S1/pO23AP2.gbk
- File S1/pO23AP3.gbk
- File S1/pO23AP4.gbk
