# Supplementary material for: Analysis of the Genome and Mobilome of a Dissimilatory Arsenate Reducing Aeromonas sp. O23A Reveals Multiple Mechanisms for Heavy Metal Resistance and Metabolism
Source: Front Microbiol. 2017 May 29;8:936. doi: 10.3389/fmicb.2017.00936 (PMC5446998; doi:10.3389/fmicb.2017.00936)
Supplement: Supplementary file 1 [file Data_Sheet_1.ZIP › File S1/O23A chromosome.gbk]

     gene            240..1184
                     /locus_tag="O23A_p0001"
     CDS             240..1184
                     /product="Chemotaxis protein CheV"
                     /EC_number="2.7.3.-"
                     /protein_id="gnl|bioluw|O23A_p0001"
     gene            complement(1274..1873)
                     /locus_tag="O23A_p0002"
     CDS             complement(1274..1873)
                     /product="Arylesterase precursor"
                     /EC_number="3.1.1.2"
                     /protein_id="gnl|bioluw|O23A_p0002"
     gene            1872..2570
                     /locus_tag="O23A_p0003"
     CDS             1872..2570
                     /product="Predicted ABC-type transport system, ATPase
                     component"
                     /protein_id="gnl|bioluw|O23A_p0003"
     gene            2625..5072
                     /locus_tag="O23A_p0004"
     CDS             2625..5072
                     /product="Putative permease precursor"
                     /protein_id="gnl|bioluw|O23A_p0004"
     gene            complement(5156..6061)
                     /locus_tag="O23A_p0005"
     CDS             complement(5156..6061)
                     /product="Cell division inhibitor Slr1223 (YfcH in EC),
                     contains epimerase/dehydratase and DUF1731 domains"
                     /protein_id="gnl|bioluw|O23A_p0005"
     gene            6386..7915
                     /locus_tag="O23A_p0006"
     CDS             6386..7915
                     /product="Rtn protein"
                     /protein_id="gnl|bioluw|O23A_p0006"
     gene            complement(8002..9183)
                     /locus_tag="O23A_p0007"
     CDS             complement(8002..9183)
                     /product="Transcriptional regulator, GntR family domain"
                     /protein_id="gnl|bioluw|O23A_p0007"
     gene            9199..9357
                     /locus_tag="O23A_p0008"
     CDS             9199..9357
                     /product="hypothetical protein"
                     /protein_id="gnl|bioluw|O23A_p0008"
     gene            complement(9400..10467)
                     /locus_tag="O23A_p0009"
     CDS             complement(9400..10467)
                     /product="Aminopeptidase Y (Arg, Lys, Leu preference)"
                     /EC_number="3.4.11.15"
                     /protein_id="gnl|bioluw|O23A_p0009"
     gene            10773..11486
                     /locus_tag="O23A_p0010"
     CDS             10773..11486
                     /product="tRNA (guanine46-N7-)-methyltransferase"
                     /EC_number="2.1.1.33"
                     /protein_id="gnl|bioluw|O23A_p0010"
     gene            11518..11850
                     /locus_tag="O23A_p0011"
     CDS             11518..11850
                     /product="FIG002060: uncharacterized protein YggL"
                     /protein_id="gnl|bioluw|O23A_p0011"
     gene            11968..12900
                     /locus_tag="O23A_p0012"
     CDS             11968..12900
                     /product="Glutaminase"
                     /EC_number="3.5.1.2"
                     /protein_id="gnl|bioluw|O23A_p0012"
     gene            12930..14225
                     /locus_tag="O23A_p0013"
     CDS             12930..14225
                     /product="Putative thiosulfate sulfurtransferase ynjE"
                     /EC_number="2.8.1.1"
                     /protein_id="gnl|bioluw|O23A_p0013"
     gene            14423..14632
                     /locus_tag="O23A_p0014"
     CDS             14423..14632
                     /product="Hypothetical lipoprotein ygdR precursor"
                     /protein_id="gnl|bioluw|O23A_p0014"
     gene            complement(14687..18247)
                     /locus_tag="O23A_p0015"
     CDS             complement(14687..18247)
                     /product="FIG00361300: hypothetical protein"
                     /protein_id="gnl|bioluw|O23A_p0015"
     gene            complement(18347..19624)
                     /locus_tag="O23A_p0016"
     CDS             complement(18347..19624)
                     /product="Proline iminopeptidase"
                     /EC_number="3.4.11.5"
                     /protein_id="gnl|bioluw|O23A_p0016"
     gene            complement(19836..20015)
                     /locus_tag="O23A_p0017"
     CDS             complement(19836..20015)
                     /product="hypothetical protein"
                     /protein_id="gnl|bioluw|O23A_p0017"
     gene            complement(20299..20454)
                     /locus_tag="O23A_p0018"
     CDS             complement(20299..20454)
                     /product="hypothetical protein"
                     /protein_id="gnl|bioluw|O23A_p0018"
     gene            20453..21916
                     /locus_tag="O23A_p0019"
     CDS             20453..21916
                     /product="Betaine aldehyde dehydrogenase"
                     /EC_number="1.2.1.8"
                     /protein_id="gnl|bioluw|O23A_p0019"
     gene            21926..23605
                     /locus_tag="O23A_p0020"
     CDS             21926..23605
                     /product="Choline dehydrogenase "
                     /EC_number="1.1.99.1"
                     /protein_id="gnl|bioluw|O23A_p0020"
     gene            23849..25066
                     /locus_tag="O23A_p0021"
     CDS             23849..25066
                     /product="Choline transporter BetT, short form"
                     /protein_id="gnl|bioluw|O23A_p0021"
     gene            25175..25453
                     /locus_tag="O23A_p0022"
     CDS             25175..25453
                     /product="hypothetical protein"
                     /protein_id="gnl|bioluw|O23A_p0022"
     repeat_region   25498..25657
                     /note="repeat region"
     gene            complement(25499..25574)
                     /locus_tag="O23A_t0001"
     tRNA            complement(25499..25574)
                     /product="tRNA-Asn-GTT"
     gene            complement(25580..25655)
                     /locus_tag="O23A_t0002"
     tRNA            complement(25580..25655)
                     /product="tRNA-Phe-GAA"
     gene            complement(25848..28124)
                     /locus_tag="O23A_p0023"
     CDS             complement(25848..28124)
                     /product="Metalloprotease, putative zinc-binding domain"
                     /protein_id="gnl|bioluw|O23A_p0023"
     gene            complement(28138..28326)
                     /locus_tag="O23A_p0024"
     CDS             complement(28138..28326)
                     /product="hypothetical protein"
                     /protein_id="gnl|bioluw|O23A_p0024"
     gene            28545..28892
                     /locus_tag="O23A_p0025"
     CDS             28545..28892
                     /product="Ribonuclease E inhibitor RraB"
                     /protein_id="gnl|bioluw|O23A_p0025"
     gene            complement(28967..30940)
                     /locus_tag="O23A_p0026"
     CDS             complement(28967..30940)
                     /product="GGDEF family protein"
                     /protein_id="gnl|bioluw|O23A_p0026"
     gene            31094..31606
                     /locus_tag="O23A_p0027"
     CDS             31094..31606
                     /product="FIG00361799: hypothetical protein"
                     /protein_id="gnl|bioluw|O23A_p0027"
     gene            complement(31839..32237)
                     /locus_tag="O23A_p0028"
     CDS             complement(31839..32237)
                     /product="FIG00361887: hypothetical protein"
                     /protein_id="gnl|bioluw|O23A_p0028"
     gene            complement(32240..32503)
                     /locus_tag="O23A_p0029"
     CDS             complement(32240..32503)
                     /product="FIG00361611: hypothetical protein"
                     /protein_id="gnl|bioluw|O23A_p0029"
     gene            complement(32493..32762)
                     /locus_tag="O23A_p0030"
     CDS             complement(32493..32762)
                     /product="FIG00361340: hypothetical protein"
                     /protein_id="gnl|bioluw|O23A_p0030"
     gene            complement(32759..33631)
                     /locus_tag="O23A_p0031"
     CDS             complement(32759..33631)
                     /product="Phosphatidylserine decarboxylase"
                     /EC_number="4.1.1.65"
                     /protein_id="gnl|bioluw|O23A_p0031"
     gene            complement(33671..34750)
                     /locus_tag="O23A_p0032"
     CDS             complement(33671..34750)
                     /product="Ribosome small subunit-stimulated GTPase EngC"
                     /protein_id="gnl|bioluw|O23A_p0032"
     gene            34749..35342
                     /locus_tag="O23A_p0033"
     CDS             34749..35342
                     /product="3'-to-5' oligoribonuclease (orn)"
                     /protein_id="gnl|bioluw|O23A_p0033"
     gene            35532..35607
                     /locus_tag="O23A_t0003"
     tRNA            35532..35607
                     /product="tRNA-Gly-GCC"
     gene            35644..35719
                     /locus_tag="O23A_t0004"
     tRNA            35644..35719
                     /product="tRNA-Gly-GCC"
     gene            35755..35830
                     /locus_tag="O23A_t0005"
     tRNA            35755..35830
                     /product="tRNA-Gly-GCC"
     gene            35867..35942
                     /locus_tag="O23A_t0006"
     tRNA            35867..35942
                     /product="tRNA-Gly-GCC"
     gene            35978..36053
                     /locus_tag="O23A_t0007"
     tRNA            35978..36053
                     /product="tRNA-Gly-GCC"
     gene            36079..36154
                     /locus_tag="O23A_t0008"
     tRNA            36079..36154
                     /product="tRNA-Gly-GCC"
     gene            36180..36255
                     /locus_tag="O23A_t0009"
     tRNA            36180..36255
                     /product="tRNA-Gly-GCC"
     gene            complement(36594..36803)
                     /locus_tag="O23A_p0034"
     CDS             complement(36594..36803)
                     /product="Cold shock protein CspA"
                     /protein_id="gnl|bioluw|O23A_p0034"
     gene            complement(37075..37728)
                     /locus_tag="O23A_p0035"
     CDS             complement(37075..37728)
                     /product="hypothetical protein"
                     /protein_id="gnl|bioluw|O23A_p0035"
     gene            complement(37828..39930)
                     /locus_tag="O23A_p0036"
     CDS             complement(37828..39930)
                     /product="Methyl-accepting chemotaxis transducer"
                     /protein_id="gnl|bioluw|O23A_p0036"
     gene            40205..41620
                     /locus_tag="O23A_p0037"
     CDS             40205..41620
                     /product="Glutamyl-tRNA synthetase"
                     /EC_number="6.1.1.17"
                     /protein_id="gnl|bioluw|O23A_p0037"
     gene            41683..41877
                     /locus_tag="O23A_p0038"
     CDS             41683..41877
                     /product="Glutamyl-tRNA synthetase"
                     /EC_number="6.1.1.17"
                     /protein_id="gnl|bioluw|O23A_p0038"
     gene            42038..42113
                     /locus_tag="O23A_t0010"
     tRNA            42038..42113
                     /product="tRNA-Ala-GGC"
     gene            42142..42217
                     /locus_tag="O23A_t0011"
     tRNA            42142..42217
                     /product="tRNA-Ala-GGC"
     gene            42282..42357
                     /locus_tag="O23A_t0012"
     tRNA            42282..42357
                     /product="tRNA-Ala-GGC"
     gene            42406..42481
                     /locus_tag="O23A_t0013"
     tRNA            42406..42481
                     /product="tRNA-Ala-GGC"
     gene            42530..42605
                     /locus_tag="O23A_t0014"
     tRNA            42530..42605
                     /product="tRNA-Ala-GGC"
     gene            complement(42743..44953)
                     /locus_tag="O23A_p0039"
     CDS             complement(42743..44953)
                     /product="Extracellular and/or outer membrane
                     deoxyribonuclease NucH/SO1066"
                     /protein_id="gnl|bioluw|O23A_p0039"
     gene            45355..48417
                     /locus_tag="O23A_p0040"
     CDS             45355..48417
                     /product="Chitodextrinase precursor"
                     /EC_number="3.2.1.14"
                     /protein_id="gnl|bioluw|O23A_p0040"
     gene            complement(48713..49948)
                     /locus_tag="O23A_p0041"
     CDS             complement(48713..49948)
                     /product="TPR domain protein, putative component of TonB
                     system"
                     /protein_id="gnl|bioluw|O23A_p0041"
     gene            complement(49960..50595)
                     /locus_tag="O23A_p0042"
     CDS             complement(49960..50595)
                     /product="Ferric siderophore transport system, periplasmic
                     binding protein TonB"
                     /protein_id="gnl|bioluw|O23A_p0042"
     gene            complement(50612..51019)
                     /locus_tag="O23A_p0043"
     CDS             complement(50612..51019)
                     /product="Biopolymer transport protein ExbD/TolR"
                     /protein_id="gnl|bioluw|O23A_p0043"
     gene            complement(51087..51614)
                     /locus_tag="O23A_p0044"
     CDS             complement(51087..51614)
                     /product="Ferric siderophore transport system, biopolymer
                     transport protein ExbB"
                     /protein_id="gnl|bioluw|O23A_p0044"
     gene            complement(51625..52998)
                     /locus_tag="O23A_p0045"
     CDS             complement(51625..52998)
                     /product="MotA/TolQ/ExbB proton channel family protein"
                     /protein_id="gnl|bioluw|O23A_p0045"
     gene            complement(52995..53759)
                     /locus_tag="O23A_p0046"
     CDS             complement(52995..53759)
                     /product="TonB system biopolymer transport component;
                     Chromosome segregation ATPase"
                     /protein_id="gnl|bioluw|O23A_p0046"
     gene            complement(53868..56486)
                     /locus_tag="O23A_p0047"
     CDS             complement(53868..56486)
                     /product="TonB-dependent receptor"
                     /protein_id="gnl|bioluw|O23A_p0047"
     gene            57232..58257
                     /locus_tag="O23A_p0048"
     CDS             57232..58257
                     /product="Oligopeptide transport system permease protein
                     OppB (TC 3.A.1.5.1)"
                     /protein_id="gnl|bioluw|O23A_p0048"
     gene            58367..59410
                     /locus_tag="O23A_p0049"
     CDS             58367..59410
                     /product="Oligopeptide transport system permease protein
                     oppC"
                     /protein_id="gnl|bioluw|O23A_p0049"
     gene            59561..61378
                     /locus_tag="O23A_p0050"
     CDS             59561..61378
                     /product="Oligopeptide ABC transporter, periplasmic
                     oligopeptide-binding protein OppA (TC 3.A.1.5.1)"
                     /protein_id="gnl|bioluw|O23A_p0050"
     gene            61404..62462
                     /locus_tag="O23A_p0051"
     CDS             61404..62462
                     /product="Oligopeptide transport ATP-binding protein OppD
                     (TC 3.A.1.5.1)"
                     /protein_id="gnl|bioluw|O23A_p0051"
     gene            62459..63460
                     /locus_tag="O23A_p0052"
     CDS             62459..63460
                     /product="Oligopeptide transport ATP-binding protein OppF
                     (TC 3.A.1.5.1)"
                     /protein_id="gnl|bioluw|O23A_p0052"
     gene            complement(63664..63783)
                     /locus_tag="O23A_p0053"
     CDS             complement(63664..63783)
                     /product="FIG00361918: hypothetical protein"
                     /protein_id="gnl|bioluw|O23A_p0053"
     gene            complement(64184..65635)
                     /locus_tag="O23A_p0054"
     CDS             complement(64184..65635)
                     /product="Cytosol nonspecific dipeptidase"
                     /EC_number="3.4.13.18"
                     /protein_id="gnl|bioluw|O23A_p0054"
     gene            complement(65857..65991)
                     /locus_tag="O23A_p0055"
     CDS             complement(65857..65991)
                     /product="hypothetical protein"
                     /protein_id="gnl|bioluw|O23A_p0055"
     gene            complement(66175..66336)
                     /locus_tag="O23A_p0056"
     CDS             complement(66175..66336)
                     /product="hypothetical protein"
                     /protein_id="gnl|bioluw|O23A_p0056"
     gene            66566..67033
                     /locus_tag="O23A_p0057"
     CDS             66566..67033
                     /product="Xanthine-guanine phosphoribosyltransferase (EC
                     )"
                     /EC_number="2.4.2.22"
                     /protein_id="gnl|bioluw|O23A_p0057"
     gene            67144..68412
                     /locus_tag="O23A_p0058"
     CDS             67144..68412
                     /product="Fermentation/respiration switch protein"
                     /protein_id="gnl|bioluw|O23A_p0058"
     gene            68452..68865
                     /locus_tag="O23A_p0059"
     CDS             68452..68865
                     /product="Curlin genes transcriptional activator"
                     /protein_id="gnl|bioluw|O23A_p0059"
     gene            69089..70192
                     /locus_tag="O23A_p0060"
     CDS             69089..70192
                     /product="Glutamate 5-kinase / RNA-binding C-terminal
                     domain PUA"
                     /EC_number="2.7.2.11"
                     /protein_id="gnl|bioluw|O23A_p0060"
     gene            70290..71543
                     /locus_tag="O23A_p0061"
     CDS             70290..71543
                     /product="Gamma-glutamyl phosphate reductase"
                     /EC_number="1.2.1.41"
                     /protein_id="gnl|bioluw|O23A_p0061"
     gene            71699..72334
                     /locus_tag="O23A_p0062"
     CDS             71699..72334
                     /product="hypothetical protein"
                     /protein_id="gnl|bioluw|O23A_p0062"
     gene            complement(72402..72830)
                     /locus_tag="O23A_p0063"
     CDS             complement(72402..72830)
                     /product="Universal stress protein family"
                     /protein_id="gnl|bioluw|O23A_p0063"
     gene            complement(72873..73040)
                     /locus_tag="O23A_p0064"
     CDS             complement(72873..73040)
                     /product="hypothetical protein"
                     /protein_id="gnl|bioluw|O23A_p0064"
     gene            73039..73776
                     /locus_tag="O23A_p0065"
     CDS             73039..73776
                     /product="hypothetical protein"
                     /protein_id="gnl|bioluw|O23A_p0065"
     gene            complement(73782..74306)
                     /locus_tag="O23A_p0066"
     CDS             complement(73782..74306)
                     /product="RNA methyltransferase, TrmH family"
                     /protein_id="gnl|bioluw|O23A_p0066"
     gene            74642..77299
                     /locus_tag="O23A_p0067"
     CDS             74642..77299
                     /product="Assimilatory nitrate reductase large subunit (EC
                     )"
                     /EC_number="1.7.99.4"
                     /protein_id="gnl|bioluw|O23A_p0067"
     gene            77326..78084
                     /locus_tag="O23A_p0068"
     CDS             77326..78084
                     /product="Uroporphyrinogen-III methyltransferase"
                     /EC_number="2.1.1.107"
                     /protein_id="gnl|bioluw|O23A_p0068"
     gene            78224..78808
                     /locus_tag="O23A_p0069"
     CDS             78224..78808
                     /product="Response regulator NasT"
                     /protein_id="gnl|bioluw|O23A_p0069"
     gene            79098..80456
                     /locus_tag="O23A_p0070"
     CDS             79098..80456
                     /product="Nitrate ABC transporter, nitrate-binding
                     protein"
                     /protein_id="gnl|bioluw|O23A_p0070"
     gene            80471..81430
                     /locus_tag="O23A_p0071"
     CDS             80471..81430
                     /product="Nitrate ABC transporter, permease protein"
                     /protein_id="gnl|bioluw|O23A_p0071"
     gene            81462..82283
                     /locus_tag="O23A_p0072"
     CDS             81462..82283
                     /product="Nitrate ABC transporter, ATP-binding protein"
                     /protein_id="gnl|bioluw|O23A_p0072"
     gene            82311..84896
                     /locus_tag="O23A_p0073"
     CDS             82311..84896
                     /product="Nitrite reductase [NAD(P)H] large subunit"
                     /EC_number="1.7.1.4"
                     /protein_id="gnl|bioluw|O23A_p0073"
     gene            84944..85366
                     /locus_tag="O23A_p0074"
     CDS             84944..85366
                     /product="Nitrite reductase [NAD(P)H] small subunit"
                     /EC_number="1.7.1.4"
                     /protein_id="gnl|bioluw|O23A_p0074"
     gene            85370..85495
                     /locus_tag="O23A_p0075"
     CDS             85370..85495
                     /product="hypothetical protein"
                     /protein_id="gnl|bioluw|O23A_p0075"
     gene            85510..86601
                     /locus_tag="O23A_p0076"
     CDS             85510..86601
                     /product="Pseudouridine kinase"
                     /EC_number="2.7.1.83"
                     /protein_id="gnl|bioluw|O23A_p0076"
     gene            86595..87503
                     /locus_tag="O23A_p0077"
     CDS             86595..87503
                     /product="Pseudouridine 5'-phosphate glycosidase"
                     /protein_id="gnl|bioluw|O23A_p0077"
     gene            complement(87576..88301)
                     /locus_tag="O23A_p0078"
     CDS             complement(87576..88301)
                     /product="Carbonic anhydrase"
                     /EC_number="4.2.1.1"
                     /protein_id="gnl|bioluw|O23A_p0078"
     gene            complement(88579..88728)
                     /locus_tag="O23A_p0079"
     CDS             complement(88579..88728)
                     /product="hypothetical protein"
                     /protein_id="gnl|bioluw|O23A_p0079"
     gene            88750..89727
                     /locus_tag="O23A_p0080"
     CDS             88750..89727
                     /product="Cytochrome c551 peroxidase"
                     /EC_number="1.11.1.5"
                     /protein_id="gnl|bioluw|O23A_p0080"
     gene            89977..90732
                     /locus_tag="O23A_p0081"
     CDS             89977..90732
                     /product="DNA/RNA endonuclease G"
                     /protein_id="gnl|bioluw|O23A_p0081"
     gene            complement(90769..90984)
                     /locus_tag="O23A_p0082"
     CDS             complement(90769..90984)
                     /product="hypothetical protein"
                     /protein_id="gnl|bioluw|O23A_p0082"
     gene            complement(91031..92107)
                     /locus_tag="O23A_p0083"
     CDS             complement(91031..92107)
                     /product="SAM-dependent methyltransferase"
                     /protein_id="gnl|bioluw|O23A_p0083"
     gene            complement(92126..92518)
                     /locus_tag="O23A_p0084"
     CDS             complement(92126..92518)
                     /product="FIG00921676: hypothetical protein"
                     /protein_id="gnl|bioluw|O23A_p0084"
     gene            92769..93488
                     /locus_tag="O23A_p0085"
     CDS             92769..93488
                     /product="3-oxoacyl-[ACP] synthase"
                     /protein_id="gnl|bioluw|O23A_p0085"
     gene            93473..94231
                     /locus_tag="O23A_p0086"
     CDS             93473..94231
                     /product="FIG018329: 1-acyl-sn-glycerol-3-phosphate
                     acyltransferase"
                     /protein_id="gnl|bioluw|O23A_p0086"
     gene            94249..94515
                     /locus_tag="O23A_p0087"
     CDS             94249..94515
                     /product="Acyl carrier protein (ACP1)"
                     /protein_id="gnl|bioluw|O23A_p0087"
     gene            94519..94767
                     /locus_tag="O23A_p0088"
     CDS             94519..94767
                     /product="Acyl carrier protein (ACP2)"
                     /protein_id="gnl|bioluw|O23A_p0088"
     gene            94787..95374
                     /locus_tag="O23A_p0089"
     CDS             94787..95374
                     /product="FIG017861: hypothetical protein"
                     /protein_id="gnl|bioluw|O23A_p0089"
     gene            95371..96741
                     /locus_tag="O23A_p0090"
     CDS             95371..96741
                     /product="FIGfam138462: Acyl-CoA synthetase, AMP-(fatty)
                     acid ligase"
                     /protein_id="gnl|bioluw|O23A_p0090"
     gene            96725..97096
                     /locus_tag="O23A_p0091"
     CDS             96725..97096
                     /product="(3R)-hydroxymyristoyl-[ACP] dehydratase"
                     /EC_number="4.2.1.-"
                     /protein_id="gnl|bioluw|O23A_p0091"
     gene            97093..98796
                     /locus_tag="O23A_p0092"
     CDS             97093..98796
                     /product="FIG143263: Glycosyl transferase /
                     Lysophospholipid acyltransferase"
                     /protein_id="gnl|bioluw|O23A_p0092"
     gene            98783..100345
                     /locus_tag="O23A_p0093"
     CDS             98783..100345
                     /product="Putative histidine ammonia-lyase protein"
                     /protein_id="gnl|bioluw|O23A_p0093"
     gene            100342..100461
                     /locus_tag="O23A_p0094"
     CDS             100342..100461
                     /product="FIG002571: 4-hydroxybenzoyl-CoA thioesterase
                     domain protein"
                     /protein_id="gnl|bioluw|O23A_p0094"
     gene            100458..100895
                     /locus_tag="O23A_p0095"
     CDS             100458..100895
                     /product="FIG002571: 4-hydroxybenzoyl-CoA thioesterase
                     domain protein"
                     /protein_id="gnl|bioluw|O23A_p0095"
     gene            100892..101506
                     /locus_tag="O23A_p0096"
     CDS             100892..101506
                     /product="FIG027190: Putative transmembrane protein"
                     /protein_id="gnl|bioluw|O23A_p0096"
     gene            101557..103932
                     /locus_tag="O23A_p0097"
     CDS             101557..103932
                     /product="FIG021862: membrane protein, exporter"
                     /protein_id="gnl|bioluw|O23A_p0097"
     gene            103929..104492
                     /locus_tag="O23A_p0098"
     CDS             103929..104492
                     /product="FIG035331: hypothetical protein"
                     /protein_id="gnl|bioluw|O23A_p0098"
     gene            104489..105670
                     /locus_tag="O23A_p0099"
     CDS             104489..105670
                     /product="3-oxoacyl-[ACP] synthase, FabV like"
                     /EC_number="2.3.1.41"
                     /protein_id="gnl|bioluw|O23A_p0099"
     gene            105667..106128
                     /locus_tag="O23A_p0100"
     CDS             105667..106128
                     /product="3-hydroxydecanoyl-[ACP] dehydratase"
                     /EC_number="4.2.1.59"
                     /protein_id="gnl|bioluw|O23A_p0100"
     gene            106138..106863
                     /locus_tag="O23A_p0101"
     CDS             106138..106863
                     /product="3-oxoacyl-[ACP] reductase"
                     /EC_number="1.1.1.100"
                     /protein_id="gnl|bioluw|O23A_p0101"
     gene            106955..108181
                     /locus_tag="O23A_p0102"
     CDS             106955..108181
                     /product="FIG138576: 3-oxoacyl-[ACP] synthase"
                     /EC_number="2.3.1.41"
                     /protein_id="gnl|bioluw|O23A_p0102"
     gene            108271..108687
                     /locus_tag="O23A_p0103"
     CDS             108271..108687
                     /product="hypothetical protein"
                     /protein_id="gnl|bioluw|O23A_p0103"
     gene            complement(108724..109254)
                     /locus_tag="O23A_p0104"
     CDS             complement(108724..109254)
                     /product="Molybdopterin adenylyltransferase"
                     /EC_number="2.7.7.75"
                     /protein_id="gnl|bioluw|O23A_p0104"
     gene            109639..110007
                     /locus_tag="O23A_p0105"
     CDS             109639..110007
                     /product="hypothetical protein"
                     /protein_id="gnl|bioluw|O23A_p0105"
     gene            110242..111039
                     /locus_tag="O23A_p0106"
     CDS             110242..111039
                     /product="FIG023911: putative membrane protein"
                     /protein_id="gnl|bioluw|O23A_p0106"
     gene            111036..111161
                     /locus_tag="O23A_p0107"
     CDS             111036..111161
                     /product="FIG023911: putative membrane protein"
                     /protein_id="gnl|bioluw|O23A_p0107"
     gene            111161..111625
                     /locus_tag="O23A_p0108"
     CDS             111161..111625
                     /product="FIG001826: putative inner membrane protein"
                     /protein_id="gnl|bioluw|O23A_p0108"
     gene            111650..112144
                     /locus_tag="O23A_p0109"
     CDS             111650..112144
                     /product="Dihydrofolate reductase"
                     /EC_number="1.5.1.3"
                     /protein_id="gnl|bioluw|O23A_p0109"
     gene            112644..113840
                     /locus_tag="O23A_p0110"
     CDS             112644..113840
                     /product="Glycine betaine/L-proline transport ATP-binding
                     protein ProV (TC 3.A.1.12.1)"
                     /protein_id="gnl|bioluw|O23A_p0110"
     gene            113837..114988
                     /locus_tag="O23A_p0111"
     CDS             113837..114988
                     /product="Glycine betaine/L-proline transport system
                     permease protein ProW (TC 3.A.1.12.1)"
                     /protein_id="gnl|bioluw|O23A_p0111"
     gene            114985..115983
                     /locus_tag="O23A_p0112"
     CDS             114985..115983
                     /product="Glycine betaine/L-proline transport
                     substrate-binding protein ProX (TC 3.A.1.12.1)"
                     /protein_id="gnl|bioluw|O23A_p0112"
     gene            complement(116082..116864)
                     /locus_tag="O23A_p0113"
     CDS             complement(116082..116864)
                     /product="Phosphoadenylyl-sulfate reductase [thioredoxin]"
                     /EC_number="1.8.4.8"
                     /protein_id="gnl|bioluw|O23A_p0113"
     gene            complement(116854..118566)
                     /locus_tag="O23A_p0114"
     CDS             complement(116854..118566)
                     /product="Sulfite reductase [NADPH] hemoprotein
                     beta-component"
                     /EC_number="1.8.1.2"
                     /protein_id="gnl|bioluw|O23A_p0114"
     gene            complement(118566..120356)
                     /locus_tag="O23A_p0115"
     CDS             complement(118566..120356)
                     /product="Sulfite reductase [NADPH] flavoprotein
                     alpha-component"
                     /EC_number="1.8.1.2"
                     /protein_id="gnl|bioluw|O23A_p0115"
     gene            120556..121362
                     /locus_tag="O23A_p0116"
     CDS             120556..121362
                     /product="Phenazine biosynthesis protein PhzF like"
                     /protein_id="gnl|bioluw|O23A_p0116"
     gene            complement(121475..123013)
                     /locus_tag="O23A_p0117"
     CDS             complement(121475..123013)
                     /product="Lysyl-tRNA synthetase (class II)"
                     /EC_number="6.1.1.6"
                     /protein_id="gnl|bioluw|O23A_p0117"
     gene            complement(123036..123890)
                     /locus_tag="O23A_p0118"
     CDS             complement(123036..123890)
                     /product="Peptide chain release factor 2; programmed
                     frameshift-containing"
                     /protein_id="gnl|bioluw|O23A_p0118"
     gene            124386..126260
                     /locus_tag="O23A_p0119"
     CDS             124386..126260
                     /product="Methyl-accepting chemotaxis protein"
                     /protein_id="gnl|bioluw|O23A_p0119"
     gene            complement(126350..127549)
                     /locus_tag="O23A_p0120"
     CDS             complement(126350..127549)
                     /product="Sodium/glutamate symport protein"
                     /protein_id="gnl|bioluw|O23A_p0120"
     gene            127994..129001
                     /locus_tag="O23A_p0121"
     CDS             127994..129001
                     /product="L-asparaginase I, cytoplasmic"
                     /EC_number="3.5.1.1"
                     /protein_id="gnl|bioluw|O23A_p0121"
     gene            complement(129255..129548)
                     /locus_tag="O23A_p0122"
     CDS             complement(129255..129548)
                     /product="FIG074102: hypothetical protein"
                     /protein_id="gnl|bioluw|O23A_p0122"
     gene            complement(129611..131044)
                     /locus_tag="O23A_p0123"
     CDS             complement(129611..131044)
                     /product="NADPH-dependent glyceraldehyde-3-phosphate
                     dehydrogenase"
                     /EC_number="1.2.1.13"
                     /protein_id="gnl|bioluw|O23A_p0123"
     gene            131242..132042
                     /locus_tag="O23A_p0124"
     CDS             131242..132042
                     /product="FIG00920727: hypothetical protein"
                     /protein_id="gnl|bioluw|O23A_p0124"
     gene            132049..132606
                     /locus_tag="O23A_p0125"
     CDS             132049..132606
                     /product="Nudix dNTPase DR0274"
                     /EC_number="3.6.1.-"
                     /protein_id="gnl|bioluw|O23A_p0125"
     gene            complement(132672..134516)
                     /locus_tag="O23A_p0126"
     CDS             complement(132672..134516)
                     /product="Signal peptide peptidase SppA (protease 4)"
                     /protein_id="gnl|bioluw|O23A_p0126"
     gene            134738..136765
                     /locus_tag="O23A_p0127"
     CDS             134738..136765
                     /product="2,4-dienoyl-CoA reductase [NADPH]"
                     /EC_number="1.3.1.34"
                     /protein_id="gnl|bioluw|O23A_p0127"
     gene            136886..137434
                     /locus_tag="O23A_p0128"
     CDS             136886..137434
                     /product="Putative NAD(P)H nitroreductase YdjA"
                     /protein_id="gnl|bioluw|O23A_p0128"
     gene            complement(137833..138387)
                     /locus_tag="O23A_p0129"
     CDS             complement(137833..138387)
                     /product="Nodulation protein L"
                     /protein_id="gnl|bioluw|O23A_p0129"
     gene            complement(138541..139419)
                     /locus_tag="O23A_p0130"
     CDS             complement(138541..139419)
                     /product="Ribosomal protein L11 methyltransferase"
                     /EC_number="2.1.1.-"
                     /protein_id="gnl|bioluw|O23A_p0130"
     gene            139766..139924
                     /locus_tag="O23A_p0131"
     CDS             139766..139924
                     /product="hypothetical protein"
                     /protein_id="gnl|bioluw|O23A_p0131"
     gene            complement(139950..140966)
                     /locus_tag="O23A_p0132"
     CDS             complement(139950..140966)
                     /product="Bifunctional protein: zinc-containing alcohol
                     dehydrogenase / quinone oxidoreductase (NADPH:quinone
                     reductase)"
                     /EC_number="1.1.1.-"
                     /protein_id="gnl|bioluw|O23A_p0132"
     gene            141067..141939
                     /locus_tag="O23A_p0133"
     CDS             141067..141939
                     /product="Transcriptional regulator, LysR family"
                     /protein_id="gnl|bioluw|O23A_p0133"
     gene            complement(141942..143369)
                     /locus_tag="O23A_p0134"
     CDS             complement(141942..143369)
                     /product="Phosphotransferase system IIC components,
                     glucose/maltose/N- acetylglucosamine-specific"
                     /protein_id="gnl|bioluw|O23A_p0134"
     gene            complement(143459..144916)
                     /locus_tag="O23A_p0135"
     CDS             complement(143459..144916)
                     /product="Pantothenate:Na+ symporter (TC 2.A.21.1.1)"
                     /protein_id="gnl|bioluw|O23A_p0135"
     gene            complement(144906..145184)
                     /locus_tag="O23A_p0136"
     CDS             complement(144906..145184)
                     /product="FIG003021: Membrane protein"
                     /protein_id="gnl|bioluw|O23A_p0136"
     gene            complement(145377..146717)
                     /locus_tag="O23A_p0137"
     CDS             complement(145377..146717)
                     /product="Biotin carboxylase of acetyl-CoA carboxylase (EC
                     )"
                     /EC_number="6.3.4.14"
                     /protein_id="gnl|bioluw|O23A_p0137"
     gene            complement(146733..147194)
                     /locus_tag="O23A_p0138"
     CDS             complement(146733..147194)
                     /product="Biotin carboxyl carrier protein of acetyl-CoA
                     carboxylase"
                     /protein_id="gnl|bioluw|O23A_p0138"
     gene            complement(147225..147674)
                     /locus_tag="O23A_p0139"
     CDS             complement(147225..147674)
                     /product="3-dehydroquinate dehydratase II"
                     /EC_number="4.2.1.10"
                     /protein_id="gnl|bioluw|O23A_p0139"
     gene            complement(147940..149886)
                     /locus_tag="O23A_p0140"
     CDS             complement(147940..149886)
                     /product="Acetyl-CoA synthetase"
                     /EC_number="6.2.1.1"
                     /protein_id="gnl|bioluw|O23A_p0140"
     gene            150055..150354
                     /locus_tag="O23A_p0141"
     CDS             150055..150354
                     /product="hypothetical protein"
                     /protein_id="gnl|bioluw|O23A_p0141"
     gene            complement(150400..152850)
                     /locus_tag="O23A_p0142"
     CDS             complement(150400..152850)
                     /product="Sensory box protein"
                     /protein_id="gnl|bioluw|O23A_p0142"
     gene            complement(152975..153610)
                     /locus_tag="O23A_p0143"
     CDS             complement(152975..153610)
                     /product="hypothetical protein"
                     /protein_id="gnl|bioluw|O23A_p0143"
     gene            complement(153600..154739)
                     /locus_tag="O23A_p0144"
     CDS             complement(153600..154739)
                     /product="hypothetical protein"
                     /protein_id="gnl|bioluw|O23A_p0144"
     gene            complement(154911..155279)
                     /locus_tag="O23A_p0145"
     CDS             complement(154911..155279)
                     /product="FIG00361216: hypothetical protein"
                     /protein_id="gnl|bioluw|O23A_p0145"
     gene            complement(155284..155928)
                     /locus_tag="O23A_p0146"
     CDS             complement(155284..155928)
                     /product="Chaperone protein TorD"
                     /protein_id="gnl|bioluw|O23A_p0146"
     gene            complement(156227..156514)
                     /locus_tag="O23A_p0147"
     CDS             complement(156227..156514)
                     /product="hypothetical protein"
                     /protein_id="gnl|bioluw|O23A_p0147"
     gene            complement(156504..156701)
                     /locus_tag="O23A_p0148"
     CDS             complement(156504..156701)
                     /product="hypothetical protein"
                     /protein_id="gnl|bioluw|O23A_p0148"
     gene            156776..156973
                     /locus_tag="O23A_p0149"
     CDS             156776..156973
                     /product="hypothetical protein"
                     /protein_id="gnl|bioluw|O23A_p0149"
     gene            157075..158328
                     /locus_tag="O23A_p0150"
     CDS             157075..158328
                     /product="Serine hydroxymethyltransferase"
                     /EC_number="2.1.2.1"
                     /protein_id="gnl|bioluw|O23A_p0150"
     gene            158435..158863
                     /locus_tag="O23A_p0151"
     CDS             158435..158863
                     /product="hypothetical protein"
                     /protein_id="gnl|bioluw|O23A_p0151"
     gene            158931..159263
                     /locus_tag="O23A_p0152"
     CDS             158931..159263
                     /product="hypothetical protein"
                     /protein_id="gnl|bioluw|O23A_p0152"
     gene            159398..159847
                     /locus_tag="O23A_p0153"
     CDS             159398..159847
                     /product="Ribonucleotide reductase transcriptional
                     regulator NrdR"
                     /protein_id="gnl|bioluw|O23A_p0153"
     gene            159922..161031
                     /locus_tag="O23A_p0154"
     CDS             159922..161031
                     /product="Diaminohydroxyphosphoribosylaminopyrimidine
                     deaminase / 5-amino-6-(5-phosphoribosylamino)uracil
                     reductase"
                     /protein_id="gnl|bioluw|O23A_p0154"
     gene            161087..161740
                     /locus_tag="O23A_p0155"
     CDS             161087..161740
                     /product="Riboflavin synthase eubacterial/eukaryotic (EC
                     )"
                     /EC_number="2.5.1.9"
                     /protein_id="gnl|bioluw|O23A_p0155"
     gene            161884..162993
                     /locus_tag="O23A_p0156"
     CDS             161884..162993
                     /product="3,4-dihydroxy-2-butanone 4-phosphate synthase /
                     GTP cyclohydrolase II"
                     /protein_id="gnl|bioluw|O23A_p0156"
     gene            163125..163595
                     /locus_tag="O23A_p0157"
     CDS             163125..163595
                     /product="6,7-dimethyl-8-ribityllumazine synthase"
                     /EC_number="2.5.1.78"
                     /protein_id="gnl|bioluw|O23A_p0157"
     gene            163610..164023
                     /locus_tag="O23A_p0158"
     CDS             163610..164023
                     /product="Transcription termination protein NusB"
                     /protein_id="gnl|bioluw|O23A_p0158"
     gene            164081..165040
                     /locus_tag="O23A_p0159"
     CDS             164081..165040
                     /product="Thiamine-monophosphate kinase"
                     /EC_number="2.7.4.16"
                     /protein_id="gnl|bioluw|O23A_p0159"
     gene            165037..165531
                     /locus_tag="O23A_p0160"
     CDS             165037..165531
                     /product="Phosphatidylglycerophosphatase A"
                     /EC_number="3.1.3.27"
                     /protein_id="gnl|bioluw|O23A_p0160"
     gene            166042..167766
                     /locus_tag="O23A_p0161"
     CDS             166042..167766
                     /product="Dipeptide transport ATP-binding protein DppD (TC
                     3.A.1.5.2)"
                     /protein_id="gnl|bioluw|O23A_p0161"
     gene            167814..169382
                     /locus_tag="O23A_p0162"
     CDS             167814..169382
                     /product="Peptide ABC transporter, periplasmic
                     peptide-binding protein"
                     /protein_id="gnl|bioluw|O23A_p0162"
     gene            169480..170454
                     /locus_tag="O23A_p0163"
     CDS             169480..170454
                     /product="Peptide ABC transporter, permease component"
                     /protein_id="gnl|bioluw|O23A_p0163"
     gene            170459..171400
                     /locus_tag="O23A_p0164"
     CDS             170459..171400
                     /product="Dipeptide transport system permease protein DppC
                     (TC 3.A.1.5.2)"
                     /protein_id="gnl|bioluw|O23A_p0164"
     gene            complement(171619..173484)
                     /locus_tag="O23A_p0165"
     CDS             complement(171619..173484)
                     /product="1-deoxy-D-xylulose 5-phosphate synthase"
                     /EC_number="2.2.1.7"
                     /protein_id="gnl|bioluw|O23A_p0165"
     gene            complement(173506..174396)
                     /locus_tag="O23A_p0166"
     CDS             complement(173506..174396)
                     /product="(2E,6E)-farnesyl diphosphate synthase"
                     /EC_number="2.5.1.10"
                     /protein_id="gnl|bioluw|O23A_p0166"
     gene            complement(174397..174648)
                     /locus_tag="O23A_p0167"
     CDS             complement(174397..174648)
                     /product="Exodeoxyribonuclease VII small subunit"
                     /EC_number="3.1.11.6"
                     /protein_id="gnl|bioluw|O23A_p0167"
     gene            174871..175629
                     /locus_tag="O23A_p0168"
     CDS             174871..175629
                     /product="Flagellar motor rotation protein MotA"
                     /protein_id="gnl|bioluw|O23A_p0168"
     gene            175635..176546
                     /locus_tag="O23A_p0169"
     CDS             175635..176546
                     /product="Flagellar motor rotation protein MotB"
                     /protein_id="gnl|bioluw|O23A_p0169"
     gene            176939..177166
                     /locus_tag="O23A_p0170"
     CDS             176939..177166
                     /product="hypothetical protein"
                     /protein_id="gnl|bioluw|O23A_p0170"
     gene            177246..177623
                     /locus_tag="O23A_p0171"
     CDS             177246..177623
                     /product="antigen"
                     /protein_id="gnl|bioluw|O23A_p0171"
     gene            complement(177711..178010)
                     /locus_tag="O23A_p0172"
     CDS             complement(177711..178010)
                     /product="hypothetical protein"
                     /protein_id="gnl|bioluw|O23A_p0172"
     gene            178002..178478
                     /locus_tag="O23A_p0173"
     CDS             178002..178478
                     /product="Transcription elongation factor GreA"
                     /protein_id="gnl|bioluw|O23A_p0173"
     gene            complement(178526..179119)
                     /locus_tag="O23A_p0174"
     CDS             complement(178526..179119)
                     /product="hypothetical protein"
                     /protein_id="gnl|bioluw|O23A_p0174"
     gene            complement(179224..179520)
                     /locus_tag="O23A_p0175"
     CDS             complement(179224..179520)
                     /product="FIG004454: RNA binding protein"
                     /protein_id="gnl|bioluw|O23A_p0175"
     gene            179618..180247
                     /locus_tag="O23A_p0176"
     CDS             179618..180247
                     /product="23S rRNA (uridine(2552)-2'-O)-methyltransferase"
                     /EC_number="2.1.1.166"
                     /protein_id="gnl|bioluw|O23A_p0176"
     gene            180293..182242
                     /locus_tag="O23A_p0177"
     CDS             180293..182242
                     /product="Cell division protein FtsH"
                     /EC_number="3.4.24.-"
                     /protein_id="gnl|bioluw|O23A_p0177"
     gene            182305..183150
                     /locus_tag="O23A_p0178"
     CDS             182305..183150
                     /product="Dihydropteroate synthase"
                     /EC_number="2.5.1.15"
                     /protein_id="gnl|bioluw|O23A_p0178"
     gene            183168..184502
                     /locus_tag="O23A_p0179"
     CDS             183168..184502
                     /product="Phosphoglucosamine mutase"
                     /EC_number="5.4.2.10"
                     /protein_id="gnl|bioluw|O23A_p0179"
     gene            184634..185398
                     /locus_tag="O23A_p0180"
     CDS             184634..185398
                     /product="Triosephosphate isomerase"
                     /EC_number="5.3.1.1"
                     /protein_id="gnl|bioluw|O23A_p0180"
     gene            185399..185725
                     /locus_tag="O23A_p0181"
     CDS             185399..185725
                     /product="Protein-export membrane protein SecG"
                     /protein_id="gnl|bioluw|O23A_p0181"
     gene            185735..185819
                     /locus_tag="O23A_t0015"
     tRNA            185735..185819
                     /product="tRNA-Leu-GAG"
     gene            185912..185988
                     /locus_tag="O23A_t0016"
     tRNA            185912..185988
                     /product="tRNA-Met-CAT"
     gene            186155..186613
                     /locus_tag="O23A_p0182"
     CDS             186155..186613
                     /product="Bacterial ribosome SSU maturation protein RimP"
                     /protein_id="gnl|bioluw|O23A_p0182"
     gene            186628..188130
                     /locus_tag="O23A_p0183"
     CDS             186628..188130
                     /product="Transcription termination protein NusA"
                     /protein_id="gnl|bioluw|O23A_p0183"
     gene            188151..190847
                     /locus_tag="O23A_p0184"
     CDS             188151..190847
                     /product="Translation initiation factor 2"
                     /protein_id="gnl|bioluw|O23A_p0184"
     gene            190903..191337
                     /locus_tag="O23A_p0185"
     CDS             190903..191337
                     /product="Ribosome-binding factor A"
                     /protein_id="gnl|bioluw|O23A_p0185"
     gene            191339..192298
                     /locus_tag="O23A_p0186"
     CDS             191339..192298
                     /product="tRNA pseudouridine synthase B"
                     /EC_number="5.4.99.25"
                     /protein_id="gnl|bioluw|O23A_p0186"
     gene            192443..192712
                     /locus_tag="O23A_p0187"
     CDS             192443..192712
                     /product="SSU ribosomal protein S15p (S13e)"
                     /protein_id="gnl|bioluw|O23A_p0187"
     gene            192880..195021
                     /locus_tag="O23A_p0188"
     CDS             192880..195021
                     /product="Polyribonucleotide nucleotidyltransferase"
                     /EC_number="2.7.7.8"
                     /protein_id="gnl|bioluw|O23A_p0188"
     gene            195153..196373
                     /locus_tag="O23A_p0189"
     CDS             195153..196373
                     /product="Permease of the major facilitator superfamily"
                     /protein_id="gnl|bioluw|O23A_p0189"
     gene            complement(196370..197452)
                     /locus_tag="O23A_p0190"
     CDS             complement(196370..197452)
                     /product="Sensor histidine kinase"
                     /protein_id="gnl|bioluw|O23A_p0190"
     gene            complement(197591..197944)
                     /locus_tag="O23A_p0191"
     CDS             complement(197591..197944)
                     /product="Protein YchN"
                     /protein_id="gnl|bioluw|O23A_p0191"
     gene            198104..198493
                     /locus_tag="O23A_p0192"
     CDS             198104..198493
                     /product="Protein yqjC precursor"
                     /protein_id="gnl|bioluw|O23A_p0192"
     gene            complement(198560..199954)
                     /locus_tag="O23A_p0193"
     CDS             complement(198560..199954)
                     /product="Fumarate hydratase class II"
                     /EC_number="4.2.1.2"
                     /protein_id="gnl|bioluw|O23A_p0193"
     gene            200346..200969
                     /locus_tag="O23A_p0194"
     CDS             200346..200969
                     /product="DNA-binding response regulator, LuxR family"
                     /protein_id="gnl|bioluw|O23A_p0194"
     gene            200982..204518
                     /locus_tag="O23A_p0195"
     CDS             200982..204518
                     /product="hypothetical protein"
                     /protein_id="gnl|bioluw|O23A_p0195"
     gene            204965..205438
                     /locus_tag="O23A_p0196"
     CDS             204965..205438
                     /product="hypothetical protein"
                     /protein_id="gnl|bioluw|O23A_p0196"
     gene            205541..206086
                     /locus_tag="O23A_p0197"
     CDS             205541..206086
                     /product="hypothetical protein"
                     /protein_id="gnl|bioluw|O23A_p0197"
     gene            206083..208887
                     /locus_tag="O23A_p0198"
     CDS             206083..208887
                     /product="hypothetical protein"
                     /protein_id="gnl|bioluw|O23A_p0198"
     gene            208880..209596
                     /locus_tag="O23A_p0199"
     CDS             208880..209596
                     /product="hypothetical protein"
                     /protein_id="gnl|bioluw|O23A_p0199"
     gene            209593..210624
                     /locus_tag="O23A_p0200"
     CDS             209593..210624
                     /product="hypothetical protein"
                     /protein_id="gnl|bioluw|O23A_p0200"
     gene            210652..212835
                     /locus_tag="O23A_p0201"
     CDS             210652..212835
                     /product="hypothetical protein"
                     /protein_id="gnl|bioluw|O23A_p0201"
     gene            complement(212934..213290)
                     /locus_tag="O23A_p0202"
     CDS             complement(212934..213290)
                     /product="hypothetical protein"
                     /protein_id="gnl|bioluw|O23A_p0202"
     gene            complement(213283..213543)
                     /locus_tag="O23A_p0203"
     CDS             complement(213283..213543)
                     /product="hypothetical protein"
                     /protein_id="gnl|bioluw|O23A_p0203"
     gene            complement(213803..214540)
                     /locus_tag="O23A_p0204"
     CDS             complement(213803..214540)
                     /product="Alpha-aspartyl dipeptidase Peptidase E"
                     /EC_number="3.4.13.21"
                     /protein_id="gnl|bioluw|O23A_p0204"
     gene            complement(214770..216134)
                     /locus_tag="O23A_p0205"
     CDS             complement(214770..216134)
                     /product="Succinyl-CoA synthetase, alpha subunit"
                     /protein_id="gnl|bioluw|O23A_p0205"
     gene            216278..217126
                     /locus_tag="O23A_p0206"
     CDS             216278..217126
                     /product="hypothetical protein"
                     /protein_id="gnl|bioluw|O23A_p0206"
     gene            217670..218644
                     /locus_tag="O23A_p0207"
     CDS             217670..218644
                     /product="PvcA protein, related to known isonitrile
                     synthases"
                     /protein_id="gnl|bioluw|O23A_p0207"
     gene            218655..219530
                     /locus_tag="O23A_p0208"
     CDS             218655..219530
                     /product="PvcB protein, related to amino acid oxidizing
                     enzymes"
                     /protein_id="gnl|bioluw|O23A_p0208"
     gene            219530..220813
                     /locus_tag="O23A_p0209"
     CDS             219530..220813
                     /product="N-glycosyltransferase"
                     /protein_id="gnl|bioluw|O23A_p0209"
     gene            221079..221999
                     /locus_tag="O23A_p0210"
     CDS             221079..221999
                     /product="LysM domain protein"
                     /protein_id="gnl|bioluw|O23A_p0210"
     gene            complement(222083..222379)
                     /locus_tag="O23A_p0211"
     CDS             complement(222083..222379)
                     /product="hypothetical protein"
                     /protein_id="gnl|bioluw|O23A_p0211"
     gene            complement(222597..223937)
                     /locus_tag="O23A_p0212"
     CDS             complement(222597..223937)
                     /product="TldE protein, part of TldE/TldD proteolytic
                     complex"
                     /protein_id="gnl|bioluw|O23A_p0212"
     gene            complement(223937..225337)
                     /locus_tag="O23A_p0213"
     CDS             complement(223937..225337)
                     /product="TldD protein, part of TldE/TldD proteolytic
                     complex"
                     /protein_id="gnl|bioluw|O23A_p0213"
     gene            complement(225534..226052)
                     /locus_tag="O23A_p0214"
     CDS             complement(225534..226052)
                     /product="Flavodoxin 2"
                     /protein_id="gnl|bioluw|O23A_p0214"
     gene            226258..227169
                     /locus_tag="O23A_p0215"
     CDS             226258..227169
                     /product="Site-specific tyrosine recombinase XerD"
                     /protein_id="gnl|bioluw|O23A_p0215"
     gene            complement(227236..227643)
                     /locus_tag="O23A_p0216"
     CDS             complement(227236..227643)
                     /product="Large-conductance mechanosensitive channel"
                     /protein_id="gnl|bioluw|O23A_p0216"
     gene            227902..228618
                     /locus_tag="O23A_p0217"
     CDS             227902..228618
                     /product="Thiol:disulfide interchange protein DsbC"
                     /protein_id="gnl|bioluw|O23A_p0217"
     gene            228584..230314
                     /locus_tag="O23A_p0218"
     CDS             228584..230314
                     /product="Single-stranded-DNA-specific exonuclease RecJ"
                     /protein_id="gnl|bioluw|O23A_p0218"
     gene            230594..231037
                     /locus_tag="O23A_p0219"
     CDS             230594..231037
                     /product="hypothetical protein"
                     /protein_id="gnl|bioluw|O23A_p0219"
     gene            231205..231804
                     /locus_tag="O23A_p0220"
     CDS             231205..231804
                     /product="Na(+)-translocating NADH-quinone reductase
                     subunit E"
                     /EC_number="1.6.5.-"
                     /protein_id="gnl|bioluw|O23A_p0220"
     gene            231816..232415
                     /locus_tag="O23A_p0221"
     CDS             231816..232415
                     /product="hypothetical protein"
                     /protein_id="gnl|bioluw|O23A_p0221"
     gene            complement(232560..233051)
                     /locus_tag="O23A_p0222"
     CDS             complement(232560..233051)
                     /product="Histone acetyltransferase HPA2 and related
                     acetyltransferases"
                     /protein_id="gnl|bioluw|O23A_p0222"
     gene            complement(233172..234137)
                     /locus_tag="O23A_p0223"
     CDS             complement(233172..234137)
                     /product="Lipoyl synthase"
                     /EC_number="2.8.1.8"
                     /protein_id="gnl|bioluw|O23A_p0223"
     gene            complement(234134..234226)
                     /locus_tag="O23A_p0224"
     CDS             complement(234134..234226)
                     /product="hypothetical protein"
                     /protein_id="gnl|bioluw|O23A_p0224"
     gene            complement(234223..234900)
                     /locus_tag="O23A_p0225"
     CDS             complement(234223..234900)
                     /product="Octanoate-[acyl-carrier-protein]-protein-N-
                     octanoyltransferase"
                     /EC_number="2.3.1.181"
                     /protein_id="gnl|bioluw|O23A_p0225"
     gene            complement(234982..235245)
                     /locus_tag="O23A_p0226"
     CDS             complement(234982..235245)
                     /product="Proposed lipoate regulatory protein YbeD"
                     /protein_id="gnl|bioluw|O23A_p0226"
     gene            complement(235525..236715)
                     /locus_tag="O23A_p0227"
     CDS             complement(235525..236715)
                     /product="D-alanyl-D-alanine carboxypeptidase"
                     /EC_number="3.4.16.4"
                     /protein_id="gnl|bioluw|O23A_p0227"
     gene            complement(236911..237771)
                     /locus_tag="O23A_p0228"
     CDS             complement(236911..237771)
                     /product="Septum-associated rare lipoprotein A"
                     /protein_id="gnl|bioluw|O23A_p0228"
     gene            complement(237809..238807)
                     /locus_tag="O23A_p0229"
     CDS             complement(237809..238807)
                     /product="Membrane-bound lytic murein transglycosylase B
                     precursor"
                     /EC_number="3.2.1.-"
                     /protein_id="gnl|bioluw|O23A_p0229"
     gene            complement(238807..239910)
                     /locus_tag="O23A_p0230"
     CDS             complement(238807..239910)
                     /product="Rod shape-determining protein RodA"
                     /protein_id="gnl|bioluw|O23A_p0230"
     gene            complement(239903..241819)
                     /locus_tag="O23A_p0231"
     CDS             complement(239903..241819)
                     /product="Penicillin-binding protein 2 (PBP-2)"
                     /protein_id="gnl|bioluw|O23A_p0231"
     gene            complement(241921..242388)
                     /locus_tag="O23A_p0232"
     CDS             complement(241921..242388)
                     /product="23S rRNA
                     (pseudouridine(1915)-N(3))-methyltransferase"
                     /EC_number="2.1.1.177"
                     /protein_id="gnl|bioluw|O23A_p0232"
     gene            complement(242408..242749)
                     /locus_tag="O23A_p0233"
     CDS             complement(242408..242749)
                     /product="Ribosomal silencing factor RsfA"
                     /protein_id="gnl|bioluw|O23A_p0233"
     gene            complement(242935..243579)
                     /locus_tag="O23A_p0234"
     CDS             complement(242935..243579)
                     /product="Nicotinate-nucleotide adenylyltransferase"
                     /EC_number="2.7.7.18"
                     /protein_id="gnl|bioluw|O23A_p0234"
     gene            complement(243656..244687)
                     /locus_tag="O23A_p0235"
     CDS             complement(243656..244687)
                     /product="DNA polymerase III delta subunit"
                     /EC_number="2.7.7.7"
                     /protein_id="gnl|bioluw|O23A_p0235"
     gene            complement(244687..244833)
                     /locus_tag="O23A_p0236"
     CDS             complement(244687..244833)
                     /product="DNA polymerase III delta subunit"
                     /EC_number="2.7.7.7"
                     /protein_id="gnl|bioluw|O23A_p0236"
     gene            complement(244847..245329)
                     /locus_tag="O23A_p0237"
     CDS             complement(244847..245329)
                     /product="LPS-assembly lipoprotein RlpB precursor (Rare
                     lipoprotein B)"
                     /protein_id="gnl|bioluw|O23A_p0237"
     gene            complement(245496..248072)
                     /locus_tag="O23A_p0238"
     CDS             complement(245496..248072)
                     /product="Leucyl-tRNA synthetase"
                     /EC_number="6.1.1.4"
                     /protein_id="gnl|bioluw|O23A_p0238"
     gene            248218..248724
                     /locus_tag="O23A_p0239"
     CDS             248218..248724
                     /product="Putative alpha helical protein"
                     /protein_id="gnl|bioluw|O23A_p0239"
     gene            complement(248811..250355)
                     /locus_tag="O23A_p0240"
     CDS             complement(248811..250355)
                     /product="Apolipoprotein N-acyltransferase / Copper
                     homeostasis protein CutE"
                     /EC_number="2.3.1.-"
                     /protein_id="gnl|bioluw|O23A_p0240"
     gene            complement(250634..251518)
                     /locus_tag="O23A_p0241"
     CDS             complement(250634..251518)
                     /product="Magnesium and cobalt efflux protein CorC"
                     /protein_id="gnl|bioluw|O23A_p0241"
     gene            complement(251614..252078)
                     /locus_tag="O23A_p0242"
     CDS             complement(251614..252078)
                     /product="Metal-dependent hydrolase YbeY, involved in rRNA
                     and/or ribosome maturation and assembly"
                     /protein_id="gnl|bioluw|O23A_p0242"
     gene            complement(252075..253118)
                     /locus_tag="O23A_p0243"
     CDS             complement(252075..253118)
                     /product="Phosphate starvation-inducible protein PhoH,
                     predicted ATPase"
                     /protein_id="gnl|bioluw|O23A_p0243"
     gene            complement(253175..254608)
                     /locus_tag="O23A_p0244"
     CDS             complement(253175..254608)
                     /product="tRNA-i(6)A37 methylthiotransferase"
                     /EC_number="2.8.4.3"
                     /protein_id="gnl|bioluw|O23A_p0244"
     gene            254876..256039
                     /locus_tag="O23A_p0245"
     CDS             254876..256039
                     /product="2-octaprenyl-3-methyl-6-methoxy-1,4-benzoquinol
                     hydroxylase"
                     /EC_number="1.14.13.-"
                     /protein_id="gnl|bioluw|O23A_p0245"
     gene            256215..256874
                     /locus_tag="O23A_p0246"
     CDS             256215..256874
                     /product="Cold shock domain family protein"
                     /protein_id="gnl|bioluw|O23A_p0246"
     gene            257078..258034
                     /locus_tag="O23A_p0247"
     CDS             257078..258034
                     /product="GGDEF domain protein"
                     /protein_id="gnl|bioluw|O23A_p0247"
     gene            complement(258020..258982)
                     /locus_tag="O23A_p0248"
     CDS             complement(258020..258982)
                     /product="Transcriptional regulator, LysR family"
                     /protein_id="gnl|bioluw|O23A_p0248"
     gene            259098..259322
                     /locus_tag="O23A_p0249"
     CDS             259098..259322
                     /product="FIG00361701: hypothetical protein"
                     /protein_id="gnl|bioluw|O23A_p0249"
     gene            259319..259972
                     /locus_tag="O23A_p0250"
     CDS             259319..259972
                     /product="Putative phosphatase YfbT"
                     /protein_id="gnl|bioluw|O23A_p0250"
     gene            complement(260035..260637)
                     /locus_tag="O23A_p0251"
     CDS             complement(260035..260637)
                     /product="Nitroreductase family protein"
                     /protein_id="gnl|bioluw|O23A_p0251"
     gene            complement(261077..261238)
                     /locus_tag="O23A_p0252"
     CDS             complement(261077..261238)
                     /product="hypothetical protein"
                     /protein_id="gnl|bioluw|O23A_p0252"
     gene            261536..262012
                     /locus_tag="O23A_p0253"
     CDS             261536..262012
                     /product="hypothetical protein"
                     /protein_id="gnl|bioluw|O23A_p0253"
     gene            complement(262083..263039)
                     /pseudo
                     /locus_tag="O23A_p0254"
     CDS             complement(join(262083..262613,262662..263039))
                     /pseudo
                     /note="D-3-phosphoglycerate dehydrogenase EC 1.1.1.95"
                     /protein_id="gnl|bioluw|O23A_p0254"
     gene            complement(263167..264021)
                     /locus_tag="O23A_p0255"
     CDS             complement(263167..264021)
                     /product="FIG00362087: hypothetical protein"
                     /protein_id="gnl|bioluw|O23A_p0255"
     gene            complement(264039..264605)
                     /locus_tag="O23A_p0256"
     CDS             complement(264039..264605)
                     /product="Translation elongation factor P"
                     /protein_id="gnl|bioluw|O23A_p0256"
     gene            complement(264651..265838)
                     /locus_tag="O23A_p0257"
     CDS             complement(264651..265838)
                     /product="FIG00361581: hypothetical protein"
                     /protein_id="gnl|bioluw|O23A_p0257"
     gene            complement(265971..267014)
                     /locus_tag="O23A_p0258"
     CDS             complement(265971..267014)
                     /product="GMP reductase"
                     /EC_number="1.7.1.7"
                     /protein_id="gnl|bioluw|O23A_p0258"
     gene            267418..267921
                     /locus_tag="O23A_p0259"
     CDS             267418..267921
                     /product="FIG00361333: hypothetical protein"
                     /protein_id="gnl|bioluw|O23A_p0259"
     gene            complement(267996..269441)
                     /locus_tag="O23A_p0260"
     CDS             complement(267996..269441)
                     /product="Sensory histidine kinase QseC"
                     /protein_id="gnl|bioluw|O23A_p0260"
     gene            complement(269518..270207)
                     /locus_tag="O23A_p0261"
     CDS             complement(269518..270207)
                     /product="Two-component system response regulator QseB"
                     /protein_id="gnl|bioluw|O23A_p0261"
     gene            complement(270320..270952)
                     /locus_tag="O23A_p0262"
     CDS             complement(270320..270952)
                     /product="FIG01200150: hypothetical protein"
                     /protein_id="gnl|bioluw|O23A_p0262"
     gene            complement(270954..271823)
                     /locus_tag="O23A_p0263"
     CDS             complement(270954..271823)
                     /product="Oxidoreductase, short-chain
                     dehydrogenase/reductase family"
                     /protein_id="gnl|bioluw|O23A_p0263"
     gene            complement(271894..272550)
                     /locus_tag="O23A_p0264"
     CDS             complement(271894..272550)
                     /product="long-chain acyl-CoA synthetase"
                     /protein_id="gnl|bioluw|O23A_p0264"
     gene            complement(272547..274043)
                     /locus_tag="O23A_p0265"
     CDS             complement(272547..274043)
                     /product="Long-chain-fatty-acid--CoA ligase"
                     /EC_number="6.2.1.3"
                     /protein_id="gnl|bioluw|O23A_p0265"
     gene            complement(274040..274684)
                     /locus_tag="O23A_p0266"
     CDS             complement(274040..274684)
                     /product="Thermostable hemolysin delta-VPH"
                     /protein_id="gnl|bioluw|O23A_p0266"
     gene            274923..275561
                     /locus_tag="O23A_p0267"
     CDS             274923..275561
                     /product="Putative methyltransferase associated with
                     DUF414"
                     /protein_id="gnl|bioluw|O23A_p0267"
     gene            275594..276865
                     /locus_tag="O23A_p0268"
     CDS             275594..276865
                     /product="Putative cytoplasmic protein clustered with
                     trehalase"
                     /protein_id="gnl|bioluw|O23A_p0268"
     gene            276915..277691
                     /locus_tag="O23A_p0269"
     CDS             276915..277691
                     /product="hypothetical protein"
                     /protein_id="gnl|bioluw|O23A_p0269"
     gene            complement(277864..278505)
                     /locus_tag="O23A_p0270"
     CDS             complement(277864..278505)
                     /product="Transcriptional regulator, AcrR family"
                     /protein_id="gnl|bioluw|O23A_p0270"
     gene            278600..279298
                     /locus_tag="O23A_p0271"
     CDS             278600..279298
                     /product="FIG01111792: hypothetical protein"
                     /protein_id="gnl|bioluw|O23A_p0271"
     gene            complement(279438..279794)
                     /locus_tag="O23A_p0272"
     CDS             complement(279438..279794)
                     /product="Fumarate reductase subunit D"
                     /protein_id="gnl|bioluw|O23A_p0272"
     gene            complement(279806..280204)
                     /locus_tag="O23A_p0273"
     CDS             complement(279806..280204)
                     /product="Fumarate reductase subunit C"
                     /protein_id="gnl|bioluw|O23A_p0273"
     gene            complement(280221..280955)
                     /locus_tag="O23A_p0274"
     CDS             complement(280221..280955)
                     /product="Succinate dehydrogenase iron-sulfur protein (EC
                     )"
                     /EC_number="1.3.5.1"
                     /protein_id="gnl|bioluw|O23A_p0274"
     gene            complement(280948..282765)
                     /locus_tag="O23A_p0275"
     CDS             complement(280948..282765)
                     /product="Succinate dehydrogenase flavoprotein subunit"
                     /EC_number="1.3.5.1"
                     /protein_id="gnl|bioluw|O23A_p0275"
     gene            complement(282778..282891)
                     /locus_tag="O23A_p0276"
     CDS             complement(282778..282891)
                     /product="hypothetical protein"
                     /protein_id="gnl|bioluw|O23A_p0276"
     gene            complement(283045..283227)
                     /locus_tag="O23A_p0277"
     CDS             complement(283045..283227)
                     /product="hypothetical protein"
                     /protein_id="gnl|bioluw|O23A_p0277"
     gene            complement(283249..285126)
                     /locus_tag="O23A_p0278"
     CDS             complement(283249..285126)
                     /product="Methyl-accepting chemotaxis protein"
                     /protein_id="gnl|bioluw|O23A_p0278"
     gene            complement(285244..285969)
                     /locus_tag="O23A_p0279"
     CDS             complement(285244..285969)
                     /product="Glycerophosphoryl diester phosphodiesterase"
                     /EC_number="3.1.4.46"
                     /protein_id="gnl|bioluw|O23A_p0279"
     gene            complement(285993..289274)
                     /locus_tag="O23A_p0280"
     CDS             complement(285993..289274)
                     /product="Potassium efflux system KefA protein /
                     Small-conductance mechanosensitive channel"
                     /protein_id="gnl|bioluw|O23A_p0280"
     gene            289430..290767
                     /locus_tag="O23A_p0281"
     CDS             289430..290767
                     /product="Multi antimicrobial extrusion protein
                     (Na(+)/drug antiporter), MATE family of MDR efflux pumps"
                     /protein_id="gnl|bioluw|O23A_p0281"
     gene            complement(290864..291688)
                     /locus_tag="O23A_p0282"
     CDS             complement(290864..291688)
                     /product="Membrane proteins related to
                     metalloendopeptidases"
                     /protein_id="gnl|bioluw|O23A_p0282"
     gene            complement(291736..292590)
                     /locus_tag="O23A_p0283"
     CDS             complement(291736..292590)
                     /product="hypothetical protein"
                     /protein_id="gnl|bioluw|O23A_p0283"
     gene            292767..293543
                     /locus_tag="O23A_p0284"
     CDS             292767..293543
                     /product="Possible transmembrane protein"
                     /protein_id="gnl|bioluw|O23A_p0284"
     gene            complement(293611..294510)
                     /locus_tag="O23A_p0285"
     CDS             complement(293611..294510)
                     /product="LysR-family transcriptional regulator clustered
                     with PA0057"
                     /protein_id="gnl|bioluw|O23A_p0285"
     gene            294639..295499
                     /locus_tag="O23A_p0286"
     CDS             294639..295499
                     /product="Metallo-beta-lactamase superfamily protein
                     PA0057"
                     /protein_id="gnl|bioluw|O23A_p0286"
     gene            295581..296216
                     /locus_tag="O23A_p0287"
     CDS             295581..296216
                     /product="Thioredoxin-like protein clustered with PA0057"
                     /protein_id="gnl|bioluw|O23A_p0287"
     gene            296442..298082
                     /locus_tag="O23A_p0288"
     CDS             296442..298082
                     /product="Methyl-accepting chemotaxis protein"
                     /protein_id="gnl|bioluw|O23A_p0288"
     gene            298243..299139
                     /locus_tag="O23A_p0289"
     CDS             298243..299139
                     /product="Hydrogen peroxide-inducible genes activator"
                     /protein_id="gnl|bioluw|O23A_p0289"
     gene            complement(299201..301810)
                     /locus_tag="O23A_p0290"
     CDS             complement(299201..301810)
                     /product="Multimodular transpeptidase-transglycosylase"
                     /protein_id="gnl|bioluw|O23A_p0290"
     gene            301973..303046
                     /locus_tag="O23A_p0291"
     CDS             301973..303046
                     /product="Type IV pilus biogenesis protein PilM"
                     /protein_id="gnl|bioluw|O23A_p0291"
     gene            303034..303612
                     /locus_tag="O23A_p0292"
     CDS             303034..303612
                     /product="Type IV pilus biogenesis protein PilN"
                     /protein_id="gnl|bioluw|O23A_p0292"
     gene            303609..304208
                     /locus_tag="O23A_p0293"
     CDS             303609..304208
                     /product="Type IV pilus biogenesis protein PilO"
                     /protein_id="gnl|bioluw|O23A_p0293"
     gene            304205..304735
                     /locus_tag="O23A_p0294"
     CDS             304205..304735
                     /product="Type IV pilus biogenesis protein PilP"
                     /protein_id="gnl|bioluw|O23A_p0294"
     gene            304752..306944
                     /locus_tag="O23A_p0295"
     CDS             304752..306944
                     /product="Type IV pilus biogenesis protein PilQ"
                     /protein_id="gnl|bioluw|O23A_p0295"
     gene            307136..307654
                     /locus_tag="O23A_p0296"
     CDS             307136..307654
                     /product="Shikimate kinase I"
                     /EC_number="2.7.1.71"
                     /protein_id="gnl|bioluw|O23A_p0296"
     gene            307669..308748
                     /locus_tag="O23A_p0297"
     CDS             307669..308748
                     /product="3-dehydroquinate synthase"
                     /EC_number="4.2.3.4"
                     /protein_id="gnl|bioluw|O23A_p0297"
     gene            308741..310336
                     /locus_tag="O23A_p0298"
     CDS             308741..310336
                     /product="Septum-associated cell division protein DamX"
                     /protein_id="gnl|bioluw|O23A_p0298"
     gene            310407..311279
                     /locus_tag="O23A_p0299"
     CDS             310407..311279
                     /product="Methyl-directed repair DNA adenine methylase (EC
                     )"
                     /EC_number="2.1.1.72"
                     /protein_id="gnl|bioluw|O23A_p0299"
     gene            311300..311416
                     /locus_tag="O23A_p0300"
     CDS             311300..311416
                     /product="hypothetical protein"
                     /protein_id="gnl|bioluw|O23A_p0300"
     gene            311472..312146
                     /locus_tag="O23A_p0301"
     CDS             311472..312146
                     /product="Ribulose-phosphate 3-epimerase"
                     /EC_number="5.1.3.1"
                     /protein_id="gnl|bioluw|O23A_p0301"
     gene            312133..312801
                     /locus_tag="O23A_p0302"
     CDS             312133..312801
                     /product="Phosphoglycolate phosphatase"
                     /EC_number="3.1.3.18"
                     /protein_id="gnl|bioluw|O23A_p0302"
     gene            312840..313844
                     /locus_tag="O23A_p0303"
     CDS             312840..313844
                     /product="Tryptophanyl-tRNA synthetase"
                     /EC_number="6.1.1.2"
                     /protein_id="gnl|bioluw|O23A_p0303"
     gene            313968..314183
                     /locus_tag="O23A_p0304"
     CDS             313968..314183
                     /product="FIG00361834: hypothetical protein"
                     /protein_id="gnl|bioluw|O23A_p0304"
     gene            314205..314786
                     /locus_tag="O23A_p0305"
     CDS             314205..314786
                     /product="Para-aminobenzoate synthase, amidotransferase
                     component"
                     /EC_number="2.6.1.85"
                     /protein_id="gnl|bioluw|O23A_p0305"
     gene            314992..316281
                     /locus_tag="O23A_p0306"
     CDS             314992..316281
                     /product="Acetylornithine aminotransferase /
                     N-succinyl-L,L-diaminopimelate aminotransferase /
                     Succinylornithine transaminase"
                     /protein_id="gnl|bioluw|O23A_p0306"
     gene            316357..317376
                     /locus_tag="O23A_p0307"
     CDS             316357..317376
                     /product="Arginine N-succinyltransferase"
                     /EC_number="2.3.1.109"
                     /protein_id="gnl|bioluw|O23A_p0307"
     gene            317461..318930
                     /locus_tag="O23A_p0308"
     CDS             317461..318930
                     /product="Succinylglutamic semialdehyde dehydrogenase (EC
                     )"
                     /EC_number="1.2.1.71"
                     /protein_id="gnl|bioluw|O23A_p0308"
     gene            319082..319879
                     /locus_tag="O23A_p0309"
     CDS             319082..319879
                     /product="FIG008480: hypothetical protein"
                     /protein_id="gnl|bioluw|O23A_p0309"
     gene            complement(320071..320667)
                     /locus_tag="O23A_p0310"
     CDS             complement(320071..320667)
                     /product="Putative phosphatase YqaB"
                     /protein_id="gnl|bioluw|O23A_p0310"
     gene            320854..322218
                     /locus_tag="O23A_p0311"
     CDS             320854..322218
                     /product="multidrug transporter, putative"
                     /protein_id="gnl|bioluw|O23A_p0311"
     gene            complement(322300..325842)
                     /locus_tag="O23A_p0312"
     CDS             complement(322300..325842)
                     /product="Pyruvate-flavodoxin oxidoreductase"
                     /EC_number="1.2.7.-"
                     /protein_id="gnl|bioluw|O23A_p0312"
     gene            complement(326226..327392)
                     /locus_tag="O23A_p0313"
     CDS             complement(326226..327392)
                     /product="putative MFS transporter"
                     /protein_id="gnl|bioluw|O23A_p0313"
     gene            complement(327403..328962)
                     /locus_tag="O23A_p0314"
     CDS             complement(327403..328962)
                     /product="ABC transporter, ATP-binding protein"
                     /protein_id="gnl|bioluw|O23A_p0314"
     gene            329068..329322
                     /locus_tag="O23A_p0315"
     CDS             329068..329322
                     /product="hypothetical protein"
                     /protein_id="gnl|bioluw|O23A_p0315"
     gene            complement(329343..331133)
                     /locus_tag="O23A_p0316"
     CDS             complement(329343..331133)
                     /product="FIG01202164: hypothetical protein"
                     /protein_id="gnl|bioluw|O23A_p0316"
     gene            complement(331617..333224)
                     /locus_tag="O23A_p0317"
     CDS             complement(331617..333224)
                     /product="Trehalose-6-phosphate hydrolase"
                     /EC_number="3.2.1.93"
                     /protein_id="gnl|bioluw|O23A_p0317"
     gene            complement(333417..333788)
                     /locus_tag="O23A_p0318"
     CDS             complement(333417..333788)
                     /product="Sll0939 protein"
                     /protein_id="gnl|bioluw|O23A_p0318"
     gene            complement(333867..334190)
                     /locus_tag="O23A_p0319"
     CDS             complement(333867..334190)
                     /product="RNA-binding domain protein"
                     /protein_id="gnl|bioluw|O23A_p0319"
     gene            complement(334225..334896)
                     /locus_tag="O23A_p0320"
     CDS             complement(334225..334896)
                     /product="Predicted N-ribosylNicotinamide CRP-like
                     regulator"
                     /protein_id="gnl|bioluw|O23A_p0320"
     gene            complement(335044..335769)
                     /locus_tag="O23A_p0321"
     CDS             complement(335044..335769)
                     /product="N-Ribosylnicotinamide phosphorylase"
                     /EC_number="2.4.2.1"
                     /protein_id="gnl|bioluw|O23A_p0321"
     gene            complement(335766..336488)
                     /locus_tag="O23A_p0322"
     CDS             complement(335766..336488)
                     /product="Ribosyl nicotinamide transporter, PnuC-like"
                     /protein_id="gnl|bioluw|O23A_p0322"
     gene            336784..338616
                     /locus_tag="O23A_p0323"
     CDS             336784..338616
                     /product="Uncharacterized transporter YfbS"
                     /protein_id="gnl|bioluw|O23A_p0323"
     gene            complement(338810..338894)
                     /locus_tag="O23A_t0017"
     tRNA            complement(338810..338894)
                     /product="tRNA-Leu-TAG"
     gene            complement(338903..338979)
                     /locus_tag="O23A_t0018"
     tRNA            complement(338903..338979)
                     /product="tRNA-Met-CAT"
     gene            complement(339114..339188)
                     /locus_tag="O23A_t0019"
     tRNA            complement(339114..339188)
                     /product="tRNA-Gln-TTG"
     gene            complement(339202..339278)
                     /locus_tag="O23A_t0020"
     tRNA            complement(339202..339278)
                     /product="tRNA-Met-CAT"
     gene            complement(339413..339487)
                     /locus_tag="O23A_t0021"
     tRNA            complement(339413..339487)
                     /product="tRNA-Gln-TTG"
     gene            complement(339528..339602)
                     /locus_tag="O23A_t0022"
     tRNA            complement(339528..339602)
                     /product="tRNA-Gln-TTG"
     gene            complement(339616..339692)
                     /locus_tag="O23A_t0023"
     tRNA            complement(339616..339692)
                     /product="tRNA-Met-CAT"
     gene            complement(339928..341019)
                     /locus_tag="O23A_p0324"
     CDS             complement(339928..341019)
                     /product="GTP-binding and nucleic acid-binding protein
                     YchF"
                     /protein_id="gnl|bioluw|O23A_p0324"
     gene            complement(341191..341787)
                     /locus_tag="O23A_p0325"
     CDS             complement(341191..341787)
                     /product="Peptidyl-tRNA hydrolase"
                     /EC_number="3.1.1.29"
                     /protein_id="gnl|bioluw|O23A_p0325"
     gene            complement(341984..343972)
                     /locus_tag="O23A_p0326"
     CDS             complement(341984..343972)
                     /product="5'-nucleotidase"
                     /EC_number="3.1.3.5"
                     /protein_id="gnl|bioluw|O23A_p0326"
     gene            complement(344074..345021)
                     /locus_tag="O23A_p0327"
     CDS             complement(344074..345021)
                     /product="Ribose-phosphate pyrophosphokinase"
                     /EC_number="2.7.6.1"
                     /protein_id="gnl|bioluw|O23A_p0327"
     gene            complement(345386..346255)
                     /locus_tag="O23A_p0328"
     CDS             complement(345386..346255)
                     /product="4-diphosphocytidyl-2-C-methyl-D-erythritol
                     kinase"
                     /EC_number="2.7.1.148"
                     /protein_id="gnl|bioluw|O23A_p0328"
     gene            complement(346282..346860)
                     /locus_tag="O23A_p0329"
     CDS             complement(346282..346860)
                     /product="Outer membrane lipoprotein LolB"
                     /protein_id="gnl|bioluw|O23A_p0329"
     gene            346988..348244
                     /locus_tag="O23A_p0330"
     CDS             346988..348244
                     /product="Glutamyl-tRNA reductase"
                     /EC_number="1.2.1.70"
                     /protein_id="gnl|bioluw|O23A_p0330"
     gene            348298..349386
                     /locus_tag="O23A_p0331"
     CDS             348298..349386
                     /product="Peptide chain release factor 1"
                     /protein_id="gnl|bioluw|O23A_p0331"
     gene            349436..350305
                     /locus_tag="O23A_p0332"
     CDS             349436..350305
                     /product="Peptide chain release factor N(5)-glutamine
                     methyltransferase"
                     /EC_number="2.1.1.297"
                     /protein_id="gnl|bioluw|O23A_p0332"
     gene            350350..350733
                     /locus_tag="O23A_p0333"
     CDS             350350..350733
                     /product="FIG002082: Protein SirB2"
                     /protein_id="gnl|bioluw|O23A_p0333"
     gene            350736..351545
                     /locus_tag="O23A_p0334"
     CDS             350736..351545
                     /product="FIG002708: Protein SirB1"
                     /protein_id="gnl|bioluw|O23A_p0334"
     gene            351557..352411
                     /locus_tag="O23A_p0335"
     CDS             351557..352411
                     /product="2-Keto-3-deoxy-D-manno-octulosonate-8-phosphate
                     synthase"
                     /EC_number="2.5.1.55"
                     /protein_id="gnl|bioluw|O23A_p0335"
     gene            352716..353999
                     /locus_tag="O23A_p0336"
     CDS             352716..353999
                     /product="Aerobic C4-dicarboxylate transporter for
                     fumarate, L-malate, D-malate, succunate, aspartate"
                     /protein_id="gnl|bioluw|O23A_p0336"
     gene            complement(354106..354486)
                     /locus_tag="O23A_p0337"
     CDS             complement(354106..354486)
                     /product="Autonomous glycyl radical cofactor"
                     /protein_id="gnl|bioluw|O23A_p0337"
     gene            355106..355774
                     /locus_tag="O23A_p0338"
     CDS             355106..355774
                     /product="Uracil-DNA glycosylase, family 1"
                     /protein_id="gnl|bioluw|O23A_p0338"
     gene            356021..356569
                     /locus_tag="O23A_p0339"
     CDS             356021..356569
                     /product="FIG01200137: hypothetical protein"
                     /protein_id="gnl|bioluw|O23A_p0339"
     gene            complement(356618..356800)
                     /locus_tag="O23A_p0340"
     CDS             complement(356618..356800)
                     /product="FIG00361528: hypothetical protein"
                     /protein_id="gnl|bioluw|O23A_p0340"
     gene            complement(356960..357910)
                     /locus_tag="O23A_p0341"
     CDS             complement(356960..357910)
                     /product="Transaldolase"
                     /EC_number="2.2.1.2"
                     /protein_id="gnl|bioluw|O23A_p0341"
     gene            358653..360095
                     /locus_tag="O23A_p0342"
     CDS             358653..360095
                     /product="Sodium:alanine symporter family protein"
                     /protein_id="gnl|bioluw|O23A_p0342"
     gene            complement(360198..362171)
                     /locus_tag="O23A_p0343"
     CDS             complement(360198..362171)
                     /product="FIG001454: Transglutaminase-like enzymes,
                     putative cysteine proteases"
                     /protein_id="gnl|bioluw|O23A_p0343"
     gene            complement(362158..363162)
                     /locus_tag="O23A_p0344"
     CDS             complement(362158..363162)
                     /product="FIG002343: hypothetical protein"
                     /protein_id="gnl|bioluw|O23A_p0344"
     gene            complement(363162..364082)
                     /locus_tag="O23A_p0345"
     CDS             complement(363162..364082)
                     /product="FIG022979: MoxR-like ATPases"
                     /protein_id="gnl|bioluw|O23A_p0345"
     gene            364307..365455
                     /locus_tag="O23A_p0346"
     CDS             364307..365455
                     /product="Beta-lactamase"
                     /EC_number="3.5.2.6"
                     /protein_id="gnl|bioluw|O23A_p0346"
     gene            365769..366941
                     /locus_tag="O23A_p0347"
     CDS             365769..366941
                     /product="Putative transport protein"
                     /protein_id="gnl|bioluw|O23A_p0347"
     gene            366964..367926
                     /locus_tag="O23A_p0348"
     CDS             366964..367926
                     /product="Putative LysR-family transcriptional regulator
                     YidZ"
                     /protein_id="gnl|bioluw|O23A_p0348"
     gene            complement(368070..368492)
                     /locus_tag="O23A_p0349"
     CDS             complement(368070..368492)
                     /product="Putative Holliday junction resolvase YqgF"
                     /protein_id="gnl|bioluw|O23A_p0349"
     gene            complement(368538..369092)
                     /locus_tag="O23A_p0350"
     CDS             complement(368538..369092)
                     /product="UPF0301 protein YqgE"
                     /protein_id="gnl|bioluw|O23A_p0350"
     gene            369210..370844
                     /locus_tag="O23A_p0351"
     CDS             369210..370844
                     /product="Methyl-accepting chemotaxis protein"
                     /protein_id="gnl|bioluw|O23A_p0351"
     gene            complement(370935..371888)
                     /locus_tag="O23A_p0352"
     CDS             complement(370935..371888)
                     /product="Glutathione synthetase"
                     /EC_number="6.3.2.3"
                     /protein_id="gnl|bioluw|O23A_p0352"
     gene            complement(371940..372671)
                     /locus_tag="O23A_p0353"
     CDS             complement(371940..372671)
                     /product="16S rRNA (uracil(1498)-N(3))-methyltransferase"
                     /EC_number="2.1.1.193"
                     /protein_id="gnl|bioluw|O23A_p0353"
     gene            complement(372802..373491)
                     /locus_tag="O23A_p0354"
     CDS             complement(372802..373491)
                     /product="Endonuclease I precursor"
                     /EC_number="3.1.21.1"
                     /protein_id="gnl|bioluw|O23A_p0354"
     gene            complement(373565..374098)
                     /locus_tag="O23A_p0355"
     CDS             complement(373565..374098)
                     /product="Protein sprT"
                     /protein_id="gnl|bioluw|O23A_p0355"
     gene            complement(374167..375318)
                     /locus_tag="O23A_p0356"
     CDS             complement(374167..375318)
                     /product="S-adenosylmethionine synthetase"
                     /EC_number="2.5.1.6"
                     /protein_id="gnl|bioluw|O23A_p0356"
     gene            375637..377652
                     /locus_tag="O23A_p0357"
     CDS             375637..377652
                     /product="Transketolase"
                     /EC_number="2.2.1.1"
                     /protein_id="gnl|bioluw|O23A_p0357"
     gene            378023..378424
                     /locus_tag="O23A_p0358"
     CDS             378023..378424
                     /product="hypothetical protein"
                     /protein_id="gnl|bioluw|O23A_p0358"
     gene            complement(378519..379784)
                     /locus_tag="O23A_p0359"
     CDS             complement(378519..379784)
                     /product="RidA/YER057c/UK114 superfamily, 3 tandem
                     domains"
                     /protein_id="gnl|bioluw|O23A_p0359"
     gene            complement(380292..380408)
                     /locus_tag="O23A_p0360"
     CDS             complement(380292..380408)
                     /product="hypothetical protein"
                     /protein_id="gnl|bioluw|O23A_p0360"
     gene            complement(380688..381797)
                     /locus_tag="O23A_p0361"
     CDS             complement(380688..381797)
                     /product="Anhydro-N-acetylmuramic acid kinase"
                     /EC_number="2.7.1.170"
                     /protein_id="gnl|bioluw|O23A_p0361"
     gene            complement(382048..383370)
                     /locus_tag="O23A_p0362"
     CDS             complement(382048..383370)
                     /product="Peptidase, M23/M37 family"
                     /protein_id="gnl|bioluw|O23A_p0362"
     gene            383481..384680
                     /locus_tag="O23A_p0363"
     CDS             383481..384680
                     /product="Tyrosyl-tRNA synthetase"
                     /EC_number="6.1.1.1"
                     /protein_id="gnl|bioluw|O23A_p0363"
     gene            complement(385030..386205)
                     /locus_tag="O23A_p0364"
     CDS             complement(385030..386205)
                     /product="Integral membrane protein"
                     /protein_id="gnl|bioluw|O23A_p0364"
     gene            complement(386205..386576)
                     /locus_tag="O23A_p0365"
     CDS             complement(386205..386576)
                     /product="DNA for glycosyltransferase, lytic
                     transglycosylase, dTDP-4-rhamnose reductase, complete cds"
                     /protein_id="gnl|bioluw|O23A_p0365"
     gene            complement(386573..387607)
                     /locus_tag="O23A_p0366"
     CDS             complement(386573..387607)
                     /product="Bactoprenol glucosyl transferase"
                     /protein_id="gnl|bioluw|O23A_p0366"
     gene            complement(387664..388209)
                     /locus_tag="O23A_p0367"
     CDS             complement(387664..388209)
                     /product="FIG00361866: hypothetical protein"
                     /protein_id="gnl|bioluw|O23A_p0367"
     gene            388536..389306
                     /locus_tag="O23A_p0368"
     CDS             388536..389306
                     /product="Putative amino acid ABC transporter, periplasmic
                     amino acid-binding protein"
                     /protein_id="gnl|bioluw|O23A_p0368"
     gene            389387..390871
                     /locus_tag="O23A_p0369"
     CDS             389387..390871
                     /product="FIG00361271: hypothetical protein"
                     /protein_id="gnl|bioluw|O23A_p0369"
     gene            391021..391566
                     /locus_tag="O23A_p0370"
     CDS             391021..391566
                     /product="putative exported protein"
                     /protein_id="gnl|bioluw|O23A_p0370"
     gene            391603..391935
                     /locus_tag="O23A_p0371"
     CDS             391603..391935
                     /product="putative lipoprotein"
                     /protein_id="gnl|bioluw|O23A_p0371"
     gene            complement(392032..392646)
                     /locus_tag="O23A_p0372"
     CDS             complement(392032..392646)
                     /product="Putative inner membrane protein"
                     /protein_id="gnl|bioluw|O23A_p0372"
     gene            complement(392788..393552)
                     /locus_tag="O23A_p0373"
     CDS             complement(392788..393552)
                     /product="Sulfate transporter, CysZ-type"
                     /protein_id="gnl|bioluw|O23A_p0373"
     gene            393661..397035
                     /locus_tag="O23A_p0374"
     CDS             393661..397035
                     /product="Chromosome partition protein smc"
                     /protein_id="gnl|bioluw|O23A_p0374"
     gene            397051..398178
                     /locus_tag="O23A_p0375"
     CDS             397051..398178
                     /product="Cell division protein ZipA"
                     /protein_id="gnl|bioluw|O23A_p0375"
     gene            398279..400285
                     /locus_tag="O23A_p0376"
     CDS             398279..400285
                     /product="DNA ligase (NAD(+))"
                     /EC_number="6.5.1.2"
                     /protein_id="gnl|bioluw|O23A_p0376"
     gene            complement(400353..401324)
                     /locus_tag="O23A_p0377"
     CDS             complement(400353..401324)
                     /product="ABC-type sugar transport system, ATPase
                     component"
                     /protein_id="gnl|bioluw|O23A_p0377"
     gene            401767..403884
                     /locus_tag="O23A_p0378"
     CDS             401767..403884
                     /product="Ribonucleotide reductase of class III
                     (anaerobic), large subunit"
                     /EC_number="1.17.4.2"
                     /protein_id="gnl|bioluw|O23A_p0378"
     gene            403986..404498
                     /locus_tag="O23A_p0379"
     CDS             403986..404498
                     /product="Ribonucleotide reductase of class III
                     (anaerobic), activating protein"
                     /EC_number="1.97.1.4"
                     /protein_id="gnl|bioluw|O23A_p0379"
     gene            404599..404769
                     /locus_tag="O23A_p0380"
     CDS             404599..404769
                     /product="protein of unknown function UPF0057"
                     /protein_id="gnl|bioluw|O23A_p0380"
     gene            complement(404861..405220)
                     /locus_tag="O23A_p0381"
     CDS             complement(404861..405220)
                     /product="putative lipoprotein"
                     /protein_id="gnl|bioluw|O23A_p0381"
     gene            complement(405344..406102)
                     /locus_tag="O23A_p0382"
     CDS             complement(405344..406102)
                     /product="Putative transporter"
                     /protein_id="gnl|bioluw|O23A_p0382"
     gene            complement(406258..407286)
                     /locus_tag="O23A_p0383"
     CDS             complement(406258..407286)
                     /product="Permease of the major facilitator superfamily"
                     /protein_id="gnl|bioluw|O23A_p0383"
     gene            complement(407297..408352)
                     /locus_tag="O23A_p0384"
     CDS             complement(407297..408352)
                     /product="HlyD family secretion protein"
                     /protein_id="gnl|bioluw|O23A_p0384"
     gene            complement(408354..408827)
                     /locus_tag="O23A_p0385"
     CDS             complement(408354..408827)
                     /product="Transcriptional regulator SlyA"
                     /protein_id="gnl|bioluw|O23A_p0385"
     gene            408892..409038
                     /locus_tag="O23A_p0386"
     CDS             408892..409038
                     /product="hypothetical protein"
                     /protein_id="gnl|bioluw|O23A_p0386"
     gene            409151..409339
                     /locus_tag="O23A_p0387"
     CDS             409151..409339
                     /product="hypothetical protein"
                     /protein_id="gnl|bioluw|O23A_p0387"
     gene            complement(409534..409644)
                     /locus_tag="O23A_p0388"
     CDS             complement(409534..409644)
                     /product="hypothetical protein"
                     /protein_id="gnl|bioluw|O23A_p0388"
     gene            409898..411199
                     /locus_tag="O23A_p0389"
     CDS             409898..411199
                     /product="L-malate or citrate/H+ symporter CimH (TC
                     2.A.24.2.4)"
                     /protein_id="gnl|bioluw|O23A_p0389"
     gene            411210..412760
                     /locus_tag="O23A_p0390"
     CDS             411210..412760
                     /product="NAD-dependent malic enzyme"
                     /EC_number="1.1.1.38"
                     /protein_id="gnl|bioluw|O23A_p0390"
     gene            412778..414346
                     /locus_tag="O23A_p0391"
     CDS             412778..414346
                     /product="Sensor kinase CitA, DpiB"
                     /EC_number="2.7.3.-"
                     /protein_id="gnl|bioluw|O23A_p0391"
     gene            414350..415042
                     /locus_tag="O23A_p0392"
     CDS             414350..415042
                     /product="Transcriptional regulatory protein CitB, DpiA"
                     /protein_id="gnl|bioluw|O23A_p0392"
     gene            complement(415149..416057)
                     /locus_tag="O23A_p0393"
     CDS             complement(415149..416057)
                     /product="Transcriptional regulator, LysR family"
                     /protein_id="gnl|bioluw|O23A_p0393"
     gene            416154..417137
                     /locus_tag="O23A_p0394"
     CDS             416154..417137
                     /product="Oxidoreductase, aldo/keto reductase family"
                     /protein_id="gnl|bioluw|O23A_p0394"
     gene            417134..417559
                     /locus_tag="O23A_p0395"
     CDS             417134..417559
                     /product="4-carboxymuconolactone decarboxylase"
                     /EC_number="4.1.1.44"
                     /protein_id="gnl|bioluw|O23A_p0395"
     gene            complement(417695..418594)
                     /locus_tag="O23A_p0396"
     CDS             complement(417695..418594)
                     /product="putative membrane protein"
                     /protein_id="gnl|bioluw|O23A_p0396"
     gene            418699..419520
                     /locus_tag="O23A_p0397"
     CDS             418699..419520
                     /product="Transcriptional regulator, AraC family"
                     /protein_id="gnl|bioluw|O23A_p0397"
     gene            complement(419566..421083)
                     /locus_tag="O23A_p0398"
     CDS             complement(419566..421083)
                     /product="Aldehyde dehydrogenase"
                     /EC_number="1.2.1.3"
                     /protein_id="gnl|bioluw|O23A_p0398"
     gene            421333..422985
                     /locus_tag="O23A_p0399"
     CDS             421333..422985
                     /product="sigma-54-dependent transcriptional regulator"
                     /protein_id="gnl|bioluw|O23A_p0399"
     gene            422991..423299
                     /locus_tag="O23A_p0400"
     CDS             422991..423299
                     /product="hypothetical protein"
                     /protein_id="gnl|bioluw|O23A_p0400"
     gene            423315..424625
                     /locus_tag="O23A_p0401"
     CDS             423315..424625
                     /product="GGDEF family protein"
                     /protein_id="gnl|bioluw|O23A_p0401"
     gene            424774..425184
                     /locus_tag="O23A_p0402"
     CDS             424774..425184
                     /product="Glyoxalase family protein"
                     /protein_id="gnl|bioluw|O23A_p0402"
     gene            425287..425976
                     /locus_tag="O23A_p0403"
     CDS             425287..425976
                     /product="Phosphate regulon transcriptional regulatory
                     protein PhoB (SphR)"
                     /protein_id="gnl|bioluw|O23A_p0403"
     gene            425985..427280
                     /locus_tag="O23A_p0404"
     CDS             425985..427280
                     /product="Phosphate regulon sensor protein PhoR (SphS)"
                     /EC_number="2.7.13.3"
                     /protein_id="gnl|bioluw|O23A_p0404"
     gene            427457..428431
                     /locus_tag="O23A_p0405"
     CDS             427457..428431
                     /product="Phosphate ABC transporter, periplasmic
                     phosphate-binding protein PstS (TC 3.A.1.7.1)"
                     /protein_id="gnl|bioluw|O23A_p0405"
     gene            428578..429402
                     /locus_tag="O23A_p0406"
     CDS             428578..429402
                     /product="Zn-dependent protease with chaperone function
                     PA4632"
                     /protein_id="gnl|bioluw|O23A_p0406"
     gene            429390..429896
                     /locus_tag="O23A_p0407"
     CDS             429390..429896
                     /product="N-acetyltransferase, GCN5-family"
                     /protein_id="gnl|bioluw|O23A_p0407"
     gene            430007..430909
                     /locus_tag="O23A_p0408"
     CDS             430007..430909
                     /product="N-acetyl-D-glucosamine kinase"
                     /EC_number="2.7.1.59"
                     /protein_id="gnl|bioluw|O23A_p0408"
     gene            430951..431697
                     /locus_tag="O23A_p0409"
     CDS             430951..431697
                     /product="Cytoplasmic copper homeostasis protein CutC"
                     /protein_id="gnl|bioluw|O23A_p0409"
     gene            431879..432490
                     /locus_tag="O23A_p0410"
     CDS             431879..432490
                     /product="FKBP-type peptidyl-prolyl cis-trans isomerase
                     FklB"
                     /EC_number="5.2.1.8"
                     /protein_id="gnl|bioluw|O23A_p0410"
     gene            432632..433513
                     /locus_tag="O23A_p0411"
     CDS             432632..433513
                     /product="ABC transporter, ATP-binding protein"
                     /protein_id="gnl|bioluw|O23A_p0411"
     gene            433608..434621
                     /locus_tag="O23A_p0412"
     CDS             433608..434621
                     /product="ABC transporter, permease protein"
                     /protein_id="gnl|bioluw|O23A_p0412"
     gene            434618..434932
                     /locus_tag="O23A_p0413"
     CDS             434618..434932
                     /product="hypothetical protein"
                     /protein_id="gnl|bioluw|O23A_p0413"
     gene            complement(434988..435203)
                     /locus_tag="O23A_p0414"
     CDS             complement(434988..435203)
                     /product="hypothetical protein"
                     /protein_id="gnl|bioluw|O23A_p0414"
     gene            435412..435894
                     /locus_tag="O23A_p0415"
     CDS             435412..435894
                     /product="Uncharacterized Nudix hydrolase YfcD"
                     /protein_id="gnl|bioluw|O23A_p0415"
     gene            complement(435974..436900)
                     /locus_tag="O23A_p0416"
     CDS             complement(435974..436900)
                     /product="Coenzyme A ligase"
                     /protein_id="gnl|bioluw|O23A_p0416"
     gene            437026..437499
                     /locus_tag="O23A_p0417"
     CDS             437026..437499
                     /product="Antioxidant, putative"
                     /protein_id="gnl|bioluw|O23A_p0417"
     gene            437625..438593
                     /locus_tag="O23A_p0418"
     CDS             437625..438593
                     /product="Inner membrane protein YrbG, predicted
                     calcium/sodium:proton antiporter"
                     /protein_id="gnl|bioluw|O23A_p0418"
     gene            complement(438690..439841)
                     /locus_tag="O23A_p0419"
     CDS             complement(438690..439841)
                     /product="Ornithine decarboxylase"
                     /EC_number="4.1.1.17"
                     /protein_id="gnl|bioluw|O23A_p0419"
     gene            complement(440345..440533)
                     /locus_tag="O23A_p0420"
     CDS             complement(440345..440533)
                     /product="hypothetical protein"
                     /protein_id="gnl|bioluw|O23A_p0420"
     gene            440572..441948
                     /locus_tag="O23A_p0421"
     CDS             440572..441948
                     /product="Sodium/glycine symporter GlyP"
                     /protein_id="gnl|bioluw|O23A_p0421"
     gene            complement(442038..442739)
                     /locus_tag="O23A_p0422"
     CDS             complement(442038..442739)
                     /product="Lipoate-protein ligase A"
                     /protein_id="gnl|bioluw|O23A_p0422"
     gene            complement(442869..444266)
                     /locus_tag="O23A_p0423"
     CDS             complement(442869..444266)
                     /product="Xanthine permease"
                     /protein_id="gnl|bioluw|O23A_p0423"
     gene            444514..445653
                     /locus_tag="O23A_p0424"
     CDS             444514..445653
                     /product="diguanylate cyclase (GGDEF domain) with PAS/PAC
                     sensor"
                     /protein_id="gnl|bioluw|O23A_p0424"
     gene            complement(445684..445932)
                     /locus_tag="O23A_p0425"
     CDS             complement(445684..445932)
                     /product="Protein YciN"
                     /protein_id="gnl|bioluw|O23A_p0425"
     gene            complement(446077..447456)
                     /locus_tag="O23A_p0426"
     CDS             complement(446077..447456)
                     /product="Adhesin"
                     /protein_id="gnl|bioluw|O23A_p0426"
     gene            447577..448434
                     /locus_tag="O23A_p0427"
     CDS             447577..448434
                     /product="AraC-type DNA-binding domain-containing protein"
                     /protein_id="gnl|bioluw|O23A_p0427"
     gene            448503..450197
                     /locus_tag="O23A_p0428"
     CDS             448503..450197
                     /product="NAD-dependent malic enzyme"
                     /EC_number="1.1.1.38"
                     /protein_id="gnl|bioluw|O23A_p0428"
     gene            complement(450282..451340)
                     /locus_tag="O23A_p0429"
     CDS             complement(450282..451340)
                     /product="Outer membrane protein A precursor"
                     /protein_id="gnl|bioluw|O23A_p0429"
     gene            451431..451556
                     /locus_tag="O23A_p0430"
     CDS             451431..451556
                     /product="hypothetical protein"
                     /protein_id="gnl|bioluw|O23A_p0430"
     gene            complement(451550..452551)
                     /locus_tag="O23A_p0431"
     CDS             complement(451550..452551)
                     /product="Outer membrane protein A precursor"
                     /protein_id="gnl|bioluw|O23A_p0431"
     gene            452576..452797
                     /locus_tag="O23A_p0432"
     CDS             452576..452797
                     /product="hypothetical protein"
                     /protein_id="gnl|bioluw|O23A_p0432"
     gene            complement(452982..453998)
                     /locus_tag="O23A_p0433"
     CDS             complement(452982..453998)
                     /product="Outer membrane protein A precursor"
                     /protein_id="gnl|bioluw|O23A_p0433"
     gene            454020..454313
                     /locus_tag="O23A_p0434"
     CDS             454020..454313
                     /product="hypothetical protein"
                     /protein_id="gnl|bioluw|O23A_p0434"
     gene            complement(454310..454906)
                     /locus_tag="O23A_p0435"
     CDS             complement(454310..454906)
                     /product="hypothetical protein"
                     /protein_id="gnl|bioluw|O23A_p0435"
     gene            455166..455432
                     /locus_tag="O23A_p0436"
     CDS             455166..455432
                     /product="C protein"
                     /protein_id="gnl|bioluw|O23A_p0436"
     gene            455637..456998
                     /locus_tag="O23A_p0437"
     CDS             455637..456998
                     /product="Putative sodium-dependent transporter"
                     /protein_id="gnl|bioluw|O23A_p0437"
     gene            complement(457075..457941)
                     /locus_tag="O23A_p0438"
     CDS             complement(457075..457941)
                     /product="FIG00613342: Bacterial patatin-like
                     phospholipase domain containing protein"
                     /protein_id="gnl|bioluw|O23A_p0438"
     gene            complement(457975..459528)
                     /locus_tag="O23A_p0439"
     CDS             complement(457975..459528)
                     /product="diguanylate cyclase/phosphodiesterase (GGDEF &
                     EAL domains) with PAS/PAC sensor(s)"
                     /protein_id="gnl|bioluw|O23A_p0439"
     gene            459738..460787
                     /locus_tag="O23A_p0440"
     CDS             459738..460787
                     /product="RND efflux system, membrane fusion protein"
                     /protein_id="gnl|bioluw|O23A_p0440"
     gene            460787..463906
                     /locus_tag="O23A_p0441"
     CDS             460787..463906
                     /product="RND multidrug efflux transporter; Acriflavin
                     resistance protein"
                     /protein_id="gnl|bioluw|O23A_p0441"
     gene            464001..464372
                     /locus_tag="O23A_p0442"
     CDS             464001..464372
                     /product="hypothetical protein"
                     /protein_id="gnl|bioluw|O23A_p0442"
     gene            464511..466943
                     /locus_tag="O23A_p0443"
     CDS             464511..466943
                     /product="Probable Fe-S oxidoreductase family 2"
                     /protein_id="gnl|bioluw|O23A_p0443"
     repeat_region   467068..468098
                     /note="repeat region"
     gene            complement(467073..468023)
                     /locus_tag="O23A_p0444"
     CDS             complement(467073..468023)
                     /product="Mobile element protein"
                     /protein_id="gnl|bioluw|O23A_p0444"
     gene            complement(468094..468606)
                     /locus_tag="O23A_p0445"
     CDS             complement(468094..468606)
                     /product="hypothetical protein"
                     /protein_id="gnl|bioluw|O23A_p0445"
     gene            complement(468959..470611)
                     /locus_tag="O23A_p0446"
     CDS             complement(468959..470611)
                     /product="Phage protein"
                     /protein_id="gnl|bioluw|O23A_p0446"
     gene            complement(470608..471696)
                     /locus_tag="O23A_p0447"
     CDS             complement(470608..471696)
                     /product="Phage protein"
                     /protein_id="gnl|bioluw|O23A_p0447"
     gene            472084..472323
                     /locus_tag="O23A_p0448"
     CDS             472084..472323
                     /product="hypothetical protein"
                     /protein_id="gnl|bioluw|O23A_p0448"
     gene            472374..473312
                     /locus_tag="O23A_p0449"
     CDS             472374..473312
                     /product="Oxidoreductase, Gfo/Idh/MocA family"
                     /protein_id="gnl|bioluw|O23A_p0449"
     gene            473469..473990
                     /locus_tag="O23A_p0450"
     CDS             473469..473990
                     /product="Crossover junction endodeoxyribonuclease RuvC"
                     /EC_number="3.1.22.4"
                     /protein_id="gnl|bioluw|O23A_p0450"
     gene            474337..475023
                     /locus_tag="O23A_p0451"
     CDS             474337..475023
                     /product="Aquaporin Z"
                     /protein_id="gnl|bioluw|O23A_p0451"
     gene            complement(475091..475864)
                     /locus_tag="O23A_p0452"
     CDS             complement(475091..475864)
                     /product="Soluble lytic murein transglycosylase"
                     /protein_id="gnl|bioluw|O23A_p0452"
     gene            complement(476008..477405)
                     /locus_tag="O23A_p0453"
     CDS             complement(476008..477405)
                     /product="Glycosidase"
                     /protein_id="gnl|bioluw|O23A_p0453"
     gene            complement(477598..478761)
                     /locus_tag="O23A_p0454"
     CDS             complement(477598..478761)
                     /product="Beta-lytic metalloendopeptidase precursor"
                     /EC_number="3.4.24.32"
                     /protein_id="gnl|bioluw|O23A_p0454"
     gene            479217..479675
                     /locus_tag="O23A_p0455"
     CDS             479217..479675
                     /product="FIG00362068: hypothetical protein"
                     /protein_id="gnl|bioluw|O23A_p0455"
     gene            complement(479680..480222)
                     /locus_tag="O23A_p0456"
     CDS             complement(479680..480222)
                     /product="Putative lipoprotein yceB precursor"
                     /protein_id="gnl|bioluw|O23A_p0456"
     gene            480319..481800
                     /locus_tag="O23A_p0457"
     CDS             480319..481800
                     /product="Cardiolipin synthetase"
                     /EC_number="2.7.8.-"
                     /protein_id="gnl|bioluw|O23A_p0457"
     gene            481914..483158
                     /locus_tag="O23A_p0458"
     CDS             481914..483158
                     /product="hypothetical protein"
                     /protein_id="gnl|bioluw|O23A_p0458"
     gene            complement(483228..484073)
                     /locus_tag="O23A_p0459"
     CDS             complement(483228..484073)
                     /product="Formyltetrahydrofolate deformylase"
                     /EC_number="3.5.1.10"
                     /protein_id="gnl|bioluw|O23A_p0459"
     gene            484538..485191
                     /locus_tag="O23A_p0460"
     CDS             484538..485191
                     /product="3,4-dihydroxy-2-butanone 4-phosphate synthase"
                     /EC_number="4.1.99.12"
                     /protein_id="gnl|bioluw|O23A_p0460"
     gene            485417..485659
                     /locus_tag="O23A_p0461"
     CDS             485417..485659
                     /product="murein lipoprotein"
                     /protein_id="gnl|bioluw|O23A_p0461"
     gene            485663..485809
                     /locus_tag="O23A_p0462"
     CDS             485663..485809
                     /product="hypothetical protein"
                     /protein_id="gnl|bioluw|O23A_p0462"
     gene            complement(485803..486651)
                     /locus_tag="O23A_p0463"
     CDS             complement(485803..486651)
                     /product="FIG000875: Thioredoxin domain-containing protein
                     EC-YbbN"
                     /protein_id="gnl|bioluw|O23A_p0463"
     gene            complement(486648..487370)
                     /locus_tag="O23A_p0464"
     CDS             complement(486648..487370)
                     /product="4'-phosphopantetheinyl transferase"
                     /EC_number="2.7.8.-"
                     /protein_id="gnl|bioluw|O23A_p0464"
     gene            487633..488133
                     /locus_tag="O23A_p0465"
     CDS             487633..488133
                     /product="Lipoprotein NlpC"
                     /protein_id="gnl|bioluw|O23A_p0465"
     gene            488284..489240
                     /locus_tag="O23A_p0466"
     CDS             488284..489240
                     /product="23S rRNA (adenine(1618)-N(6))-methyltransferase"
                     /EC_number="2.1.1.181"
                     /protein_id="gnl|bioluw|O23A_p0466"
     gene            489483..490190
                     /locus_tag="O23A_p0467"
     CDS             489483..490190
                     /product="Acyl dehydratase"
                     /protein_id="gnl|bioluw|O23A_p0467"
     gene            complement(490327..491325)
                     /locus_tag="O23A_p0468"
     CDS             complement(490327..491325)
                     /product="Peptide chain release factor RF-3"
                     /protein_id="gnl|bioluw|O23A_p0468"
     gene            complement(491356..492273)
                     /locus_tag="O23A_p0469"
     CDS             complement(491356..492273)
                     /product="FIG00362183: hypothetical protein"
                     /protein_id="gnl|bioluw|O23A_p0469"
     gene            492725..492814
                     /locus_tag="O23A_t0024"
     tRNA            492725..492814
                     /product="tRNA-Ser-CGA"
     gene            493260..494612
                     /locus_tag="O23A_p0470"
     CDS             493260..494612
                     /product="Prophage CP4-57 integrase"
                     /protein_id="gnl|bioluw|O23A_p0470"
     gene            complement(494753..494929)
                     /locus_tag="O23A_p0471"
     CDS             complement(494753..494929)
                     /product="hypothetical protein"
                     /protein_id="gnl|bioluw|O23A_p0471"
     gene            complement(494926..496683)
                     /locus_tag="O23A_p0472"
     CDS             complement(494926..496683)
                     /product="hypothetical protein"
                     /protein_id="gnl|bioluw|O23A_p0472"
     gene            complement(496683..497180)
                     /locus_tag="O23A_p0473"
     CDS             complement(496683..497180)
                     /product="hypothetical protein"
                     /protein_id="gnl|bioluw|O23A_p0473"
     gene            complement(497181..497927)
                     /locus_tag="O23A_p0474"
     CDS             complement(497181..497927)
                     /product="hypothetical protein"
                     /protein_id="gnl|bioluw|O23A_p0474"
     gene            complement(497930..500008)
                     /locus_tag="O23A_p0475"
     CDS             complement(497930..500008)
                     /product="VgrG protein"
                     /protein_id="gnl|bioluw|O23A_p0475"
     gene            complement(500020..500307)
                     /locus_tag="O23A_p0476"
     CDS             complement(500020..500307)
                     /product="Uropathogenic specific protein"
                     /protein_id="gnl|bioluw|O23A_p0476"
     gene            complement(500505..501023)
                     /locus_tag="O23A_p0477"
     CDS             complement(500505..501023)
                     /product="Hcp"
                     /protein_id="gnl|bioluw|O23A_p0477"
     gene            501104..501226
                     /locus_tag="O23A_p0478"
     CDS             501104..501226
                     /product="hypothetical protein"
                     /protein_id="gnl|bioluw|O23A_p0478"
     gene            complement(501375..503006)
                     /locus_tag="O23A_p0479"
     CDS             complement(501375..503006)
                     /product="hypothetical protein"
                     /protein_id="gnl|bioluw|O23A_p0479"
     gene            complement(503048..503185)
                     /locus_tag="O23A_p0480"
     CDS             complement(503048..503185)
                     /product="hypothetical protein"
                     /protein_id="gnl|bioluw|O23A_p0480"
     gene            503319..503471
                     /locus_tag="O23A_p0481"
     CDS             503319..503471
                     /product="hypothetical protein"
                     /protein_id="gnl|bioluw|O23A_p0481"
     gene            503564..503776
                     /locus_tag="O23A_p0482"
     CDS             503564..503776
                     /product="Putative transcriptional regulator"
                     /protein_id="gnl|bioluw|O23A_p0482"
     gene            504035..504913
                     /locus_tag="O23A_p0483"
     CDS             504035..504913
                     /product="hypothetical protein"
                     /protein_id="gnl|bioluw|O23A_p0483"
     gene            504945..505403
                     /locus_tag="O23A_p0484"
     CDS             504945..505403
                     /product="hypothetical protein"
                     /protein_id="gnl|bioluw|O23A_p0484"
     gene            505678..506676
                     /locus_tag="O23A_p0485"
     CDS             505678..506676
                     /product="FIG00961966: hypothetical protein"
                     /protein_id="gnl|bioluw|O23A_p0485"
     gene            complement(506848..509649)
                     /locus_tag="O23A_p0486"
     CDS             complement(506848..509649)
                     /product="hypothetical protein"
                     /protein_id="gnl|bioluw|O23A_p0486"
     gene            complement(509646..510416)
                     /locus_tag="O23A_p0487"
     CDS             complement(509646..510416)
                     /product="hypothetical protein"
                     /protein_id="gnl|bioluw|O23A_p0487"
     gene            510622..511563
                     /locus_tag="O23A_p0488"
     CDS             510622..511563
                     /product="Mycobacteriophage Barnyard protein gp56"
                     /protein_id="gnl|bioluw|O23A_p0488"
     gene            511575..512144
                     /locus_tag="O23A_p0489"
     CDS             511575..512144
                     /product="Cell wall-associated hydrolases (invasion-
                     associated proteins)"
                     /protein_id="gnl|bioluw|O23A_p0489"
     gene            complement(512133..512474)
                     /locus_tag="O23A_p0490"
     CDS             complement(512133..512474)
                     /product="Helix-turn-helix domain protein"
                     /protein_id="gnl|bioluw|O23A_p0490"
     gene            512625..513416
                     /locus_tag="O23A_p0491"
     CDS             512625..513416
                     /product="hypothetical protein"
                     /protein_id="gnl|bioluw|O23A_p0491"
     gene            513468..513914
                     /locus_tag="O23A_p0492"
     CDS             513468..513914
                     /product="hypothetical protein"
                     /protein_id="gnl|bioluw|O23A_p0492"
     gene            514001..514426
                     /locus_tag="O23A_p0493"
     CDS             514001..514426
                     /product="hypothetical protein"
                     /protein_id="gnl|bioluw|O23A_p0493"
     gene            complement(514587..514790)
                     /locus_tag="O23A_p0494"
     CDS             complement(514587..514790)
                     /product="hypothetical protein"
                     /protein_id="gnl|bioluw|O23A_p0494"
     gene            514840..515124
                     /locus_tag="O23A_p0495"
     CDS             514840..515124
                     /product="hypothetical protein"
                     /protein_id="gnl|bioluw|O23A_p0495"
     gene            515214..515711
                     /locus_tag="O23A_p0496"
     CDS             515214..515711
                     /product="DNA repair protein RadC"
                     /protein_id="gnl|bioluw|O23A_p0496"
     gene            515714..516052
                     /locus_tag="O23A_p0497"
     CDS             515714..516052
                     /product="hypothetical protein"
                     /protein_id="gnl|bioluw|O23A_p0497"
     gene            516202..516708
                     /locus_tag="O23A_p0498"
     CDS             516202..516708
                     /product="hypothetical protein"
                     /protein_id="gnl|bioluw|O23A_p0498"
     gene            516708..516866
                     /locus_tag="O23A_p0499"
     CDS             516708..516866
                     /product="hypothetical protein"
                     /protein_id="gnl|bioluw|O23A_p0499"
     gene            516919..517281
                     /locus_tag="O23A_p0500"
     CDS             516919..517281
                     /product="hypothetical protein"
                     /protein_id="gnl|bioluw|O23A_p0500"
     gene            517278..517604
                     /locus_tag="O23A_p0501"
     CDS             517278..517604
                     /product="putative structure"
                     /protein_id="gnl|bioluw|O23A_p0501"
     gene            517633..518175
                     /locus_tag="O23A_p0502"
     CDS             517633..518175
                     /product="hypothetical protein"
                     /protein_id="gnl|bioluw|O23A_p0502"
     gene            518177..518533
                     /locus_tag="O23A_p0503"
     CDS             518177..518533
                     /product="hypothetical protein"
                     /protein_id="gnl|bioluw|O23A_p0503"
     gene            518618..518932
                     /locus_tag="O23A_p0504"
     CDS             518618..518932
                     /product="hypothetical protein"
                     /protein_id="gnl|bioluw|O23A_p0504"
     gene            518935..519324
                     /locus_tag="O23A_p0505"
     CDS             518935..519324
                     /product="Uncharacterized protein YagB"
                     /protein_id="gnl|bioluw|O23A_p0505"
     gene            519538..520524
                     /locus_tag="O23A_p0506"
     CDS             519538..520524
                     /product="hypothetical protein"
                     /protein_id="gnl|bioluw|O23A_p0506"
     gene            520570..521547
                     /locus_tag="O23A_p0507"
     CDS             520570..521547
                     /product="CRISPR-associated protein Cas1"
                     /protein_id="gnl|bioluw|O23A_p0507"
     gene            521544..524849
                     /locus_tag="O23A_p0508"
     CDS             521544..524849
                     /product="CRISPR-associated helicase Cas3, Yersinia-type"
                     /protein_id="gnl|bioluw|O23A_p0508"
     gene            524842..526035
                     /locus_tag="O23A_p0509"
     CDS             524842..526035
                     /product="CRISPR-associated protein, Csy1 family"
                     /protein_id="gnl|bioluw|O23A_p0509"
     gene            526026..527006
                     /locus_tag="O23A_p0510"
     CDS             526026..527006
                     /product="CRISPR-associated protein, Csy2 family"
                     /protein_id="gnl|bioluw|O23A_p0510"
     gene            527021..528055
                     /locus_tag="O23A_p0511"
     CDS             527021..528055
                     /product="CRISPR-associated protein, Csy3 family"
                     /protein_id="gnl|bioluw|O23A_p0511"
     gene            528065..528616
                     /locus_tag="O23A_p0512"
     CDS             528065..528616
                     /product="CRISPR-associated protein, Csy4 family"
                     /protein_id="gnl|bioluw|O23A_p0512"
     repeat_region   528746..528773
                     /note="CRISPR repeat with sequence
                     cctcgctgccgcacaggcagctcagaag"
     misc_feature    528774..528805
                     /note="crispr_spacer"
     repeat_region   528806..528833
                     /note="CRISPR repeat with sequence
                     cctcgctgccgcacaggcagctcagaag"
     misc_feature    528834..528865
                     /note="crispr_spacer"
     repeat_region   528866..528893
                     /note="CRISPR repeat with sequence
                     cctcgctgccgcacaggcagctcagaag"
     misc_feature    528894..528925
                     /note="crispr_spacer"
     repeat_region   528926..528953
                     /note="CRISPR repeat with sequence
                     cctcgctgccgcacaggcagctcagaag"
     misc_feature    528954..528986
                     /note="crispr_spacer"
     repeat_region   528987..529014
                     /note="CRISPR repeat with sequence
                     cctcgctgccgcacaggcagctcagaag"
     misc_feature    529015..529046
                     /note="crispr_spacer"
     repeat_region   529047..529074
                     /note="CRISPR repeat with sequence
                     cctcgctgccgcacaggcagctcagaag"
     misc_feature    529075..529106
                     /note="crispr_spacer"
     repeat_region   529107..529134
                     /note="CRISPR repeat with sequence
                     cctcgctgccgcacaggcagctcagaag"
     misc_feature    529135..529166
                     /note="crispr_spacer"
     repeat_region   529167..529194
                     /note="CRISPR repeat with sequence
                     cctcgctgccgcacaggcagctcagaag"
     misc_feature    529195..529226
                     /note="crispr_spacer"
     repeat_region   529227..529254
                     /note="CRISPR repeat with sequence
                     cctcgctgccgcacaggcagctcagaag"
     misc_feature    529255..529286
                     /note="crispr_spacer"
     repeat_region   529287..529314
                     /note="CRISPR repeat with sequence
                     cctcgctgccgcacaggcagctcagaag"
     misc_feature    529315..529346
                     /note="crispr_spacer"
     repeat_region   529347..529374
                     /note="CRISPR repeat with sequence
                     cctcgctgccgcacaggcagctcagaag"
     misc_feature    529375..529406
                     /note="crispr_spacer"
     repeat_region   529407..529434
                     /note="CRISPR repeat with sequence
                     cctcgctgccgcacaggcagctcagaag"
     misc_feature    529435..529466
                     /note="crispr_spacer"
     repeat_region   529467..529494
                     /note="CRISPR repeat with sequence
                     cctcgctgccgcacaggcagctcagaag"
     misc_feature    529495..529526
                     /note="crispr_spacer"
     repeat_region   529527..529554
                     /note="CRISPR repeat with sequence
                     cctcgctgccgcacaggcagctcagaag"
     misc_feature    529555..529586
                     /note="crispr_spacer"
     repeat_region   529587..529614
                     /note="CRISPR repeat with sequence
                     cctcgctgccgcacaggcagctcagaag"
     misc_feature    529615..529646
                     /note="crispr_spacer"
     repeat_region   529647..529674
                     /note="CRISPR repeat with sequence
                     cctcgctgccgcacaggcagctcagaag"
     misc_feature    529675..529706
                     /note="crispr_spacer"
     repeat_region   529707..529734
                     /note="CRISPR repeat with sequence
                     cctcgctgccgcacaggcagctcagaag"
     misc_feature    529735..529766
                     /note="crispr_spacer"
     repeat_region   529767..529794
                     /note="CRISPR repeat with sequence
                     cctcgctgccgcacaggcagctcagaag"
     misc_feature    529795..529826
                     /note="crispr_spacer"
     repeat_region   529827..529854
                     /note="CRISPR repeat with sequence
                     cctcgctgccgcacaggcagctcagaag"
     misc_feature    529855..529886
                     /note="crispr_spacer"
     repeat_region   529887..529914
                     /note="CRISPR repeat with sequence
                     cctcgctgccgcacaggcagctcagaag"
     misc_feature    529915..529946
                     /note="crispr_spacer"
     repeat_region   529947..529974
                     /note="CRISPR repeat with sequence
                     cctcgctgccgcacaggcagctcagaag"
     misc_feature    529975..530006
                     /note="crispr_spacer"
     repeat_region   530007..530034
                     /note="CRISPR repeat with sequence
                     cctcgctgccgcacaggcagctcagaag"
     misc_feature    530035..530066
                     /note="crispr_spacer"
     repeat_region   530067..530094
                     /note="CRISPR repeat with sequence
                     cctcgctgccgcacaggcagctcagaag"
     misc_feature    530095..530126
                     /note="crispr_spacer"
     repeat_region   530127..530154
                     /note="CRISPR repeat with sequence
                     cctcgctgccgcacaggcagctcagaag"
     misc_feature    530155..530186
                     /note="crispr_spacer"
     repeat_region   530187..530214
                     /note="CRISPR repeat with sequence
                     cctcgctgccgcacaggcagctcagaag"
     misc_feature    530215..530246
                     /note="crispr_spacer"
     repeat_region   530247..530274
                     /note="CRISPR repeat with sequence
                     cctcgctgccgcacaggcagctcagaag"
     misc_feature    530275..530306
                     /note="crispr_spacer"
     repeat_region   530307..530334
                     /note="CRISPR repeat with sequence
                     cctcgctgccgcacaggcagctcagaag"
     misc_feature    530335..530366
                     /note="crispr_spacer"
     repeat_region   530367..530394
                     /note="CRISPR repeat with sequence
                     cctcgctgccgcacaggcagctcagaag"
     misc_feature    530395..530426
                     /note="crispr_spacer"
     repeat_region   530427..530454
                     /note="CRISPR repeat with sequence
                     cctcgctgccgcacaggcagctcagaag"
     misc_feature    530455..530486
                     /note="crispr_spacer"
     repeat_region   530487..530514
                     /note="CRISPR repeat with sequence
                     cctcgctgccgcacaggcagctcagaag"
     misc_feature    530515..530546
                     /note="crispr_spacer"
     repeat_region   530547..530574
                     /note="CRISPR repeat with sequence
                     cctcgctgccgcacaggcagctcagaag"
     misc_feature    530575..530606
                     /note="crispr_spacer"
     repeat_region   530607..530634
                     /note="CRISPR repeat with sequence
                     cctcgctgccgcacaggcagctcagaag"
     misc_feature    530635..530666
                     /note="crispr_spacer"
     repeat_region   530667..530694
                     /note="CRISPR repeat with sequence
                     cctcgctgccgcacaggcagctcagaag"
     misc_feature    530695..530726
                     /note="crispr_spacer"
     repeat_region   530727..530754
                     /note="CRISPR repeat with sequence
                     cctcgctgccgcacaggcagctcagaag"
     misc_feature    530755..530786
                     /note="crispr_spacer"
     repeat_region   530787..530814
                     /note="CRISPR repeat with sequence
                     cctcgctgccgcacaggcagctcagaag"
     misc_feature    530815..530846
                     /note="crispr_spacer"
     repeat_region   530847..530874
                     /note="CRISPR repeat with sequence
                     cctcgctgccgcacaggcagctcagaag"
     misc_feature    530875..530906
                     /note="crispr_spacer"
     repeat_region   530907..530934
                     /note="CRISPR repeat with sequence
                     cctcgctgccgcacaggcagctcagaag"
     misc_feature    530935..530966
                     /note="crispr spacer"
     repeat_region   530967..530994
                     /note="CRISPR repeat with sequence
                     cctcgctgccgcacaggcagctcagaag"
     misc_feature    530995..531026
                     /note="crispr_spacer"
     repeat_region   531027..531054
                     /note="CRISPR repeat with sequence
                     cctcgctgccgcacaggcagctcagaag"
     misc_feature    531055..531086
                     /note="crispr_spacer"
     repeat_region   531087..531114
                     /note="CRISPR repeat with sequence
                     cctcgctgccgcacaggcagctcagaag"
     misc_feature    531115..531146
                     /note="crispr_spacer"
     repeat_region   531147..531174
                     /note="CRISPR repeat with sequence
                     cctcgctgccgcacaggcagctcagaag"
     misc_feature    531175..531206
                     /note="crispr_spacer"
     repeat_region   531207..531234
                     /note="CRISPR repeat with sequence
                     cctcgctgccgcacaggcagctcagaag"
     misc_feature    531235..531266
                     /note="crispr_spacer"
     repeat_region   531267..531294
                     /note="CRISPR repeat with sequence
                     cctcgctgccgcacaggcagctcagaag"
     misc_feature    531295..531326
                     /note="crispr_spacer"
     repeat_region   531327..531354
                     /note="CRISPR repeat with sequence
                     cctcgctgccgcacaggcagctcagaag"
     misc_feature    531355..531386
                     /note="crispr_spacer"
     repeat_region   531387..531414
                     /note="CRISPR repeat with sequence
                     cctcgctgccgcacaggcagctcagaag"
     misc_feature    531415..531446
                     /note="crispr_spacer"
     repeat_region   531447..531474
                     /note="CRISPR repeat with sequence
                     cctcgctgccgcacaggcagctcagaag"
     misc_feature    531475..531506
                     /note="crispr_spacer"
     repeat_region   531507..531534
                     /note="CRISPR repeat with sequence
                     cctcgctgccgcacaggcagctcagaag"
     misc_feature    531535..531566
                     /note="crispr_spacer"
     repeat_region   531567..531594
                     /note="CRISPR repeat with sequence
                     cctcgctgccgcacaggcagctcagaag"
     misc_feature    531595..531626
                     /note="crispr_spacer"
     repeat_region   531627..531654
                     /note="CRISPR repeat with sequence
                     cctcgctgccgcacaggcagctcagaag"
     misc_feature    531655..531686
                     /note="crispr_spacer"
     repeat_region   531687..531714
                     /note="CRISPR repeat with sequence
                     cctcgctgccgcacaggcagctcagaag"
     misc_feature    531715..531746
                     /note="crispr_spacer"
     repeat_region   531747..531774
                     /note="CRISPR repeat with sequence
                     cctcgctgccgcacaggcagctcagaag"
     misc_feature    531775..531806
                     /note="crispr_spacer"
     repeat_region   531807..531834
                     /note="CRISPR repeat with sequence
                     cctcgctgccgcacaggcagctcagaag"
     misc_feature    531835..531866
                     /note="crispr_spacer"
     repeat_region   531867..531894
                     /note="CRISPR repeat with sequence
                     cctcgctgccgcataggcagctcagaag"
     misc_feature    531895..531926
                     /note="crispr_spacer"
     repeat_region   531927..531954
                     /note="CRISPR repeat with sequence
                     cctcgctgccgcacaggcaactcagaag"
     misc_feature    531955..531986
                     /note="crispr_spacer"
     repeat_region   531987..532014
                     /note="CRISPR repeat with sequence
                     cctcgctgccgcacaggcagctcagaag"
     gene            complement(532379..532454)
                     /locus_tag="O23A_t0025"
     tRNA            complement(532379..532454)
                     /product="tRNA-Thr-CGT"
     gene            complement(532542..533282)
                     /locus_tag="O23A_p0513"
     CDS             complement(532542..533282)
                     /product="putative histidinol phosphatase and related
                     hydrolases of the PHP family"
                     /protein_id="gnl|bioluw|O23A_p0513"
     gene            533749..534402
                     /locus_tag="O23A_p0514"
     CDS             533749..534402
                     /product="Predicted transcriptional regulator for fatty
                     acid degradation FadQ, TetR family"
                     /protein_id="gnl|bioluw|O23A_p0514"
     gene            534451..536775
                     /locus_tag="O23A_p0515"
     CDS             534451..536775
                     /product="Acyl-CoA dehydrogenase, short-chain specific (EC
                     )"
                     /EC_number="1.3.8.1"
                     /protein_id="gnl|bioluw|O23A_p0515"
     gene            536948..540013
                     /locus_tag="O23A_p0516"
     CDS             536948..540013
                     /product="Acriflavin resistance protein"
                     /protein_id="gnl|bioluw|O23A_p0516"
     gene            540029..541075
                     /locus_tag="O23A_p0517"
     CDS             540029..541075
                     /product="Probable Co/Zn/Cd efflux system membrane fusion
                     protein"
                     /protein_id="gnl|bioluw|O23A_p0517"
     gene            complement(541135..542574)
                     /locus_tag="O23A_p0518"
     CDS             complement(541135..542574)
                     /product="Pyruvate kinase"
                     /EC_number="2.7.1.40"
                     /protein_id="gnl|bioluw|O23A_p0518"
     gene            complement(542738..543592)
                     /locus_tag="O23A_p0519"
     CDS             complement(542738..543592)
                     /product="Phosphogluconate repressor HexR, RpiR family"
                     /protein_id="gnl|bioluw|O23A_p0519"
     gene            543942..544910
                     /locus_tag="O23A_p0520"
     CDS             543942..544910
                     /product="Glucokinase"
                     /EC_number="2.7.1.2"
                     /protein_id="gnl|bioluw|O23A_p0520"
     gene            complement(545281..546666)
                     /locus_tag="O23A_p0521"
     CDS             complement(545281..546666)
                     /product="Sensor histidine kinase PhoQ"
                     /EC_number="2.7.13.3"
                     /protein_id="gnl|bioluw|O23A_p0521"
     gene            complement(546666..547355)
                     /locus_tag="O23A_p0522"
     CDS             complement(546666..547355)
                     /product="Transcriptional regulatory protein PhoP"
                     /protein_id="gnl|bioluw|O23A_p0522"
     gene            complement(547470..549647)
                     /locus_tag="O23A_p0523"
     CDS             complement(547470..549647)
                     /product="RTX toxin transporter, ATP-binding protein"
                     /protein_id="gnl|bioluw|O23A_p0523"
     gene            complement(549650..551014)
                     /locus_tag="O23A_p0524"
     CDS             complement(549650..551014)
                     /product="RTX toxin transporter, determinant D"
                     /protein_id="gnl|bioluw|O23A_p0524"
     gene            complement(551011..553098)
                     /locus_tag="O23A_p0525"
     CDS             complement(551011..553098)
                     /product="RTX toxin transporter, ATP-binding protein"
                     /protein_id="gnl|bioluw|O23A_p0525"
     gene            553322..553807
                     /locus_tag="O23A_p0526"
     CDS             553322..553807
                     /product="FIG01200619: hypothetical protein"
                     /protein_id="gnl|bioluw|O23A_p0526"
     gene            553827..554288
                     /locus_tag="O23A_p0527"
     CDS             553827..554288
                     /product="RTX toxin activating lysine-acyltransferase (EC
                     )"
                     /EC_number="2.3.1.-"
                     /protein_id="gnl|bioluw|O23A_p0527"
     gene            554306..568375
                     /locus_tag="O23A_p0528"
     CDS             554306..568375
                     /product="RTX toxins determinant A and related
                     Ca2+-binding proteins"
                     /protein_id="gnl|bioluw|O23A_p0528"
     gene            568751..569218
                     /locus_tag="O23A_p0529"
     CDS             568751..569218
                     /product="Histone acetyltransferase HPA2 and related
                     acetyltransferases"
                     /protein_id="gnl|bioluw|O23A_p0529"
     gene            complement(569215..570162)
                     /locus_tag="O23A_p0530"
     CDS             complement(569215..570162)
                     /product="Mobile element protein"
                     /protein_id="gnl|bioluw|O23A_p0530"
     repeat_region   569215..570253
                     /note="repeat region"
     gene            complement(570413..571705)
                     /locus_tag="O23A_p0531"
     CDS             complement(570413..571705)
                     /product="Ribosomal protein S12p Asp88
                     methylthiotransferase"
                     /EC_number="2.8.4.4"
                     /protein_id="gnl|bioluw|O23A_p0531"
     gene            571830..571946
                     /locus_tag="O23A_p0532"
     CDS             571830..571946
                     /product="hypothetical protein"
                     /protein_id="gnl|bioluw|O23A_p0532"
     gene            572445..573281
                     /locus_tag="O23A_p0533"
     CDS             572445..573281
                     /product="4-deoxy-L-threo-5-hexosulose-uronate
                     ketol-isomerase"
                     /EC_number="5.3.1.17"
                     /protein_id="gnl|bioluw|O23A_p0533"
     gene            573366..574127
                     /locus_tag="O23A_p0534"
     CDS             573366..574127
                     /product="2-deoxy-D-gluconate 3-dehydrogenase"
                     /EC_number="1.1.1.125"
                     /protein_id="gnl|bioluw|O23A_p0534"
     gene            574194..574718
                     /locus_tag="O23A_p0535"
     CDS             574194..574718
                     /product="hypothetical protein"
                     /protein_id="gnl|bioluw|O23A_p0535"
     gene            complement(574792..575586)
                     /locus_tag="O23A_p0536"
     CDS             complement(574792..575586)
                     /product="Transcriptional regulator KdgR, KDG operon
                     repressor"
                     /protein_id="gnl|bioluw|O23A_p0536"
     gene            575836..576795
                     /locus_tag="O23A_p0537"
     CDS             575836..576795
                     /product="2-dehydro-3-deoxygluconokinase"
                     /EC_number="2.7.1.45"
                     /protein_id="gnl|bioluw|O23A_p0537"
     gene            576779..577399
                     /locus_tag="O23A_p0538"
     CDS             576779..577399
                     /product="4-hydroxy-2-oxoglutarate aldolase"
                     /EC_number="4.1.3.16"
                     /protein_id="gnl|bioluw|O23A_p0538"
     gene            577535..578008
                     /locus_tag="O23A_p0539"
     CDS             577535..578008
                     /product="hypothetical protein"
                     /protein_id="gnl|bioluw|O23A_p0539"
     gene            578072..579067
                     /locus_tag="O23A_p0540"
     CDS             578072..579067
                     /product="2-keto-3-deoxygluconate permease (KDG permease)"
                     /protein_id="gnl|bioluw|O23A_p0540"
     gene            579618..580754
                     /locus_tag="O23A_p0541"
     CDS             579618..580754
                     /product="Response regulator"
                     /protein_id="gnl|bioluw|O23A_p0541"
     gene            complement(580794..580976)
                     /locus_tag="O23A_p0542"
     CDS             complement(580794..580976)
                     /product="hypothetical protein"
                     /protein_id="gnl|bioluw|O23A_p0542"
     gene            complement(580961..581485)
                     /locus_tag="O23A_p0543"
     CDS             complement(580961..581485)
                     /product="hypothetical protein"
                     /protein_id="gnl|bioluw|O23A_p0543"
     gene            complement(581482..581790)
                     /locus_tag="O23A_p0544"
     CDS             complement(581482..581790)
                     /product="HTH DNA-binding protein"
                     /protein_id="gnl|bioluw|O23A_p0544"
     gene            582042..582410
                     /locus_tag="O23A_p0545"
     CDS             582042..582410
                     /product="Arsenical resistance operon repressor"
                     /protein_id="gnl|bioluw|O23A_p0545"
     gene            582609..583394
                     /locus_tag="O23A_p0546"
     CDS             582609..583394
                     /product="putative lipoprotein"
                     /protein_id="gnl|bioluw|O23A_p0546"
     gene            complement(583487..585238)
                     /locus_tag="O23A_p0547"
     CDS             complement(583487..585238)
                     /product="Exoenzymes regulatory protein AepA precursor"
                     /protein_id="gnl|bioluw|O23A_p0547"
     gene            complement(585305..586213)
                     /locus_tag="O23A_p0548"
     CDS             complement(585305..586213)
                     /product="Transcriptional regulator, AraC family"
                     /protein_id="gnl|bioluw|O23A_p0548"
     gene            586371..586688
                     /locus_tag="O23A_p0549"
     CDS             586371..586688
                     /product="Flagellar hook-basal body complex protein FliE"
                     /protein_id="gnl|bioluw|O23A_p0549"
     gene            586735..588444
                     /locus_tag="O23A_p0550"
     CDS             586735..588444
                     /product="Flagellar M-ring protein FliF"
                     /protein_id="gnl|bioluw|O23A_p0550"
     gene            588437..589498
                     /locus_tag="O23A_p0551"
     CDS             588437..589498
                     /product="Flagellar motor switch protein FliG"
                     /protein_id="gnl|bioluw|O23A_p0551"
     gene            589567..590373
                     /locus_tag="O23A_p0552"
     CDS             589567..590373
                     /product="Flagellar assembly protein FliH"
                     /protein_id="gnl|bioluw|O23A_p0552"
     gene            590428..591759
                     /locus_tag="O23A_p0553"
     CDS             590428..591759
                     /product="Flagellum-specific ATP synthase FliI"
                     /protein_id="gnl|bioluw|O23A_p0553"
     gene            591786..592226
                     /locus_tag="O23A_p0554"
     CDS             591786..592226
                     /product="Flagellar protein FliJ"
                     /protein_id="gnl|bioluw|O23A_p0554"
     gene            592319..594238
                     /locus_tag="O23A_p0555"
     CDS             592319..594238
                     /product="Flagellar hook-length control protein FliK"
                     /protein_id="gnl|bioluw|O23A_p0555"
     gene            594296..594814
                     /locus_tag="O23A_p0556"
     CDS             594296..594814
                     /product="Flagellar basal body-associated protein FliL"
                     /protein_id="gnl|bioluw|O23A_p0556"
     gene            594824..595894
                     /locus_tag="O23A_p0557"
     CDS             594824..595894
                     /product="Flagellar motor switch protein FliM"
                     /protein_id="gnl|bioluw|O23A_p0557"
     gene            595944..596336
                     /locus_tag="O23A_p0558"
     CDS             595944..596336
                     /product="Flagellar motor switch protein FliN"
                     /protein_id="gnl|bioluw|O23A_p0558"
     gene            596398..596781
                     /locus_tag="O23A_p0559"
     CDS             596398..596781
                     /product="Flagellar biosynthesis protein FliO"
                     /protein_id="gnl|bioluw|O23A_p0559"
     gene            596798..597547
                     /locus_tag="O23A_p0560"
     CDS             596798..597547
                     /product="Flagellar biosynthesis protein FliP"
                     /protein_id="gnl|bioluw|O23A_p0560"
     gene            597575..597844
                     /locus_tag="O23A_p0561"
     CDS             597575..597844
                     /product="Flagellar biosynthesis protein FliQ"
                     /protein_id="gnl|bioluw|O23A_p0561"
     gene            597924..598721
                     /locus_tag="O23A_p0562"
     CDS             597924..598721
                     /product="Flagellar biosynthesis protein FliR"
                     /protein_id="gnl|bioluw|O23A_p0562"
     gene            598808..599938
                     /locus_tag="O23A_p0563"
     CDS             598808..599938
                     /product="Flagellar biosynthesis protein FlhB"
                     /protein_id="gnl|bioluw|O23A_p0563"
     gene            600046..602148
                     /locus_tag="O23A_p0564"
     CDS             600046..602148
                     /product="Flagellar biosynthesis protein FlhA"
                     /protein_id="gnl|bioluw|O23A_p0564"
     gene            602165..603583
                     /locus_tag="O23A_p0565"
     CDS             602165..603583
                     /product="Flagellar biosynthesis protein FlhF"
                     /protein_id="gnl|bioluw|O23A_p0565"
     gene            603576..604460
                     /locus_tag="O23A_p0566"
     CDS             603576..604460
                     /product="Flagellar synthesis regulator FleN"
                     /protein_id="gnl|bioluw|O23A_p0566"
     gene            604453..605172
                     /locus_tag="O23A_p0567"
     CDS             604453..605172
                     /product="RNA polymerase sigma factor for flagellar
                     operon"
                     /protein_id="gnl|bioluw|O23A_p0567"
     gene            605284..605667
                     /locus_tag="O23A_p0568"
     CDS             605284..605667
                     /product="Chemotaxis regulator - transmits chemoreceptor
                     signals to flagelllar motor components CheY"
                     /protein_id="gnl|bioluw|O23A_p0568"
     gene            605680..606420
                     /locus_tag="O23A_p0569"
     CDS             605680..606420
                     /product="Chemotaxis response - phosphatase CheZ"
                     /protein_id="gnl|bioluw|O23A_p0569"
     gene            606432..608594
                     /locus_tag="O23A_p0570"
     CDS             606432..608594
                     /product="Signal transduction histidine kinase CheA"
                     /EC_number="2.7.3.-"
                     /protein_id="gnl|bioluw|O23A_p0570"
     gene            608591..609742
                     /locus_tag="O23A_p0571"
     CDS             608591..609742
                     /product="Chemotaxis response regulator protein-glutamate
                     methylesterase CheB"
                     /EC_number="3.1.1.61"
                     /protein_id="gnl|bioluw|O23A_p0571"
     gene            609745..610482
                     /locus_tag="O23A_p0572"
     CDS             609745..610482
                     /product="Flagellar motor rotation protein MotA"
                     /protein_id="gnl|bioluw|O23A_p0572"
     gene            610485..611402
                     /locus_tag="O23A_p0573"
     CDS             610485..611402
                     /product="Flagellar motor rotation protein MotB"
                     /protein_id="gnl|bioluw|O23A_p0573"
     gene            611407..612201
                     /locus_tag="O23A_p0574"
     CDS             611407..612201
                     /product="ParA family protein"
                     /protein_id="gnl|bioluw|O23A_p0574"
     gene            612198..613070
                     /locus_tag="O23A_p0575"
     CDS             612198..613070
                     /product="CheW domain protein"
                     /protein_id="gnl|bioluw|O23A_p0575"
     gene            613140..613628
                     /locus_tag="O23A_p0576"
     CDS             613140..613628
                     /product="Positive regulator of CheA protein activity
                     (CheW)"
                     /protein_id="gnl|bioluw|O23A_p0576"
     gene            613644..614033
                     /locus_tag="O23A_p0577"
     CDS             613644..614033
                     /product="ATPase involved in DNA repair"
                     /protein_id="gnl|bioluw|O23A_p0577"
     gene            614198..614833
                     /locus_tag="O23A_p0578"
     CDS             614198..614833
                     /product="ABC transporter involved in cytochrome c
                     biogenesis, ATPase component CcmA"
                     /protein_id="gnl|bioluw|O23A_p0578"
     gene            614838..615506
                     /locus_tag="O23A_p0579"
     CDS             614838..615506
                     /product="ABC transporter involved in cytochrome c
                     biogenesis, CcmB subunit"
                     /protein_id="gnl|bioluw|O23A_p0579"
     gene            615670..616410
                     /locus_tag="O23A_p0580"
     CDS             615670..616410
                     /product="Cytochrome c-type biogenesis protein CcmC,
                     putative heme lyase for CcmE"
                     /protein_id="gnl|bioluw|O23A_p0580"
     gene            616413..616619
                     /locus_tag="O23A_p0581"
     CDS             616413..616619
                     /product="Cytochrome c-type biogenesis protein CcmD,
                     interacts with CcmCE"
                     /protein_id="gnl|bioluw|O23A_p0581"
     gene            616616..617107
                     /locus_tag="O23A_p0582"
     CDS             616616..617107
                     /product="Cytochrome c-type biogenesis protein CcmE, heme
                     chaperone"
                     /protein_id="gnl|bioluw|O23A_p0582"
     gene            617190..619145
                     /locus_tag="O23A_p0583"
     CDS             617190..619145
                     /product="Cytochrome c-type biogenesis protein CcmF"
                     /protein_id="gnl|bioluw|O23A_p0583"
     gene            619142..619672
                     /locus_tag="O23A_p0584"
     CDS             619142..619672
                     /product="Cytochrome c-type biogenesis protein CcmG/DsbE,
                     thiol:disulfide oxidoreductase"
                     /protein_id="gnl|bioluw|O23A_p0584"
     gene            619684..620163
                     /locus_tag="O23A_p0585"
     CDS             619684..620163
                     /product="Cytochrome c heme lyase subunit CcmL"
                     /protein_id="gnl|bioluw|O23A_p0585"
     gene            620160..621428
                     /locus_tag="O23A_p0586"
     CDS             620160..621428
                     /product="Cytochrome c heme lyase subunit CcmH"
                     /protein_id="gnl|bioluw|O23A_p0586"
     gene            621506..622318
                     /locus_tag="O23A_p0587"
     CDS             621506..622318
                     /product="Outer-membrane-phospholipid-binding lipoprotein
                     MlaA"
                     /protein_id="gnl|bioluw|O23A_p0587"
     gene            complement(622435..623019)
                     /locus_tag="O23A_p0588"
     CDS             complement(622435..623019)
                     /product="Superoxide dismutase [Fe]"
                     /EC_number="1.15.1.1"
                     /protein_id="gnl|bioluw|O23A_p0588"
     gene            623306..623650
                     /locus_tag="O23A_p0589"
     CDS             623306..623650
                     /product="Glutaredoxin-related protein"
                     /protein_id="gnl|bioluw|O23A_p0589"
     gene            complement(623716..625002)
                     /locus_tag="O23A_p0590"
     CDS             complement(623716..625002)
                     /product="tRNA and rRNA cytosine-C5-methylase"
                     /protein_id="gnl|bioluw|O23A_p0590"
     gene            625138..627114
                     /locus_tag="O23A_p0591"
     CDS             625138..627114
                     /product="Permease of the drug/metabolite transporter
                     (DMT) superfamily"
                     /protein_id="gnl|bioluw|O23A_p0591"
     gene            627111..627434
                     /locus_tag="O23A_p0592"
     CDS             627111..627434
                     /product="FIG00361440: hypothetical protein"
                     /protein_id="gnl|bioluw|O23A_p0592"
     gene            627596..628234
                     /locus_tag="O23A_p0593"
     CDS             627596..628234
                     /product="Pyridoxamine 5'-phosphate oxidase"
                     /EC_number="1.4.3.5"
                     /protein_id="gnl|bioluw|O23A_p0593"
     gene            628282..628896
                     /locus_tag="O23A_p0594"
     CDS             628282..628896
                     /product="Glutathione S-transferase"
                     /EC_number="2.5.1.18"
                     /protein_id="gnl|bioluw|O23A_p0594"
     gene            628896..630530
                     /locus_tag="O23A_p0595"
     CDS             628896..630530
                     /product="Acetyltransferase, GNAT family"
                     /protein_id="gnl|bioluw|O23A_p0595"
     gene            630563..631072
                     /locus_tag="O23A_p0596"
     CDS             630563..631072
                     /product="Putative acetyltransferase"
                     /protein_id="gnl|bioluw|O23A_p0596"
     gene            complement(631090..631182)
                     /locus_tag="O23A_p0597"
     CDS             complement(631090..631182)
                     /product="hypothetical protein"
                     /protein_id="gnl|bioluw|O23A_p0597"
     gene            631477..631656
                     /locus_tag="O23A_p0598"
     CDS             631477..631656
                     /product="hypothetical protein"
                     /protein_id="gnl|bioluw|O23A_p0598"
     gene            631707..634574
                     /locus_tag="O23A_p0599"
     CDS             631707..634574
                     /product="hypothetical protein"
                     /protein_id="gnl|bioluw|O23A_p0599"
     gene            complement(634709..635839)
                     /locus_tag="O23A_p0600"
     CDS             complement(634709..635839)
                     /product="FIG002776: hypothetical protein"
                     /protein_id="gnl|bioluw|O23A_p0600"
     gene            complement(636016..637386)
                     /locus_tag="O23A_p0601"
     CDS             complement(636016..637386)
                     /product="Adenylosuccinate lyase"
                     /EC_number="4.3.2.2"
                     /protein_id="gnl|bioluw|O23A_p0601"
     gene            complement(637562..638173)
                     /locus_tag="O23A_p0602"
     CDS             complement(637562..638173)
                     /product="FIG002903: a protein of unknown function perhaps
                     involved in purine metabolism"
                     /protein_id="gnl|bioluw|O23A_p0602"
     gene            complement(638170..638322)
                     /locus_tag="O23A_p0603"
     CDS             complement(638170..638322)
                     /product="hypothetical protein"
                     /protein_id="gnl|bioluw|O23A_p0603"
     gene            complement(638371..639477)
                     /locus_tag="O23A_p0604"
     CDS             complement(638371..639477)
                     /product="tRNA-specific 2-thiouridylase MnmA"
                     /protein_id="gnl|bioluw|O23A_p0604"
     gene            complement(639515..639718)
                     /locus_tag="O23A_p0605"
     CDS             complement(639515..639718)
                     /product="hypothetical protein"
                     /protein_id="gnl|bioluw|O23A_p0605"
     gene            complement(639796..640275)
                     /locus_tag="O23A_p0606"
     CDS             complement(639796..640275)
                     /product="Nudix-like NDP and NTP phosphohydrolase NudJ"
                     /protein_id="gnl|bioluw|O23A_p0606"
     gene            complement(640272..641237)
                     /locus_tag="O23A_p0607"
     CDS             complement(640272..641237)
                     /product="Ribosomal large subunit pseudouridine synthase
                     E"
                     /EC_number="5.4.99.20"
                     /protein_id="gnl|bioluw|O23A_p0607"
     gene            complement(641316..642083)
                     /locus_tag="O23A_p0608"
     CDS             complement(641316..642083)
                     /product="Putative PTS system, nitrogen regulatory IIA
                     component"
                     /protein_id="gnl|bioluw|O23A_p0608"
     gene            complement(642084..642389)
                     /locus_tag="O23A_p0609"
     CDS             complement(642084..642389)
                     /product="PTS system, fructose-specific IIB"
                     /EC_number="2.7.1.69"
                     /protein_id="gnl|bioluw|O23A_p0609"
     gene            642455..642595
                     /locus_tag="O23A_p0610"
     CDS             642455..642595
                     /product="hypothetical protein"
                     /protein_id="gnl|bioluw|O23A_p0610"
     gene            complement(642603..644009)
                     /locus_tag="O23A_p0611"
     CDS             complement(642603..644009)
                     /product="Hexose phosphate transport protein UhpT"
                     /protein_id="gnl|bioluw|O23A_p0611"
     gene            644281..644379
                     /locus_tag="O23A_p0612"
     CDS             644281..644379
                     /product="hypothetical protein"
                     /protein_id="gnl|bioluw|O23A_p0612"
     gene            complement(644490..646397)
                     /locus_tag="O23A_p0613"
     CDS             complement(644490..646397)
                     /product="PTS system, fructose-specific IIA/B/C component"
                     /EC_number="2.7.1.69"
                     /protein_id="gnl|bioluw|O23A_p0613"
     gene            647185..647706
                     /locus_tag="O23A_p0614"
     CDS             647185..647706
                     /product="hypothetical protein"
                     /protein_id="gnl|bioluw|O23A_p0614"
     gene            647737..648729
                     /locus_tag="O23A_p0615"
     CDS             647737..648729
                     /product="C4-dicarboxylate transporter/malic acid
                     transport protein"
                     /protein_id="gnl|bioluw|O23A_p0615"
     gene            648736..649077
                     /locus_tag="O23A_p0616"
     CDS             648736..649077
                     /product="Possible carboxymuconolactone decarboxylase
                     family protein"
                     /EC_number="4.1.1.44"
                     /protein_id="gnl|bioluw|O23A_p0616"
     gene            649077..649514
                     /locus_tag="O23A_p0617"
     CDS             649077..649514
                     /product="hypothetical protein"
                     /protein_id="gnl|bioluw|O23A_p0617"
     gene            649504..649995
                     /locus_tag="O23A_p0618"
     CDS             649504..649995
                     /product="Non-specific DNA-binding protein Dps /
                     Iron-binding ferritin-like antioxidant protein /
                     Ferroxidase"
                     /EC_number="1.16.3.1"
                     /protein_id="gnl|bioluw|O23A_p0618"
     gene            complement(650179..652278)
                     /locus_tag="O23A_p0619"
     CDS             complement(650179..652278)
                     /product="FIG00487358: hypothetical protein"
                     /protein_id="gnl|bioluw|O23A_p0619"
     gene            652387..652650
                     /locus_tag="O23A_p0620"
     CDS             652387..652650
                     /product="hypothetical protein"
                     /protein_id="gnl|bioluw|O23A_p0620"
     gene            652788..653321
                     /locus_tag="O23A_p0621"
     CDS             652788..653321
                     /product="Inner membrane protein YbcI"
                     /protein_id="gnl|bioluw|O23A_p0621"
     gene            complement(653315..653641)
                     /locus_tag="O23A_p0622"
     CDS             complement(653315..653641)
                     /product="hypothetical protein"
                     /protein_id="gnl|bioluw|O23A_p0622"
     gene            complement(653820..655427)
                     /locus_tag="O23A_p0623"
     CDS             complement(653820..655427)
                     /product="ABC transporter, ATP-binding protein-related
                     protein"
                     /protein_id="gnl|bioluw|O23A_p0623"
     gene            complement(655595..656176)
                     /locus_tag="O23A_p0624"
     CDS             complement(655595..656176)
                     /product="hypothetical protein"
                     /protein_id="gnl|bioluw|O23A_p0624"
     gene            656800..657123
                     /locus_tag="O23A_p0625"
     CDS             656800..657123
                     /product="hypothetical protein"
                     /protein_id="gnl|bioluw|O23A_p0625"
     gene            complement(657239..658045)
                     /locus_tag="O23A_p0626"
     CDS             complement(657239..658045)
                     /product="Tryptophan synthase alpha chain"
                     /EC_number="4.2.1.20"
                     /protein_id="gnl|bioluw|O23A_p0626"
     gene            complement(658042..659235)
                     /locus_tag="O23A_p0627"
     CDS             complement(658042..659235)
                     /product="Tryptophan synthase beta chain"
                     /EC_number="4.2.1.20"
                     /protein_id="gnl|bioluw|O23A_p0627"
     gene            complement(659321..660829)
                     /locus_tag="O23A_p0628"
     CDS             complement(659321..660829)
                     /product="Indole-3-glycerol phosphate synthase /
                     Phosphoribosylanthranilate isomerase"
                     /protein_id="gnl|bioluw|O23A_p0628"
     gene            complement(660829..661842)
                     /locus_tag="O23A_p0629"
     CDS             complement(660829..661842)
                     /product="Anthranilate phosphoribosyltransferase"
                     /EC_number="2.4.2.18"
                     /protein_id="gnl|bioluw|O23A_p0629"
     gene            complement(661853..662452)
                     /locus_tag="O23A_p0630"
     CDS             complement(661853..662452)
                     /product="Anthranilate synthase, amidotransferase
                     component"
                     /EC_number="4.1.3.27"
                     /protein_id="gnl|bioluw|O23A_p0630"
     gene            complement(662445..664082)
                     /locus_tag="O23A_p0631"
     CDS             complement(662445..664082)
                     /product="Anthranilate synthase, aminase component"
                     /EC_number="4.1.3.27"
                     /protein_id="gnl|bioluw|O23A_p0631"
     gene            664103..664297
                     /locus_tag="O23A_p0632"
     CDS             664103..664297
                     /product="hypothetical protein"
                     /protein_id="gnl|bioluw|O23A_p0632"
     gene            664365..664514
                     /locus_tag="O23A_p0633"
     CDS             664365..664514
                     /product="hypothetical protein"
                     /protein_id="gnl|bioluw|O23A_p0633"
     gene            664519..665400
                     /locus_tag="O23A_p0634"
     CDS             664519..665400
                     /product="FIG00031715: Predicted metal-dependent
                     phosphoesterases (PHP family)"
                     /protein_id="gnl|bioluw|O23A_p0634"
     gene            665537..666157
                     /locus_tag="O23A_p0635"
     CDS             665537..666157
                     /product="Hypothetical YciO protein, TsaC/YrdC paralog"
                     /protein_id="gnl|bioluw|O23A_p0635"
     gene            666204..667034
                     /locus_tag="O23A_p0636"
     CDS             666204..667034
                     /product="Segregation and condensation protein A"
                     /protein_id="gnl|bioluw|O23A_p0636"
     gene            667133..667702
                     /locus_tag="O23A_p0637"
     CDS             667133..667702
                     /product="Segregation and condensation protein B"
                     /protein_id="gnl|bioluw|O23A_p0637"
     gene            667845..668768
                     /locus_tag="O23A_p0638"
     CDS             667845..668768
                     /product="Ribosomal large subunit pseudouridine synthase
                     B"
                     /EC_number="5.4.99.22"
                     /protein_id="gnl|bioluw|O23A_p0638"
     gene            668829..668942
                     /locus_tag="O23A_p0639"
     CDS             668829..668942
                     /product="hypothetical protein"
                     /protein_id="gnl|bioluw|O23A_p0639"
     gene            668972..669835
                     /locus_tag="O23A_p0640"
     CDS             668972..669835
                     /product="Acyl-CoA thioesterase II"
                     /EC_number="3.1.2.-"
                     /protein_id="gnl|bioluw|O23A_p0640"
     gene            complement(669899..671077)
                     /locus_tag="O23A_p0641"
     CDS             complement(669899..671077)
                     /product="Probable Na+/H+-dicarboxylate symporter"
                     /protein_id="gnl|bioluw|O23A_p0641"
     gene            complement(671195..671863)
                     /locus_tag="O23A_p0642"
     CDS             complement(671195..671863)
                     /product="Tellurite resistance protein-related protein"
                     /protein_id="gnl|bioluw|O23A_p0642"
     gene            complement(672067..672708)
                     /locus_tag="O23A_p0643"
     CDS             complement(672067..672708)
                     /product="Transcription repressor of multidrug efflux pump
                     acrAB operon, TetR (AcrR) family"
                     /protein_id="gnl|bioluw|O23A_p0643"
     gene            672852..674033
                     /locus_tag="O23A_p0644"
     CDS             672852..674033
                     /product="RND efflux system, membrane fusion protein"
                     /protein_id="gnl|bioluw|O23A_p0644"
     gene            674051..677200
                     /locus_tag="O23A_p0645"
     CDS             674051..677200
                     /product="RND efflux system, inner membrane transporter"
                     /protein_id="gnl|bioluw|O23A_p0645"
     gene            677193..678599
                     /locus_tag="O23A_p0646"
     CDS             677193..678599
                     /product="RND efflux system, outer membrane lipoprotein"
                     /protein_id="gnl|bioluw|O23A_p0646"
     gene            679369..680469
                     /locus_tag="O23A_p0647"
     CDS             679369..680469
                     /product="dTDP-glucose 4,6-dehydratase"
                     /EC_number="4.2.1.46"
                     /protein_id="gnl|bioluw|O23A_p0647"
     gene            680469..681335
                     /locus_tag="O23A_p0648"
     CDS             680469..681335
                     /product="Glucose-1-phosphate thymidylyltransferase"
                     /EC_number="2.7.7.24"
                     /protein_id="gnl|bioluw|O23A_p0648"
     gene            681338..681739
                     /locus_tag="O23A_p0649"
     CDS             681338..681739
                     /product="dTDP-6-deoxy-3,4-keto-hexulose isomerase"
                     /EC_number="5.3.2.3"
                     /protein_id="gnl|bioluw|O23A_p0649"
     gene            complement(681875..682003)
                     /locus_tag="O23A_p0650"
     CDS             complement(681875..682003)
                     /product="hypothetical protein"
                     /protein_id="gnl|bioluw|O23A_p0650"
     gene            682110..682220
                     /locus_tag="O23A_p0651"
     CDS             682110..682220
                     /product="hypothetical protein"
                     /protein_id="gnl|bioluw|O23A_p0651"
     gene            682213..683316
                     /locus_tag="O23A_p0652"
     CDS             682213..683316
                     /product="dTDP-3-amino-3,6-dideoxy-alpha-D-
                     galactopyranose transaminase"
                     /EC_number="2.6.1.90"
                     /protein_id="gnl|bioluw|O23A_p0652"
     gene            683313..684563
                     /locus_tag="O23A_p0653"
     CDS             683313..684563
                     /product="WzxE protein"
                     /protein_id="gnl|bioluw|O23A_p0653"
     gene            684518..685123
                     /locus_tag="O23A_p0654"
     CDS             684518..685123
                     /product="Maltose O-acetyltransferase"
                     /EC_number="2.3.1.79"
                     /protein_id="gnl|bioluw|O23A_p0654"
     gene            685162..686310
                     /locus_tag="O23A_p0655"
     CDS             685162..686310
                     /product="hypothetical protein"
                     /protein_id="gnl|bioluw|O23A_p0655"
     gene            686405..687457
                     /locus_tag="O23A_p0656"
     CDS             686405..687457
                     /product="capsular polysaccharide biosynthesis protein"
                     /protein_id="gnl|bioluw|O23A_p0656"
     gene            687592..688380
                     /locus_tag="O23A_p0657"
     CDS             687592..688380
                     /product="hypothetical protein"
                     /protein_id="gnl|bioluw|O23A_p0657"
     gene            688381..689607
                     /locus_tag="O23A_p0658"
     CDS             688381..689607
                     /product="Glycosyltransferase"
                     /protein_id="gnl|bioluw|O23A_p0658"
     gene            689640..690806
                     /locus_tag="O23A_p0659"
     CDS             689640..690806
                     /product="UDP-glucose 6-dehydrogenase"
                     /EC_number="1.1.1.22"
                     /protein_id="gnl|bioluw|O23A_p0659"
     gene            690845..691441
                     /locus_tag="O23A_p0660"
     CDS             690845..691441
                     /product="Lipid carrier :
                     UDP-N-acetylgalactosaminyltransferase"
                     /EC_number="2.4.1.-"
                     /protein_id="gnl|bioluw|O23A_p0660"
     gene            691434..692051
                     /locus_tag="O23A_p0661"
     CDS             691434..692051
                     /product="4-amino-6-deoxy-N-Acetyl-D-hexosaminyl-(Lipid
                     carrier) acetyltrasferase"
                     /protein_id="gnl|bioluw|O23A_p0661"
     gene            692091..693266
                     /locus_tag="O23A_p0662"
     CDS             692091..693266
                     /product="4-keto-6-deoxy-N-Acetyl-D-hexosaminyl-(Lipid
                     carrier) aminotransferase"
                     /protein_id="gnl|bioluw|O23A_p0662"
     gene            693330..695291
                     /locus_tag="O23A_p0663"
     CDS             693330..695291
                     /product="Nucleoside-diphosphate sugar
                     epimerase/dehydratase"
                     /protein_id="gnl|bioluw|O23A_p0663"
     gene            695306..696187
                     /locus_tag="O23A_p0664"
     CDS             695306..696187
                     /product="dTDP-4-dehydrorhamnose reductase"
                     /EC_number="1.1.1.133"
                     /protein_id="gnl|bioluw|O23A_p0664"
     gene            complement(696321..696437)
                     /locus_tag="O23A_p0665"
     CDS             complement(696321..696437)
                     /product="hypothetical protein"
                     /protein_id="gnl|bioluw|O23A_p0665"
     gene            696498..697037
                     /locus_tag="O23A_p0666"
     CDS             696498..697037
                     /product="dTDP-4-dehydrorhamnose 3,5-epimerase"
                     /EC_number="5.1.3.13"
                     /protein_id="gnl|bioluw|O23A_p0666"
     gene            697086..698144
                     /locus_tag="O23A_p0667"
     CDS             697086..698144
                     /product="chain length determinant"
                     /protein_id="gnl|bioluw|O23A_p0667"
     gene            698243..699946
                     /locus_tag="O23A_p0668"
     CDS             698243..699946
                     /product="Lipid A core-O-antigen ligase"
                     /protein_id="gnl|bioluw|O23A_p0668"
     gene            700100..700753
                     /locus_tag="O23A_p0669"
     CDS             700100..700753
                     /product="Protein of unknown function YceH"
                     /protein_id="gnl|bioluw|O23A_p0669"
     gene            700978..704820
                     /locus_tag="O23A_p0670"
     CDS             700978..704820
                     /product="COG0553: Superfamily II DNA/RNA helicases, SNF2
                     family"
                     /protein_id="gnl|bioluw|O23A_p0670"
     gene            complement(704994..705887)
                     /locus_tag="O23A_p0671"
     CDS             complement(704994..705887)
                     /product="DNA replication terminus site-binding protein"
                     /protein_id="gnl|bioluw|O23A_p0671"
     gene            706409..706618
                     /locus_tag="O23A_p0672"
     CDS             706409..706618
                     /product="FIG00361806: hypothetical protein"
                     /protein_id="gnl|bioluw|O23A_p0672"
     gene            706897..707922
                     /locus_tag="O23A_p0673"
     CDS             706897..707922
                     /product="Succinylglutamate desuccinylase"
                     /EC_number="3.5.1.96"
                     /protein_id="gnl|bioluw|O23A_p0673"
     gene            708197..709291
                     /locus_tag="O23A_p0674"
     CDS             708197..709291
                     /product="Branched-chain alpha-keto acid dehydrogenase, E1
                     component, alpha subunit"
                     /EC_number="1.2.4.4"
                     /protein_id="gnl|bioluw|O23A_p0674"
     gene            709288..709401
                     /locus_tag="O23A_p0675"
     CDS             709288..709401
                     /product="hypothetical protein"
                     /protein_id="gnl|bioluw|O23A_p0675"
     gene            709394..710380
                     /locus_tag="O23A_p0676"
     CDS             709394..710380
                     /product="Branched-chain alpha-keto acid dehydrogenase, E1
                     component, alpha/beta subunits"
                     /EC_number="1.2.4.4"
                     /protein_id="gnl|bioluw|O23A_p0676"
     gene            710475..711575
                     /locus_tag="O23A_p0677"
     CDS             710475..711575
                     /product="Dihydrolipoamide acyltransferase component of
                     branched-chain alpha-keto acid dehydrogenase complex (EC
                     )"
                     /EC_number="2.3.1.168"
                     /protein_id="gnl|bioluw|O23A_p0677"
     gene            711781..711990
                     /locus_tag="O23A_p0678"
     CDS             711781..711990
                     /product="Cold shock protein CspE"
                     /protein_id="gnl|bioluw|O23A_p0678"
     gene            712095..712400
                     /locus_tag="O23A_p0679"
     CDS             712095..712400
                     /product="hypothetical protein"
                     /protein_id="gnl|bioluw|O23A_p0679"
     gene            complement(712387..712635)
                     /locus_tag="O23A_p0680"
     CDS             complement(712387..712635)
                     /product="DNA-binding protein inhibitor Id-2-related
                     protein"
                     /protein_id="gnl|bioluw|O23A_p0680"
     gene            712887..713444
                     /locus_tag="O23A_p0681"
     CDS             712887..713444
                     /product="hypothetical protein"
                     /protein_id="gnl|bioluw|O23A_p0681"
     gene            713506..713931
                     /locus_tag="O23A_p0682"
     CDS             713506..713931
                     /product="FIG00361547: hypothetical protein"
                     /protein_id="gnl|bioluw|O23A_p0682"
     gene            complement(714026..715888)
                     /locus_tag="O23A_p0683"
     CDS             complement(714026..715888)
                     /product="Oligopeptide ABC transporter, periplasmic
                     oligopeptide-binding protein OppA (TC 3.A.1.5.1)"
                     /protein_id="gnl|bioluw|O23A_p0683"
     gene            complement(716020..716913)
                     /locus_tag="O23A_p0684"
     CDS             complement(716020..716913)
                     /product="Permease of the drug/metabolite transporter
                     (DMT) superfamily"
                     /protein_id="gnl|bioluw|O23A_p0684"
     gene            717268..717450
                     /locus_tag="O23A_p0685"
     CDS             717268..717450
                     /product="FIG00361194: hypothetical protein"
                     /protein_id="gnl|bioluw|O23A_p0685"
     gene            complement(717447..718643)
                     /locus_tag="O23A_p0686"
     CDS             complement(717447..718643)
                     /product="HD domain protein"
                     /protein_id="gnl|bioluw|O23A_p0686"
     gene            718817..719509
                     /locus_tag="O23A_p0687"
     CDS             718817..719509
                     /product="Ribosomal small subunit pseudouridine synthase
                     A"
                     /EC_number="5.4.99.19"
                     /protein_id="gnl|bioluw|O23A_p0687"
     gene            complement(719545..720450)
                     /locus_tag="O23A_p0688"
     CDS             complement(719545..720450)
                     /product="Permease of the drug/metabolite transporter
                     (DMT) superfamily"
                     /protein_id="gnl|bioluw|O23A_p0688"
     gene            complement(720488..720622)
                     /locus_tag="O23A_p0689"
     CDS             complement(720488..720622)
                     /product="Permease of the drug/metabolite transporter
                     (DMT) superfamily"
                     /protein_id="gnl|bioluw|O23A_p0689"
     gene            720690..722342
                     /locus_tag="O23A_p0690"
     CDS             720690..722342
                     /product="Oligopeptide ABC transporter, periplasmic
                     oligopeptide-binding protein OppA (TC 3.A.1.5.1)"
                     /protein_id="gnl|bioluw|O23A_p0690"
     gene            722354..722896
                     /locus_tag="O23A_p0691"
     CDS             722354..722896
                     /product="Phosphodiesterase YfcE"
                     /protein_id="gnl|bioluw|O23A_p0691"
     gene            complement(722941..723354)
                     /locus_tag="O23A_p0692"
     CDS             complement(722941..723354)
                     /product="Flagellar biosynthesis protein FlgN"
                     /protein_id="gnl|bioluw|O23A_p0692"
     gene            complement(723354..723674)
                     /locus_tag="O23A_p0693"
     CDS             complement(723354..723674)
                     /product="Negative regulator of flagellin synthesis FlgM
                     (anti-sigma28)"
                     /protein_id="gnl|bioluw|O23A_p0693"
     gene            complement(723765..724448)
                     /locus_tag="O23A_p0694"
     CDS             complement(723765..724448)
                     /product="Flagellar basal-body P-ring formation protein
                     FlgA"
                     /protein_id="gnl|bioluw|O23A_p0694"
     gene            724593..725504
                     /locus_tag="O23A_p0695"
     CDS             724593..725504
                     /product="Chemotaxis protein CheV"
                     /EC_number="2.7.3.-"
                     /protein_id="gnl|bioluw|O23A_p0695"
     gene            725523..726347
                     /locus_tag="O23A_p0696"
     CDS             725523..726347
                     /product="Chemotaxis protein methyltransferase CheR"
                     /EC_number="2.1.1.80"
                     /protein_id="gnl|bioluw|O23A_p0696"
     gene            726411..726809
                     /locus_tag="O23A_p0697"
     CDS             726411..726809
                     /product="Flagellar basal-body rod protein FlgB"
                     /protein_id="gnl|bioluw|O23A_p0697"
     gene            726809..727228
                     /locus_tag="O23A_p0698"
     CDS             726809..727228
                     /product="Flagellar basal-body rod protein FlgC"
                     /protein_id="gnl|bioluw|O23A_p0698"
     gene            727244..727972
                     /locus_tag="O23A_p0699"
     CDS             727244..727972
                     /product="Flagellar basal-body rod modification protein
                     FlgD"
                     /protein_id="gnl|bioluw|O23A_p0699"
     gene            727983..729323
                     /locus_tag="O23A_p0700"
     CDS             727983..729323
                     /product="Flagellar hook protein FlgE"
                     /protein_id="gnl|bioluw|O23A_p0700"
     gene            729455..730201
                     /locus_tag="O23A_p0701"
     CDS             729455..730201
                     /product="Flagellar basal-body rod protein FlgF"
                     /protein_id="gnl|bioluw|O23A_p0701"
     gene            730216..731004
                     /locus_tag="O23A_p0702"
     CDS             730216..731004
                     /product="Flagellar basal-body rod protein FlgG"
                     /protein_id="gnl|bioluw|O23A_p0702"
     gene            731065..731736
                     /locus_tag="O23A_p0703"
     CDS             731065..731736
                     /product="Flagellar L-ring protein FlgH"
                     /protein_id="gnl|bioluw|O23A_p0703"
     gene            731745..732842
                     /locus_tag="O23A_p0704"
     CDS             731745..732842
                     /product="Flagellar P-ring protein FlgI"
                     /protein_id="gnl|bioluw|O23A_p0704"
     gene            732886..733977
                     /locus_tag="O23A_p0705"
     CDS             732886..733977
                     /product="Flagellar protein FlgJ [peptidoglycan
                     hydrolase]"
                     /protein_id="gnl|bioluw|O23A_p0705"
     gene            733981..735981
                     /locus_tag="O23A_p0706"
     CDS             733981..735981
                     /product="Flagellar hook-associated protein FlgK"
                     /protein_id="gnl|bioluw|O23A_p0706"
     gene            735986..737194
                     /locus_tag="O23A_p0707"
     CDS             735986..737194
                     /product="Flagellar hook-associated protein FlgL"
                     /protein_id="gnl|bioluw|O23A_p0707"
     gene            737697..739040
                     /locus_tag="O23A_p0708"
     CDS             737697..739040
                     /product="Mg/Co/Ni transporter MgtE, CBS
                     domain-containing"
                     /protein_id="gnl|bioluw|O23A_p0708"
     gene            complement(739126..740616)
                     /locus_tag="O23A_p0709"
     CDS             complement(739126..740616)
                     /product="Exopolyphosphatase"
                     /EC_number="3.6.1.11"
                     /protein_id="gnl|bioluw|O23A_p0709"
     gene            complement(740606..742675)
                     /locus_tag="O23A_p0710"
     CDS             complement(740606..742675)
                     /product="Polyphosphate kinase"
                     /EC_number="2.7.4.1"
                     /protein_id="gnl|bioluw|O23A_p0710"
     gene            complement(742750..743295)
                     /locus_tag="O23A_p0711"
     CDS             complement(742750..743295)
                     /product="ACT domain protein"
                     /protein_id="gnl|bioluw|O23A_p0711"
     gene            743453..744322
                     /locus_tag="O23A_p0712"
     CDS             743453..744322
                     /product="Potential queD like"
                     /protein_id="gnl|bioluw|O23A_p0712"
     gene            744592..746010
                     /locus_tag="O23A_p0713"
     CDS             744592..746010
                     /product="Flagellar regulatory protein FleQ"
                     /protein_id="gnl|bioluw|O23A_p0713"
     gene            746117..747151
                     /locus_tag="O23A_p0714"
     CDS             746117..747151
                     /product="Flagellar sensor histidine kinase FleS"
                     /protein_id="gnl|bioluw|O23A_p0714"
     gene            747148..748491
                     /locus_tag="O23A_p0715"
     CDS             747148..748491
                     /product="Flagellar two-component response regulator FleR"
                     /protein_id="gnl|bioluw|O23A_p0715"
     gene            748845..749606
                     /locus_tag="O23A_p0716"
     CDS             748845..749606
                     /product="FIG137478: Hypothetical protein YbgI"
                     /protein_id="gnl|bioluw|O23A_p0716"
     gene            complement(749724..750398)
                     /locus_tag="O23A_p0717"
     CDS             complement(749724..750398)
                     /product="Phosphoribosylglycinamide formyltransferase (EC
                     )"
                     /EC_number="2.1.2.2"
                     /protein_id="gnl|bioluw|O23A_p0717"
     gene            complement(750395..751432)
                     /locus_tag="O23A_p0718"
     CDS             complement(750395..751432)
                     /product="Phosphoribosylformylglycinamidine cyclo-ligase"
                     /EC_number="6.3.3.1"
                     /protein_id="gnl|bioluw|O23A_p0718"
     gene            751608..752234
                     /locus_tag="O23A_p0719"
     CDS             751608..752234
                     /product="Uracil phosphoribosyltransferase"
                     /EC_number="2.4.2.9"
                     /protein_id="gnl|bioluw|O23A_p0719"
     gene            752384..753403
                     /locus_tag="O23A_p0720"
     CDS             752384..753403
                     /product="FIG00921138: hypothetical protein"
                     /protein_id="gnl|bioluw|O23A_p0720"
     gene            753507..754208
                     /locus_tag="O23A_p0721"
     CDS             753507..754208
                     /product="DnaA regulatory inactivator Hda (Homologous to
                     DnaA)"
                     /protein_id="gnl|bioluw|O23A_p0721"
     gene            complement(754304..755617)
                     /locus_tag="O23A_p0722"
     CDS             complement(754304..755617)
                     /product="Isocitrate lyase"
                     /EC_number="4.1.3.1"
                     /protein_id="gnl|bioluw|O23A_p0722"
     gene            complement(755693..757300)
                     /locus_tag="O23A_p0723"
     CDS             complement(755693..757300)
                     /product="Malate synthase"
                     /EC_number="2.3.3.9"
                     /protein_id="gnl|bioluw|O23A_p0723"
     gene            757615..757791
                     /locus_tag="O23A_p0724"
     CDS             757615..757791
                     /product="hypothetical protein"
                     /protein_id="gnl|bioluw|O23A_p0724"
     gene            complement(758010..758144)
                     /locus_tag="O23A_p0725"
     CDS             complement(758010..758144)
                     /product="hypothetical protein"
                     /protein_id="gnl|bioluw|O23A_p0725"
     gene            complement(758425..758501)
                     /locus_tag="O23A_t0026"
     tRNA            complement(758425..758501)
                     /product="tRNA-Pro-GGG"
     gene            758887..759369
                     /locus_tag="O23A_p0726"
     CDS             758887..759369
                     /product="tRNA-specific adenosine-34 deaminase"
                     /EC_number="3.5.4.33"
                     /protein_id="gnl|bioluw|O23A_p0726"
     gene            759577..761814
                     /locus_tag="O23A_p0727"
     CDS             759577..761814
                     /product="Phosphate transport system permease protein PstC
                     (TC 3.A.1.7.1)"
                     /protein_id="gnl|bioluw|O23A_p0727"
     gene            761832..763481
                     /locus_tag="O23A_p0728"
     CDS             761832..763481
                     /product="Phosphate transport system permease protein PstA
                     (TC 3.A.1.7.1)"
                     /protein_id="gnl|bioluw|O23A_p0728"
     gene            763481..763591
                     /locus_tag="O23A_p0729"
     CDS             763481..763591
                     /product="Phosphate transport system permease protein PstA
                     (TC 3.A.1.7.1)"
                     /protein_id="gnl|bioluw|O23A_p0729"
     gene            763725..764543
                     /locus_tag="O23A_p0730"
     CDS             763725..764543
                     /product="Phosphate transport ATP-binding protein PstB (TC
                     3.A.1.7.1)"
                     /protein_id="gnl|bioluw|O23A_p0730"
     gene            764629..765339
                     /locus_tag="O23A_p0731"
     CDS             764629..765339
                     /product="Phosphate transport system regulatory protein
                     PhoU"
                     /protein_id="gnl|bioluw|O23A_p0731"
     gene            765529..766848
                     /locus_tag="O23A_p0732"
     CDS             765529..766848
                     /product="UPF0053 inner membrane protein YtfL"
                     /protein_id="gnl|bioluw|O23A_p0732"
     gene            766867..767406
                     /locus_tag="O23A_p0733"
     CDS             766867..767406
                     /product="FIG00361380: hypothetical protein"
                     /protein_id="gnl|bioluw|O23A_p0733"
     gene            767708..768610
                     /locus_tag="O23A_p0734"
     CDS             767708..768610
                     /product="Homocysteine S-methyltransferase"
                     /EC_number="2.1.1.10"
                     /protein_id="gnl|bioluw|O23A_p0734"
     gene            768620..770020
                     /locus_tag="O23A_p0735"
     CDS             768620..770020
                     /product="Arginine/ornithine antiporter ArcD"
                     /protein_id="gnl|bioluw|O23A_p0735"
     gene            complement(770097..771014)
                     /locus_tag="O23A_p0736"
     CDS             complement(770097..771014)
                     /product="Sterol desaturase"
                     /protein_id="gnl|bioluw|O23A_p0736"
     gene            complement(771217..771966)
                     /locus_tag="O23A_p0737"
     CDS             complement(771217..771966)
                     /product="Glutamine transport ATP-binding protein GlnQ (TC
                     3.A.1.3.2)"
                     /protein_id="gnl|bioluw|O23A_p0737"
     gene            complement(771950..772930)
                     /locus_tag="O23A_p0738"
     CDS             complement(771950..772930)
                     /product="Amino acid ABC transporter, permease protein"
                     /protein_id="gnl|bioluw|O23A_p0738"
     gene            complement(773000..773791)
                     /locus_tag="O23A_p0739"
     CDS             complement(773000..773791)
                     /product="Amino acid ABC transporter, substrate-binding
                     protein"
                     /protein_id="gnl|bioluw|O23A_p0739"
     gene            774291..775424
                     /locus_tag="O23A_p0740"
     CDS             774291..775424
                     /product="Diguanylate cyclase/phosphodiesterase domain 1"
                     /protein_id="gnl|bioluw|O23A_p0740"
     gene            complement(775435..776769)
                     /locus_tag="O23A_p0741"
     CDS             complement(775435..776769)
                     /product="Hexose phosphate uptake regulatory protein UhpC"
                     /protein_id="gnl|bioluw|O23A_p0741"
     gene            complement(776797..778254)
                     /locus_tag="O23A_p0742"
     CDS             complement(776797..778254)
                     /product="Sensor histidine protein kinase UhpB,
                     glucose-6-phosphate specific"
                     /EC_number="2.7.13.3"
                     /protein_id="gnl|bioluw|O23A_p0742"
     gene            complement(778251..778841)
                     /locus_tag="O23A_p0743"
     CDS             complement(778251..778841)
                     /product="Transcriptional regulatory protein UhpA"
                     /protein_id="gnl|bioluw|O23A_p0743"
     gene            complement(779072..779467)
                     /locus_tag="O23A_p0744"
     CDS             complement(779072..779467)
                     /product="Regulator of nucleoside diphosphate kinase"
                     /protein_id="gnl|bioluw|O23A_p0744"
     gene            779484..779660
                     /locus_tag="O23A_p0745"
     CDS             779484..779660
                     /product="hypothetical protein"
                     /protein_id="gnl|bioluw|O23A_p0745"
     gene            complement(779700..780434)
                     /locus_tag="O23A_p0746"
     CDS             complement(779700..780434)
                     /product="ABC-type amino acid transport/signal
                     transduction systems, periplasmic component/domain"
                     /protein_id="gnl|bioluw|O23A_p0746"
     gene            complement(780515..781201)
                     /locus_tag="O23A_p0747"
     CDS             complement(780515..781201)
                     /product="FIG00361344: hypothetical protein"
                     /protein_id="gnl|bioluw|O23A_p0747"
     gene            complement(781260..782651)
                     /locus_tag="O23A_p0748"
     CDS             complement(781260..782651)
                     /product="Alkaline phosphatase"
                     /EC_number="3.1.3.1"
                     /protein_id="gnl|bioluw|O23A_p0748"
     gene            complement(782663..784054)
                     /locus_tag="O23A_p0749"
     CDS             complement(782663..784054)
                     /product="Alkaline phosphatase"
                     /EC_number="3.1.3.1"
                     /protein_id="gnl|bioluw|O23A_p0749"
     gene            784388..785338
                     /locus_tag="O23A_p0750"
     CDS             784388..785338
                     /product="50S ribosomal subunit maturation GTPase RbgA (B.
                     subtilis YlqF)"
                     /protein_id="gnl|bioluw|O23A_p0750"
     gene            complement(785462..786391)
                     /locus_tag="O23A_p0751"
     CDS             complement(785462..786391)
                     /product="Histone deacetylase/AcuC/AphA family protein"
                     /protein_id="gnl|bioluw|O23A_p0751"
     gene            complement(786456..787115)
                     /locus_tag="O23A_p0752"
     CDS             complement(786456..787115)
                     /product="putative secreted protein"
                     /protein_id="gnl|bioluw|O23A_p0752"
     gene            complement(787290..789362)
                     /locus_tag="O23A_p0753"
     CDS             complement(787290..789362)
                     /product="ATP-dependent helicase DinG/Rad3"
                     /protein_id="gnl|bioluw|O23A_p0753"
     gene            789744..790817
                     /locus_tag="O23A_p0754"
     CDS             789744..790817
                     /product="Outer membrane porin OmpC"
                     /protein_id="gnl|bioluw|O23A_p0754"
     gene            791036..791977
                     /locus_tag="O23A_p0755"
     CDS             791036..791977
                     /product="hypothetical protein"
                     /protein_id="gnl|bioluw|O23A_p0755"
     gene            792151..793341
                     /locus_tag="O23A_p0756"
     CDS             792151..793341
                     /product="Aspartate aminotransferase"
                     /EC_number="2.6.1.1"
                     /protein_id="gnl|bioluw|O23A_p0756"
     gene            complement(793430..794941)
                     /locus_tag="O23A_p0757"
     CDS             complement(793430..794941)
                     /product="ATPase component BioM of energizing module of
                     biotin ECF transporter"
                     /protein_id="gnl|bioluw|O23A_p0757"
     gene            complement(795102..795587)
                     /locus_tag="O23A_p0758"
     CDS             complement(795102..795587)
                     /product="FIG00361382: hypothetical protein"
                     /protein_id="gnl|bioluw|O23A_p0758"
     gene            complement(795584..796096)
                     /locus_tag="O23A_p0759"
     CDS             complement(795584..796096)
                     /product="FIG01199889: hypothetical protein"
                     /protein_id="gnl|bioluw|O23A_p0759"
     gene            796124..798325
                     /locus_tag="O23A_p0760"
     CDS             796124..798325
                     /product="DNA internalization-related competence protein
                     ComEC/Rec2"
                     /protein_id="gnl|bioluw|O23A_p0760"
     gene            798742..800511
                     /locus_tag="O23A_p0761"
     CDS             798742..800511
                     /product="Lipid A export ATP-binding/permease protein
                     MsbA"
                     /protein_id="gnl|bioluw|O23A_p0761"
     gene            800511..801506
                     /locus_tag="O23A_p0762"
     CDS             800511..801506
                     /product="Tetraacyldisaccharide 4'-kinase"
                     /EC_number="2.7.1.130"
                     /protein_id="gnl|bioluw|O23A_p0762"
     gene            801649..801837
                     /locus_tag="O23A_p0763"
     CDS             801649..801837
                     /product="FIG002473: Protein YcaR in KDO2-Lipid A
                     biosynthesis cluster"
                     /protein_id="gnl|bioluw|O23A_p0763"
     gene            801834..802613
                     /locus_tag="O23A_p0764"
     CDS             801834..802613
                     /product="3-deoxy-manno-octulosonate cytidylyltransferase"
                     /EC_number="2.7.7.38"
                     /protein_id="gnl|bioluw|O23A_p0764"
     gene            802827..803471
                     /locus_tag="O23A_p0765"
     CDS             802827..803471
                     /product="BarA-associated response regulator UvrY (= GacA
                     = SirA)"
                     /protein_id="gnl|bioluw|O23A_p0765"
     gene            803602..805455
                     /locus_tag="O23A_p0766"
     CDS             803602..805455
                     /product="Excinuclease ABC subunit C"
                     /protein_id="gnl|bioluw|O23A_p0766"
     gene            805640..806194
                     /locus_tag="O23A_p0767"
     CDS             805640..806194
                     /product="CDP-diacylglycerol--glycerol-3-phosphate
                     3-phosphatidyltransferase"
                     /EC_number="2.7.8.5"
                     /protein_id="gnl|bioluw|O23A_p0767"
     gene            806378..806453
                     /locus_tag="O23A_t0027"
     tRNA            806378..806453
                     /product="tRNA-Gly-GCC"
     gene            806489..806562
                     /locus_tag="O23A_t0028"
     tRNA            806489..806562
                     /product="tRNA-Cys-GCA"
     gene            806604..806690
                     /locus_tag="O23A_t0029"
     tRNA            806604..806690
                     /product="tRNA-Leu-TAA"
     misc_feature    806704..843551
                     /note="prophage"
     gene            806944..808026
                     /locus_tag="O23A_p0768"
     CDS             806944..808026
                     /product="cytosine methyltransferase"
                     /protein_id="gnl|bioluw|O23A_p0768"
     gene            808053..808988
                     /locus_tag="O23A_p0769"
     CDS             808053..808988
                     /product="HNH endonuclease"
                     /protein_id="gnl|bioluw|O23A_p0769"
     gene            complement(809175..809603)
                     /locus_tag="O23A_p0770"
     CDS             complement(809175..809603)
                     /product="hypothetical protein"
                     /protein_id="gnl|bioluw|O23A_p0770"
     gene            complement(809753..810247)
                     /locus_tag="O23A_p0771"
     CDS             complement(809753..810247)
                     /product="hypothetical protein"
                     /protein_id="gnl|bioluw|O23A_p0771"
     gene            complement(810370..811983)
                     /locus_tag="O23A_p0772"
     CDS             complement(810370..811983)
                     /product="hypothetical protein"
                     /protein_id="gnl|bioluw|O23A_p0772"
     gene            complement(811980..812525)
                     /locus_tag="O23A_p0773"
     CDS             complement(811980..812525)
                     /product="hypothetical protein"
                     /protein_id="gnl|bioluw|O23A_p0773"
     gene            complement(812537..813265)
                     /locus_tag="O23A_p0774"
     CDS             complement(812537..813265)
                     /product="Hypothetical protein"
                     /protein_id="gnl|bioluw|O23A_p0774"
     gene            complement(813270..815189)
                     /locus_tag="O23A_p0775"
     CDS             complement(813270..815189)
                     /product="phage tail-collar fibre protein"
                     /protein_id="gnl|bioluw|O23A_p0775"
     gene            complement(815186..815869)
                     /locus_tag="O23A_p0776"
     CDS             complement(815186..815869)
                     /product="phage tail protein"
                     /protein_id="gnl|bioluw|O23A_p0776"
     gene            complement(815862..817049)
                     /locus_tag="O23A_p0777"
     CDS             complement(815862..817049)
                     /product="Baseplate J-like protein"
                     /protein_id="gnl|bioluw|O23A_p0777"
     gene            complement(817046..817369)
                     /locus_tag="O23A_p0778"
     CDS             complement(817046..817369)
                     /product="hypothetical protein"
                     /protein_id="gnl|bioluw|O23A_p0778"
     gene            complement(817366..819138)
                     /locus_tag="O23A_p0779"
     CDS             complement(817366..819138)
                     /product="tail tape measure protein"
                     /protein_id="gnl|bioluw|O23A_p0779"
     gene            complement(819145..819264)
                     /locus_tag="O23A_p0780"
     CDS             complement(819145..819264)
                     /product="hypothetical protein"
                     /protein_id="gnl|bioluw|O23A_p0780"
     gene            complement(819330..819590)
                     /locus_tag="O23A_p0781"
     CDS             complement(819330..819590)
                     /product="hypothetical protein"
                     /protein_id="gnl|bioluw|O23A_p0781"
     gene            complement(819587..819736)
                     /locus_tag="O23A_p0782"
     CDS             complement(819587..819736)
                     /product="hypothetical protein"
                     /protein_id="gnl|bioluw|O23A_p0782"
     gene            complement(819714..820157)
                     /locus_tag="O23A_p0783"
     CDS             complement(819714..820157)
                     /product="hypothetical protein"
                     /protein_id="gnl|bioluw|O23A_p0783"
     gene            complement(820154..820615)
                     /locus_tag="O23A_p0784"
     CDS             complement(820154..820615)
                     /product="lysin"
                     /protein_id="gnl|bioluw|O23A_p0784"
     gene            complement(820602..820928)
                     /locus_tag="O23A_p0785"
     CDS             complement(820602..820928)
                     /product="holin"
                     /protein_id="gnl|bioluw|O23A_p0785"
     gene            complement(820954..821163)
                     /locus_tag="O23A_p0786"
     CDS             complement(820954..821163)
                     /product="DksA-like zinc finger protein"
                     /protein_id="gnl|bioluw|O23A_p0786"
     gene            complement(821167..821622)
                     /locus_tag="O23A_p0787"
     CDS             complement(821167..821622)
                     /product="tail tube protein"
                     /protein_id="gnl|bioluw|O23A_p0787"
     gene            complement(821626..822750)
                     /locus_tag="O23A_p0788"
     CDS             complement(821626..822750)
                     /product="tail sheath protein"
                     /protein_id="gnl|bioluw|O23A_p0788"
     gene            complement(822755..823441)
                     /locus_tag="O23A_p0789"
     CDS             complement(822755..823441)
                     /product="virion morphogenesis protein"
                     /protein_id="gnl|bioluw|O23A_p0789"
     gene            complement(823438..823959)
                     /locus_tag="O23A_p0790"
     CDS             complement(823438..823959)
                     /product="tail completion protein R"
                     /protein_id="gnl|bioluw|O23A_p0790"
     gene            complement(823956..824417)
                     /locus_tag="O23A_p0791"
     CDS             complement(823956..824417)
                     /product="head completion protein"
                     /protein_id="gnl|bioluw|O23A_p0791"
     gene            complement(824533..825261)
                     /locus_tag="O23A_p0792"
     CDS             complement(824533..825261)
                     /product="phage capsid scaffolding protein"
                     /protein_id="gnl|bioluw|O23A_p0792"
     gene            complement(825265..826332)
                     /locus_tag="O23A_p0793"
     CDS             complement(825265..826332)
                     /product="terminase large subunit"
                     /protein_id="gnl|bioluw|O23A_p0793"
     gene            complement(826342..827214)
                     /locus_tag="O23A_p0794"
     CDS             complement(826342..827214)
                     /product="portal protein"
                     /protein_id="gnl|bioluw|O23A_p0794"
     gene            827391..829211
                     /locus_tag="O23A_p0795"
     CDS             827391..829211
                     /product="phage terminase"
                     /protein_id="gnl|bioluw|O23A_p0795"
     gene            829208..830224
                     /locus_tag="O23A_p0796"
     CDS             829208..830224
                     /product="Zinc-finger protein"
                     /protein_id="gnl|bioluw|O23A_p0796"
     gene            830283..830534
                     /locus_tag="O23A_p0797"
     CDS             830283..830534
                     /product="hypothetical protein"
                     /protein_id="gnl|bioluw|O23A_p0797"
     gene            830707..831339
                     /locus_tag="O23A_p0798"
     CDS             830707..831339
                     /product="hypothetical protein"
                     /protein_id="gnl|bioluw|O23A_p0798"
     gene            complement(832526..833515)
                     /locus_tag="O23A_p0799"
     CDS             complement(832526..833515)
                     /product="hypothetical protein"
                     /protein_id="gnl|bioluw|O23A_p0799"
     gene            complement(833894..834406)
                     /locus_tag="O23A_p0800"
     CDS             complement(833894..834406)
                     /product="hypothetical protein"
                     /protein_id="gnl|bioluw|O23A_p0800"
     gene            complement(834408..836687)
                     /locus_tag="O23A_p0801"
     CDS             complement(834408..836687)
                     /product="Replication protein A"
                     /protein_id="gnl|bioluw|O23A_p0801"
     gene            complement(836684..836971)
                     /locus_tag="O23A_p0802"
     CDS             complement(836684..836971)
                     /product="hypothetical protein"
                     /protein_id="gnl|bioluw|O23A_p0802"
     gene            complement(836987..837244)
                     /locus_tag="O23A_p0803"
     CDS             complement(836987..837244)
                     /product="hypothetical protein"
                     /protein_id="gnl|bioluw|O23A_p0803"
     gene            complement(837241..837450)
                     /locus_tag="O23A_p0804"
     CDS             complement(837241..837450)
                     /product="hypothetical protein"
                     /protein_id="gnl|bioluw|O23A_p0804"
     gene            complement(837447..837644)
                     /locus_tag="O23A_p0805"
     CDS             complement(837447..837644)
                     /product="hypothetical protein"
                     /protein_id="gnl|bioluw|O23A_p0805"
     gene            complement(837641..837814)
                     /locus_tag="O23A_p0806"
     CDS             complement(837641..837814)
                     /product="hypothetical protein"
                     /protein_id="gnl|bioluw|O23A_p0806"
     gene            complement(837817..838080)
                     /locus_tag="O23A_p0807"
     CDS             complement(837817..838080)
                     /product="C protein"
                     /protein_id="gnl|bioluw|O23A_p0807"
     gene            complement(838083..838271)
                     /locus_tag="O23A_p0808"
     CDS             complement(838083..838271)
                     /product="hypothetical protein"
                     /protein_id="gnl|bioluw|O23A_p0808"
     gene            complement(838338..838796)
                     /locus_tag="O23A_p0809"
     CDS             complement(838338..838796)
                     /product="hypothetical protein"
                     /protein_id="gnl|bioluw|O23A_p0809"
     gene            complement(838807..839316)
                     /locus_tag="O23A_p0810"
     CDS             complement(838807..839316)
                     /product="phage regulatory protein"
                     /protein_id="gnl|bioluw|O23A_p0810"
     gene            complement(839309..839578)
                     /locus_tag="O23A_p0811"
     CDS             complement(839309..839578)
                     /product="transcriptional regulator"
                     /protein_id="gnl|bioluw|O23A_p0811"
     gene            complement(839600..839788)
                     /locus_tag="O23A_p0812"
     CDS             complement(839600..839788)
                     /product="transcriptional regulator"
                     /protein_id="gnl|bioluw|O23A_p0812"
     gene            839908..840597
                     /locus_tag="O23A_p0813"
     CDS             839908..840597
                     /product="repressor protein"
                     /protein_id="gnl|bioluw|O23A_p0813"
     gene            840637..841701
                     /locus_tag="O23A_p0814"
     CDS             840637..841701
                     /product="lysogenic conversion protein AbiC"
                     /protein_id="gnl|bioluw|O23A_p0814"
     gene            841756..842802
                     /locus_tag="O23A_p0815"
     CDS             841756..842802
                     /product="XerD/XerC integrase"
                     /protein_id="gnl|bioluw|O23A_p0815"
     gene            complement(842774..843259)
                     /locus_tag="O23A_p0816"
     CDS             complement(842774..843259)
                     /product="hypothetical protein"
                     /note="transcriptional regulator"
                     /protein_id="gnl|bioluw|O23A_p0816"
     gene            complement(843750..844544)
                     /locus_tag="O23A_p0817"
     CDS             complement(843750..844544)
                     /product="hypothetical protein"
                     /protein_id="gnl|bioluw|O23A_p0817"
     gene            complement(845245..845976)
                     /locus_tag="O23A_p0818"
     CDS             complement(845245..845976)
                     /product="hypothetical protein"
                     /protein_id="gnl|bioluw|O23A_p0818"
     gene            complement(846183..846467)
                     /locus_tag="O23A_p0819"
     CDS             complement(846183..846467)
                     /product="hypothetical protein"
                     /protein_id="gnl|bioluw|O23A_p0819"
     gene            846510..846683
                     /locus_tag="O23A_p0820"
     CDS             846510..846683
                     /product="hypothetical protein"
                     /protein_id="gnl|bioluw|O23A_p0820"
     gene            846809..847009
                     /locus_tag="O23A_p0821"
     CDS             846809..847009
                     /product="hypothetical protein"
                     /protein_id="gnl|bioluw|O23A_p0821"
     gene            complement(847100..848008)
                     /locus_tag="O23A_p0822"
     CDS             complement(847100..848008)
                     /product="Transcriptional regulator, LysR family"
                     /protein_id="gnl|bioluw|O23A_p0822"
     gene            848116..848889
                     /locus_tag="O23A_p0823"
     CDS             848116..848889
                     /product="D-beta-hydroxybutyrate dehydrogenase"
                     /EC_number="1.1.1.30"
                     /protein_id="gnl|bioluw|O23A_p0823"
     gene            complement(849043..849294)
                     /locus_tag="O23A_p0824"
     CDS             complement(849043..849294)
                     /product="hypothetical protein"
                     /protein_id="gnl|bioluw|O23A_p0824"
     gene            complement(849355..849603)
                     /locus_tag="O23A_p0825"
     CDS             complement(849355..849603)
                     /product="UPF0410 protein YeaQ"
                     /protein_id="gnl|bioluw|O23A_p0825"
     gene            complement(849684..850448)
                     /locus_tag="O23A_p0826"
     CDS             complement(849684..850448)
                     /product="UDP-2,3-diacylglucosamine diphosphatase"
                     /EC_number="3.6.1.54"
                     /protein_id="gnl|bioluw|O23A_p0826"
     gene            complement(850445..851155)
                     /locus_tag="O23A_p0827"
     CDS             complement(850445..851155)
                     /product="hypothetical protein"
                     /protein_id="gnl|bioluw|O23A_p0827"
     gene            complement(851145..851642)
                     /locus_tag="O23A_p0828"
     CDS             complement(851145..851642)
                     /product="Peptidyl-prolyl cis-trans isomerase PpiB"
                     /EC_number="5.2.1.8"
                     /protein_id="gnl|bioluw|O23A_p0828"
     gene            851786..853210
                     /locus_tag="O23A_p0829"
     CDS             851786..853210
                     /product="Cysteinyl-tRNA synthetase"
                     /EC_number="6.1.1.16"
                     /protein_id="gnl|bioluw|O23A_p0829"
     gene            complement(853652..853939)
                     /locus_tag="O23A_p0830"
     CDS             complement(853652..853939)
                     /product="hypothetical protein"
                     /protein_id="gnl|bioluw|O23A_p0830"
     gene            complement(854077..854910)
                     /locus_tag="O23A_p0831"
     CDS             complement(854077..854910)
                     /product="conserved hypothetical protein"
                     /protein_id="gnl|bioluw|O23A_p0831"
     gene            complement(855027..856001)
                     /locus_tag="O23A_p0832"
     CDS             complement(855027..856001)
                     /product="hypothetical protein"
                     /protein_id="gnl|bioluw|O23A_p0832"
     gene            complement(856130..856603)
                     /locus_tag="O23A_p0833"
     CDS             complement(856130..856603)
                     /product="hypothetical protein"
                     /protein_id="gnl|bioluw|O23A_p0833"
     gene            857340..857648
                     /locus_tag="O23A_p0834"
     CDS             857340..857648
                     /product="hypothetical protein"
                     /protein_id="gnl|bioluw|O23A_p0834"
     gene            857988..858230
                     /locus_tag="O23A_p0835"
     CDS             857988..858230
                     /product="hypothetical protein"
                     /protein_id="gnl|bioluw|O23A_p0835"
     gene            858366..859379
                     /locus_tag="O23A_p0836"
     CDS             858366..859379
                     /product="Probable diguanylate cyclase YeaP"
                     /protein_id="gnl|bioluw|O23A_p0836"
     gene            complement(859598..860344)
                     /locus_tag="O23A_p0837"
     CDS             complement(859598..860344)
                     /product="ABC-type amino acid transport/signal
                     transduction systems, periplasmic component/domain"
                     /protein_id="gnl|bioluw|O23A_p0837"
     gene            complement(860460..861206)
                     /locus_tag="O23A_p0838"
     CDS             complement(860460..861206)
                     /product="ABC-type amino acid transport/signal
                     transduction systems, periplasmic component/domain"
                     /protein_id="gnl|bioluw|O23A_p0838"
     gene            complement(861280..861783)
                     /locus_tag="O23A_p0839"
     CDS             complement(861280..861783)
                     /product="putative membrane protein"
                     /protein_id="gnl|bioluw|O23A_p0839"
     gene            complement(861780..862787)
                     /locus_tag="O23A_p0840"
     CDS             complement(861780..862787)
                     /product="putative membrane protein"
                     /protein_id="gnl|bioluw|O23A_p0840"
     gene            complement(862824..863774)
                     /locus_tag="O23A_p0841"
     CDS             complement(862824..863774)
                     /product="putative membrane protein"
                     /protein_id="gnl|bioluw|O23A_p0841"
     gene            complement(864015..864572)
                     /locus_tag="O23A_p0842"
     CDS             complement(864015..864572)
                     /product="Putative transmembrane protein"
                     /protein_id="gnl|bioluw|O23A_p0842"
     gene            complement(864817..865146)
                     /locus_tag="O23A_p0843"
     CDS             complement(864817..865146)
                     /product="Translation initiation factor SUI1-related
                     protein"
                     /protein_id="gnl|bioluw|O23A_p0843"
     gene            865266..865493
                     /locus_tag="O23A_p0844"
     CDS             865266..865493
                     /product="Ferrous iron transport protein A"
                     /protein_id="gnl|bioluw|O23A_p0844"
     gene            865490..867760
                     /locus_tag="O23A_p0845"
     CDS             865490..867760
                     /product="Ferrous iron transport protein B"
                     /protein_id="gnl|bioluw|O23A_p0845"
     gene            867757..867999
                     /locus_tag="O23A_p0846"
     CDS             867757..867999
                     /product="Ferrous iron transport protein C"
                     /protein_id="gnl|bioluw|O23A_p0846"
     gene            complement(868095..868574)
                     /locus_tag="O23A_p0847"
     CDS             complement(868095..868574)
                     /product="Tryptophan synthase (indole-salvaging)"
                     /EC_number="4.2.1.122"
                     /protein_id="gnl|bioluw|O23A_p0847"
     gene            complement(868723..869994)
                     /locus_tag="O23A_p0848"
     CDS             complement(868723..869994)
                     /product="Glucose-1-phosphate adenylyltransferase"
                     /EC_number="2.7.7.27"
                     /protein_id="gnl|bioluw|O23A_p0848"
     gene            complement(870267..871406)
                     /locus_tag="O23A_p0849"
     CDS             complement(870267..871406)
                     /product="Twitching motility protein PilT"
                     /protein_id="gnl|bioluw|O23A_p0849"
     gene            complement(871466..871849)
                     /locus_tag="O23A_p0850"
     CDS             complement(871466..871849)
                     /product="FIG00361280: hypothetical protein"
                     /protein_id="gnl|bioluw|O23A_p0850"
     gene            871934..872665
                     /locus_tag="O23A_p0851"
     CDS             871934..872665
                     /product="Bacterial extracellular solute-binding protein,
                     family 3"
                     /protein_id="gnl|bioluw|O23A_p0851"
     gene            872769..873776
                     /locus_tag="O23A_p0852"
     CDS             872769..873776
                     /product="Vitamin B12 ABC transporter, permease component
                     BtuC"
                     /protein_id="gnl|bioluw|O23A_p0852"
     gene            873836..874645
                     /locus_tag="O23A_p0853"
     CDS             873836..874645
                     /product="Vitamin B12 ABC transporter, ATPase component
                     BtuD"
                     /protein_id="gnl|bioluw|O23A_p0853"
     gene            complement(874668..875126)
                     /locus_tag="O23A_p0854"
     CDS             complement(874668..875126)
                     /product="Aminoglycoside N(6')-acetyltransferase"
                     /EC_number="2.3.1.82"
                     /protein_id="gnl|bioluw|O23A_p0854"
     gene            complement(875123..876187)
                     /locus_tag="O23A_p0855"
     CDS             complement(875123..876187)
                     /product="2-keto-3-deoxy-D-arabino-heptulosonate-7-
                     phosphate synthase I alpha"
                     /EC_number="2.5.1.54"
                     /protein_id="gnl|bioluw|O23A_p0855"
     gene            876342..876722
                     /locus_tag="O23A_p0856"
     CDS             876342..876722
                     /product="Diacylglycerol kinase"
                     /EC_number="2.7.1.107"
                     /protein_id="gnl|bioluw|O23A_p0856"
     gene            complement(876909..878141)
                     /locus_tag="O23A_p0857"
     CDS             complement(876909..878141)
                     /product="D-3-phosphoglycerate dehydrogenase"
                     /EC_number="1.1.1.95"
                     /protein_id="gnl|bioluw|O23A_p0857"
     gene            complement(878370..879023)
                     /locus_tag="O23A_p0858"
     CDS             complement(878370..879023)
                     /product="Ribose 5-phosphate isomerase A"
                     /EC_number="5.3.1.6"
                     /protein_id="gnl|bioluw|O23A_p0858"
     gene            complement(879280..879888)
                     /locus_tag="O23A_p0859"
     CDS             complement(879280..879888)
                     /product="5-formyltetrahydrofolate cyclo-ligase"
                     /EC_number="6.3.3.2"
                     /protein_id="gnl|bioluw|O23A_p0859"
     gene            complement(880055..881389)
                     /locus_tag="O23A_p0860"
     CDS             complement(880055..881389)
                     /product="Methionine transporter MetT"
                     /protein_id="gnl|bioluw|O23A_p0860"
     gene            881410..881532
                     /locus_tag="O23A_p0861"
     CDS             881410..881532
                     /product="hypothetical protein"
                     /protein_id="gnl|bioluw|O23A_p0861"
     gene            complement(881805..882773)
                     /locus_tag="O23A_p0862"
     CDS             complement(881805..882773)
                     /product="Lysophospholipase / Monoglyceride lipase"
                     /protein_id="gnl|bioluw|O23A_p0862"
     gene            882814..883833
                     /locus_tag="O23A_p0863"
     CDS             882814..883833
                     /product="4-hydroxy-tetrahydrodipicolinate reductase (EC
                     )"
                     /EC_number="1.17.1.8"
                     /protein_id="gnl|bioluw|O23A_p0863"
     gene            884315..884512
                     /locus_tag="O23A_p0864"
     CDS             884315..884512
                     /product="hypothetical protein"
                     /protein_id="gnl|bioluw|O23A_p0864"
     gene            884509..885660
                     /locus_tag="O23A_p0865"
     CDS             884509..885660
                     /product="Carbamoyl-phosphate synthase small chain"
                     /EC_number="6.3.5.5"
                     /protein_id="gnl|bioluw|O23A_p0865"
     gene            885677..888901
                     /locus_tag="O23A_p0866"
     CDS             885677..888901
                     /product="Carbamoyl-phosphate synthase large chain"
                     /EC_number="6.3.5.5"
                     /protein_id="gnl|bioluw|O23A_p0866"
     gene            complement(889204..889383)
                     /locus_tag="O23A_p0867"
     CDS             complement(889204..889383)
                     /product="hypothetical protein"
                     /protein_id="gnl|bioluw|O23A_p0867"
     gene            889434..891092
                     /locus_tag="O23A_p0868"
     CDS             889434..891092
                     /product="2-isopropylmalate synthase"
                     /EC_number="2.3.3.13"
                     /protein_id="gnl|bioluw|O23A_p0868"
     gene            891309..892478
                     /locus_tag="O23A_p0869"
     CDS             891309..892478
                     /product="Uncharacterized outer membrane protein YaiW"
                     /protein_id="gnl|bioluw|O23A_p0869"
     gene            complement(892541..895030)
                     /locus_tag="O23A_p0870"
     CDS             complement(892541..895030)
                     /product="Deoxyguanosinetriphosphate triphosphohydrolase"
                     /EC_number="3.1.5.1"
                     /protein_id="gnl|bioluw|O23A_p0870"
     gene            complement(895105..895731)
                     /locus_tag="O23A_p0871"
     CDS             complement(895105..895731)
                     /product="FIG00657740: hypothetical protein"
                     /protein_id="gnl|bioluw|O23A_p0871"
     gene            complement(896051..897013)
                     /locus_tag="O23A_p0872"
     CDS             complement(896051..897013)
                     /product="putative exported protein"
                     /protein_id="gnl|bioluw|O23A_p0872"
     gene            897305..897985
                     /locus_tag="O23A_p0873"
     CDS             897305..897985
                     /product="DedA protein"
                     /protein_id="gnl|bioluw|O23A_p0873"
     gene            898100..898633
                     /locus_tag="O23A_p0874"
     CDS             898100..898633
                     /product="Spermidine N1-acetyltransferase"
                     /EC_number="2.3.1.57"
                     /protein_id="gnl|bioluw|O23A_p0874"
     gene            898908..900203
                     /locus_tag="O23A_p0875"
     CDS             898908..900203
                     /product="ATP-dependent RNA helicase VVA0939"
                     /protein_id="gnl|bioluw|O23A_p0875"
     gene            900341..900985
                     /locus_tag="O23A_p0876"
     CDS             900341..900985
                     /product="FIG00361452: hypothetical protein"
                     /protein_id="gnl|bioluw|O23A_p0876"
     gene            901339..902376
                     /locus_tag="O23A_p0877"
     CDS             901339..902376
                     /product="Extracellular protease precursor"
                     /EC_number="3.4.24.-"
                     /protein_id="gnl|bioluw|O23A_p0877"
     gene            902426..902860
                     /locus_tag="O23A_p0878"
     CDS             902426..902860
                     /product="Extracellular protease precursor"
                     /EC_number="3.4.24.-"
                     /protein_id="gnl|bioluw|O23A_p0878"
     gene            complement(902857..903846)
                     /locus_tag="O23A_p0879"
     CDS             complement(902857..903846)
                     /product="hypothetical protein"
                     /protein_id="gnl|bioluw|O23A_p0879"
     gene            903913..904392
                     /locus_tag="O23A_p0880"
     CDS             903913..904392
                     /product="Redox-sensitive transcriptional activator SoxR"
                     /protein_id="gnl|bioluw|O23A_p0880"
     gene            904455..905042
                     /locus_tag="O23A_p0881"
     CDS             904455..905042
                     /product="O-methyltransferase family protein"
                     /protein_id="gnl|bioluw|O23A_p0881"
     gene            905045..905455
                     /locus_tag="O23A_p0882"
     CDS             905045..905455
                     /product="hypothetical protein"
                     /protein_id="gnl|bioluw|O23A_p0882"
     gene            905760..906533
                     /locus_tag="O23A_p0883"
     CDS             905760..906533
                     /product="Amino acid ABC transporter, substrate-binding
                     protein"
                     /protein_id="gnl|bioluw|O23A_p0883"
     gene            906570..907247
                     /locus_tag="O23A_p0884"
     CDS             906570..907247
                     /product="Amino acid ABC transporter"
                     /protein_id="gnl|bioluw|O23A_p0884"
     gene            907244..908005
                     /locus_tag="O23A_p0885"
     CDS             907244..908005
                     /product="Cell division transporter, ATP-binding protein
                     FtsE (TC 3.A.5.1.1)"
                     /protein_id="gnl|bioluw|O23A_p0885"
     gene            complement(908095..909510)
                     /locus_tag="O23A_p0886"
     CDS             complement(908095..909510)
                     /product="Glutamate synthase [NADPH] small chain"
                     /EC_number="1.4.1.13"
                     /protein_id="gnl|bioluw|O23A_p0886"
     gene            complement(909523..913980)
                     /locus_tag="O23A_p0887"
     CDS             complement(909523..913980)
                     /product="Glutamate synthase [NADPH] large chain"
                     /EC_number="1.4.1.13"
                     /protein_id="gnl|bioluw|O23A_p0887"
     gene            914581..915516
                     /locus_tag="O23A_p0888"
     CDS             914581..915516
                     /product="COG1242: Predicted Fe-S oxidoreductase"
                     /protein_id="gnl|bioluw|O23A_p0888"
     gene            915917..918061
                     /locus_tag="O23A_p0889"
     CDS             915917..918061
                     /product="Type I secretion system ATPase @ Type I
                     secretion system ATPase, LssB family LapB"
                     /protein_id="gnl|bioluw|O23A_p0889"
     gene            918054..919472
                     /locus_tag="O23A_p0890"
     CDS             918054..919472
                     /product="Type I secretion membrane fusion protein, HlyD
                     family @ Type I secretion system, membrane fusion protein
                     LapC"
                     /protein_id="gnl|bioluw|O23A_p0890"
     gene            919493..920833
                     /locus_tag="O23A_p0891"
     CDS             919493..920833
                     /product="Type I secretion outer membrane protein, TolC
                     family @ Type I secretion system, outer membrane component
                     LapE"
                     /protein_id="gnl|bioluw|O23A_p0891"
     gene            920955..921716
                     /locus_tag="O23A_p0892"
     CDS             920955..921716
                     /product="T1SS associated transglutaminase-like cysteine
                     proteinase LapP"
                     /protein_id="gnl|bioluw|O23A_p0892"
     gene            921720..923645
                     /locus_tag="O23A_p0893"
     CDS             921720..923645
                     /product="Membrane bound c-di-GMP receptor LapD"
                     /protein_id="gnl|bioluw|O23A_p0893"
     gene            complement(923756..923896)
                     /locus_tag="O23A_p0894"
     CDS             complement(923756..923896)
                     /product="hypothetical protein"
                     /protein_id="gnl|bioluw|O23A_p0894"
     gene            923912..933403
                     /locus_tag="O23A_p0895"
     CDS             923912..933403
                     /product="T1SS secreted agglutinin RTX"
                     /protein_id="gnl|bioluw|O23A_p0895"
     gene            933424..934047
                     /locus_tag="O23A_p0896"
     CDS             933424..934047
                     /product="hypothetical protein"
                     /protein_id="gnl|bioluw|O23A_p0896"
     gene            934104..934808
                     /locus_tag="O23A_p0897"
     CDS             934104..934808
                     /product="Protein of unknown function DUF541"
                     /protein_id="gnl|bioluw|O23A_p0897"
     gene            complement(934877..935071)
                     /locus_tag="O23A_p0898"
     CDS             complement(934877..935071)
                     /product="Translation initiation factor 2"
                     /protein_id="gnl|bioluw|O23A_p0898"
     gene            complement(935160..936536)
                     /locus_tag="O23A_p0899"
     CDS             complement(935160..936536)
                     /product="Aromatic amino acid transport protein AroP"
                     /protein_id="gnl|bioluw|O23A_p0899"
     gene            complement(936741..936899)
                     /locus_tag="O23A_p0900"
     CDS             complement(936741..936899)
                     /product="hypothetical protein"
                     /protein_id="gnl|bioluw|O23A_p0900"
     gene            936898..937185
                     /locus_tag="O23A_p0901"
     CDS             936898..937185
                     /product="hypothetical protein"
                     /protein_id="gnl|bioluw|O23A_p0901"
     gene            complement(937309..938121)
                     /locus_tag="O23A_p0902"
     CDS             complement(937309..938121)
                     /product="Phosphoenolpyruvate synthase regulatory protein"
                     /protein_id="gnl|bioluw|O23A_p0902"
     gene            938448..940820
                     /locus_tag="O23A_p0903"
     CDS             938448..940820
                     /product="Phosphoenolpyruvate synthase"
                     /EC_number="2.7.9.2"
                     /protein_id="gnl|bioluw|O23A_p0903"
     gene            941139..942152
                     /locus_tag="O23A_p0904"
     CDS             941139..942152
                     /product="Transcriptional regulator, AraC family"
                     /protein_id="gnl|bioluw|O23A_p0904"
     gene            complement(942249..944630)
                     /locus_tag="O23A_p0905"
     CDS             complement(942249..944630)
                     /product="beta-glucosidase"
                     /EC_number="3.2.1.21"
                     /protein_id="gnl|bioluw|O23A_p0905"
     gene            complement(945086..945547)
                     /locus_tag="O23A_p0906"
     CDS             complement(945086..945547)
                     /product="hypothetical protein"
                     /protein_id="gnl|bioluw|O23A_p0906"
     gene            complement(945566..947443)
                     /locus_tag="O23A_p0907"
     CDS             complement(945566..947443)
                     /product="putative extracellular serine protease"
                     /protein_id="gnl|bioluw|O23A_p0907"
     gene            complement(947717..948256)
                     /locus_tag="O23A_p0908"
     CDS             complement(947717..948256)
                     /product="Isochorismatase"
                     /EC_number="3.3.2.1"
                     /protein_id="gnl|bioluw|O23A_p0908"
     gene            complement(948271..948639)
                     /locus_tag="O23A_p0909"
     CDS             complement(948271..948639)
                     /product="hypothetical protein"
                     /protein_id="gnl|bioluw|O23A_p0909"
     gene            complement(948976..949710)
                     /locus_tag="O23A_p0910"
     CDS             complement(948976..949710)
                     /product="FIG01059005: hypothetical protein"
                     /protein_id="gnl|bioluw|O23A_p0910"
     gene            950153..950983
                     /locus_tag="O23A_p0911"
     CDS             950153..950983
                     /product="Methionine ABC transporter substrate-binding
                     protein"
                     /protein_id="gnl|bioluw|O23A_p0911"
     gene            complement(951068..951790)
                     /locus_tag="O23A_p0912"
     CDS             complement(951068..951790)
                     /product="Phosphatidylglycerophosphatase B"
                     /EC_number="3.1.3.27"
                     /protein_id="gnl|bioluw|O23A_p0912"
     gene            952162..953286
                     /locus_tag="O23A_p0913"
     CDS             952162..953286
                     /product="Erythronate-4-phosphate dehydrogenase"
                     /EC_number="1.1.1.290"
                     /protein_id="gnl|bioluw|O23A_p0913"
     gene            953454..954470
                     /locus_tag="O23A_p0914"
     CDS             953454..954470
                     /product="Aspartate-semialdehyde dehydrogenase"
                     /EC_number="1.2.1.11"
                     /protein_id="gnl|bioluw|O23A_p0914"
     gene            954749..956887
                     /locus_tag="O23A_p0915"
     CDS             954749..956887
                     /product="AAA ATPase"
                     /protein_id="gnl|bioluw|O23A_p0915"
     gene            957054..957863
                     /locus_tag="O23A_p0916"
     CDS             957054..957863
                     /product="tRNA pseudouridine synthase A"
                     /EC_number="5.4.99.12"
                     /protein_id="gnl|bioluw|O23A_p0916"
     gene            957983..958846
                     /locus_tag="O23A_p0917"
     CDS             957983..958846
                     /product="Acetyl-coenzyme A carboxyl transferase beta
                     chain"
                     /EC_number="6.4.1.2"
                     /protein_id="gnl|bioluw|O23A_p0917"
     gene            958849..960108
                     /locus_tag="O23A_p0918"
     CDS             958849..960108
                     /product="Dihydrofolate synthase"
                     /EC_number="6.3.2.12"
                     /protein_id="gnl|bioluw|O23A_p0918"
     gene            960309..961079
                     /locus_tag="O23A_p0919"
     CDS             960309..961079
                     /product="Septum-associated cell division protein DedD"
                     /protein_id="gnl|bioluw|O23A_p0919"
     gene            complement(961138..961479)
                     /locus_tag="O23A_p0920"
     CDS             complement(961138..961479)
                     /product="tRNA 2-thiouridine synthesis protein TusE"
                     /protein_id="gnl|bioluw|O23A_p0920"
     gene            complement(961506..963659)
                     /locus_tag="O23A_p0921"
     CDS             complement(961506..963659)
                     /product="Putative efflux (PET) family inner membrane
                     protein YccS"
                     /protein_id="gnl|bioluw|O23A_p0921"
     gene            complement(963824..964519)
                     /locus_tag="O23A_p0922"
     CDS             complement(963824..964519)
                     /product="Putative TEGT family carrier/transport protein"
                     /protein_id="gnl|bioluw|O23A_p0922"
     gene            964666..964753
                     /locus_tag="O23A_t0030"
     tRNA            964666..964753
                     /product="tRNA-Ser-TGA"
     gene            964986..966548
                     /locus_tag="O23A_p0923"
     CDS             964986..966548
                     /product="Methyl-accepting chemotaxis protein"
                     /protein_id="gnl|bioluw|O23A_p0923"
     gene            complement(966684..968267)
                     /locus_tag="O23A_p0924"
     CDS             complement(966684..968267)
                     /product="diguanylate cyclase (GGDEF domain) with PAS/PAC
                     sensor"
                     /protein_id="gnl|bioluw|O23A_p0924"
     gene            968358..969017
                     /locus_tag="O23A_p0925"
     CDS             968358..969017
                     /product="Pseudouridine synthase, VC1668 type"
                     /EC_number="4.2.1.70"
                     /protein_id="gnl|bioluw|O23A_p0925"
     gene            969035..969667
                     /locus_tag="O23A_p0926"
     CDS             969035..969667
                     /product="Hypothetical protein, similar to phosphoserine
                     phosphatase"
                     /protein_id="gnl|bioluw|O23A_p0926"
     gene            969926..971038
                     /locus_tag="O23A_p0927"
     CDS             969926..971038
                     /product="4-hydroxyphenylpyruvate dioxygenase"
                     /EC_number="1.13.11.27"
                     /protein_id="gnl|bioluw|O23A_p0927"
     gene            971031..972188
                     /locus_tag="O23A_p0928"
     CDS             971031..972188
                     /product="Homogentisate 1,2-dioxygenase"
                     /EC_number="1.13.11.5"
                     /protein_id="gnl|bioluw|O23A_p0928"
     gene            972197..973195
                     /locus_tag="O23A_p0929"
     CDS             972197..973195
                     /product="Fumarylacetoacetase"
                     /EC_number="3.7.1.2"
                     /protein_id="gnl|bioluw|O23A_p0929"
     gene            973269..973907
                     /locus_tag="O23A_p0930"
     CDS             973269..973907
                     /product="Maleylacetoacetate isomerase"
                     /EC_number="5.2.1.2"
                     /protein_id="gnl|bioluw|O23A_p0930"
     gene            complement(974005..974505)
                     /locus_tag="O23A_p0931"
     CDS             complement(974005..974505)
                     /product="FIG00361184: hypothetical protein"
                     /protein_id="gnl|bioluw|O23A_p0931"
     gene            complement(974720..976384)
                     /locus_tag="O23A_p0932"
     CDS             complement(974720..976384)
                     /product="Asparagine synthetase [glutamine-hydrolyzing]"
                     /EC_number="6.3.5.4"
                     /protein_id="gnl|bioluw|O23A_p0932"
     gene            complement(976578..976946)
                     /locus_tag="O23A_p0933"
     CDS             complement(976578..976946)
                     /product="FIG00361201: hypothetical protein"
                     /protein_id="gnl|bioluw|O23A_p0933"
     gene            complement(977036..978655)
                     /locus_tag="O23A_p0934"
     CDS             complement(977036..978655)
                     /product="Putative glutathione-regulated potassium-efflux
                     system protein KefB"
                     /protein_id="gnl|bioluw|O23A_p0934"
     gene            complement(978676..979425)
                     /locus_tag="O23A_p0935"
     CDS             complement(978676..979425)
                     /product="Phosphatase NagD predicted to act in
                     N-acetylglucosamine utilization subsystem"
                     /protein_id="gnl|bioluw|O23A_p0935"
     gene            979645..980664
                     /locus_tag="O23A_p0936"
     CDS             979645..980664
                     /product="Adenosine deaminase"
                     /EC_number="3.5.4.4"
                     /protein_id="gnl|bioluw|O23A_p0936"
     gene            complement(980765..981886)
                     /locus_tag="O23A_p0937"
     CDS             complement(980765..981886)
                     /product="N-ethylmaleimide reductase"
                     /protein_id="gnl|bioluw|O23A_p0937"
     gene            complement(982063..983598)
                     /locus_tag="O23A_p0938"
     CDS             complement(982063..983598)
                     /product="UPF0053 inner membrane protein YoaE"
                     /protein_id="gnl|bioluw|O23A_p0938"
     gene            983602..983766
                     /locus_tag="O23A_p0939"
     CDS             983602..983766
                     /product="hypothetical protein"
                     /protein_id="gnl|bioluw|O23A_p0939"
     gene            complement(983886..984812)
                     /locus_tag="O23A_p0940"
     CDS             complement(983886..984812)
                     /product="Cobalt-zinc-cadmium resistance protein"
                     /protein_id="gnl|bioluw|O23A_p0940"
     gene            984982..988059
                     /locus_tag="O23A_p0941"
     CDS             984982..988059
                     /product="Uncharacterized protein YdiJ"
                     /protein_id="gnl|bioluw|O23A_p0941"
     gene            988059..988547
                     /locus_tag="O23A_p0942"
     CDS             988059..988547
                     /product="FIG00361393: hypothetical protein"
                     /protein_id="gnl|bioluw|O23A_p0942"
     gene            988652..989113
                     /locus_tag="O23A_p0943"
     CDS             988652..989113
                     /product="1,4-dihydroxy-2-naphthoyl-CoA hydrolase in
                     menaquinone biosynthesis"
                     /EC_number="3.1.2.28"
                     /protein_id="gnl|bioluw|O23A_p0943"
     gene            989295..991172
                     /locus_tag="O23A_p0944"
     CDS             989295..991172
                     /product="DEAD-box ATP-dependent RNA helicase CshA"
                     /EC_number="3.6.4.13"
                     /protein_id="gnl|bioluw|O23A_p0944"
     gene            991507..991989
                     /locus_tag="O23A_p0945"
     CDS             991507..991989
                     /product="hypothetical protein"
                     /protein_id="gnl|bioluw|O23A_p0945"
     gene            991991..993916
                     /locus_tag="O23A_p0946"
     CDS             991991..993916
                     /product="diguanylate cyclase/phosphodiesterase (GGDEF &
                     EAL domains) with PAS/PAC sensor(s)"
                     /protein_id="gnl|bioluw|O23A_p0946"
     gene            complement(994035..995357)
                     /locus_tag="O23A_p0947"
     CDS             complement(994035..995357)
                     /product="Histidine permease YuiF"
                     /protein_id="gnl|bioluw|O23A_p0947"
     gene            complement(995608..996279)
                     /locus_tag="O23A_p0948"
     CDS             complement(995608..996279)
                     /product="Ribonuclease T"
                     /EC_number="3.1.13.-"
                     /protein_id="gnl|bioluw|O23A_p0948"
     gene            996428..998401
                     /locus_tag="O23A_p0949"
     CDS             996428..998401
                     /product="Methyl-accepting chemotaxis protein"
                     /protein_id="gnl|bioluw|O23A_p0949"
     gene            998470..999345
                     /locus_tag="O23A_p0950"
     CDS             998470..999345
                     /product="Sodium-type flagellar protein MotY"
                     /protein_id="gnl|bioluw|O23A_p0950"
     gene            complement(999418..999831)
                     /locus_tag="O23A_p0951"
     CDS             complement(999418..999831)
                     /product="Lactoylglutathione lyase"
                     /EC_number="4.4.1.5"
                     /protein_id="gnl|bioluw|O23A_p0951"
     gene            complement(999934..1000575)
                     /locus_tag="O23A_p0952"
     CDS             complement(999934..1000575)
                     /product="Endonuclease III"
                     /EC_number="4.2.99.18"
                     /protein_id="gnl|bioluw|O23A_p0952"
     gene            complement(1000594..1001352)
                     /locus_tag="O23A_p0953"
     CDS             complement(1000594..1001352)
                     /product="Electron transport complex protein RnfE"
                     /protein_id="gnl|bioluw|O23A_p0953"
     gene            complement(1001426..1002058)
                     /locus_tag="O23A_p0954"
     CDS             complement(1001426..1002058)
                     /product="Electron transport complex protein RnfG"
                     /protein_id="gnl|bioluw|O23A_p0954"
     gene            complement(1002182..1003234)
                     /locus_tag="O23A_p0955"
     CDS             complement(1002182..1003234)
                     /product="Electron transport complex protein RnfD"
                     /protein_id="gnl|bioluw|O23A_p0955"
     gene            complement(1003238..1005808)
                     /locus_tag="O23A_p0956"
     CDS             complement(1003238..1005808)
                     /product="Electron transport complex protein RnfC"
                     /protein_id="gnl|bioluw|O23A_p0956"
     gene            complement(1005823..1006386)
                     /locus_tag="O23A_p0957"
     CDS             complement(1005823..1006386)
                     /product="Electron transport complex protein RnfB"
                     /protein_id="gnl|bioluw|O23A_p0957"
     gene            complement(1006391..1006972)
                     /locus_tag="O23A_p0958"
     CDS             complement(1006391..1006972)
                     /product="Electron transport complex protein RnfA"
                     /protein_id="gnl|bioluw|O23A_p0958"
     gene            1007085..1007981
                     /locus_tag="O23A_p0959"
     CDS             1007085..1007981
                     /product="Permease of the drug/metabolite transporter
                     (DMT) superfamily"
                     /protein_id="gnl|bioluw|O23A_p0959"
     gene            1008077..1008274
                     /locus_tag="O23A_p0960"
     CDS             1008077..1008274
                     /product="hypothetical protein"
                     /protein_id="gnl|bioluw|O23A_p0960"
     gene            complement(1008478..1009776)
                     /locus_tag="O23A_p0961"
     CDS             complement(1008478..1009776)
                     /product="Methyl-accepting chemotaxis protein"
                     /protein_id="gnl|bioluw|O23A_p0961"
     gene            1010130..1011323
                     /locus_tag="O23A_p0962"
     CDS             1010130..1011323
                     /product="Short-chain alcohol dehydrogenase family"
                     /protein_id="gnl|bioluw|O23A_p0962"
     gene            1011486..1012961
                     /locus_tag="O23A_p0963"
     CDS             1011486..1012961
                     /product="Arginine/ornithine antiporter ArcD"
                     /protein_id="gnl|bioluw|O23A_p0963"
     gene            complement(1013026..1014240)
                     /locus_tag="O23A_p0964"
     CDS             complement(1013026..1014240)
                     /product="Alanine transaminase"
                     /EC_number="2.6.1.2"
                     /protein_id="gnl|bioluw|O23A_p0964"
     gene            1014633..1014845
                     /locus_tag="O23A_p0965"
     CDS             1014633..1014845
                     /product="FIG00361672: hypothetical protein"
                     /protein_id="gnl|bioluw|O23A_p0965"
     gene            complement(1014907..1015170)
                     /locus_tag="O23A_p0966"
     CDS             complement(1014907..1015170)
                     /product="Glutaredoxin 1"
                     /protein_id="gnl|bioluw|O23A_p0966"
     gene            complement(1015391..1015504)
                     /locus_tag="O23A_p0967"
     CDS             complement(1015391..1015504)
                     /product="hypothetical protein"
                     /protein_id="gnl|bioluw|O23A_p0967"
     gene            complement(1015504..1016949)
                     /locus_tag="O23A_p0968"
     CDS             complement(1015504..1016949)
                     /product="D-alanyl-D-alanine carboxypeptidase"
                     /EC_number="3.4.16.4"
                     /protein_id="gnl|bioluw|O23A_p0968"
     gene            complement(1017055..1018815)
                     /locus_tag="O23A_p0969"
     CDS             complement(1017055..1018815)
                     /product="DNA or RNA helicase of superfamily II"
                     /protein_id="gnl|bioluw|O23A_p0969"
     gene            complement(1018917..1019954)
                     /locus_tag="O23A_p0970"
     CDS             complement(1018917..1019954)
                     /product="Multidrug resistance efflux pump"
                     /protein_id="gnl|bioluw|O23A_p0970"
     gene            complement(1019958..1020296)
                     /locus_tag="O23A_p0971"
     CDS             complement(1019958..1020296)
                     /product="GTPase"
                     /EC_number="3.6.1.-"
                     /protein_id="gnl|bioluw|O23A_p0971"
     gene            1020316..1020435
                     /locus_tag="O23A_p0972"
     CDS             1020316..1020435
                     /product="hypothetical protein"
                     /protein_id="gnl|bioluw|O23A_p0972"
     gene            complement(1020585..1022006)
                     /locus_tag="O23A_p0973"
     CDS             complement(1020585..1022006)
                     /product="Carbon starvation protein A"
                     /protein_id="gnl|bioluw|O23A_p0973"
     gene            complement(1022149..1022853)
                     /locus_tag="O23A_p0974"
     CDS             complement(1022149..1022853)
                     /product="Transcriptional regulatory protein YehT"
                     /protein_id="gnl|bioluw|O23A_p0974"
     gene            complement(1022932..1024608)
                     /locus_tag="O23A_p0975"
     CDS             complement(1022932..1024608)
                     /product="Autolysin sensor kinase"
                     /EC_number="2.7.3.-"
                     /protein_id="gnl|bioluw|O23A_p0975"
     gene            complement(1024962..1026197)
                     /locus_tag="O23A_p0976"
     CDS             complement(1024962..1026197)
                     /product="HD-GYP domain"
                     /protein_id="gnl|bioluw|O23A_p0976"
     gene            complement(1026308..1028983)
                     /locus_tag="O23A_p0977"
     CDS             complement(1026308..1028983)
                     /product="Acetaldehyde dehydrogenase / Alcohol
                     dehydrogenase"
                     /protein_id="gnl|bioluw|O23A_p0977"
     gene            complement(1029279..1029950)
                     /locus_tag="O23A_p0978"
     CDS             complement(1029279..1029950)
                     /product="hypothetical protein"
                     /protein_id="gnl|bioluw|O23A_p0978"
     gene            1030171..1030815
                     /locus_tag="O23A_p0979"
     CDS             1030171..1030815
                     /product="putative membrane protein"
                     /protein_id="gnl|bioluw|O23A_p0979"
     gene            1031098..1032717
                     /locus_tag="O23A_p0980"
     CDS             1031098..1032717
                     /product="Oligopeptide ABC transporter, periplasmic
                     oligopeptide-binding protein OppA (TC 3.A.1.5.1)"
                     /protein_id="gnl|bioluw|O23A_p0980"
     gene            1032816..1033736
                     /locus_tag="O23A_p0981"
     CDS             1032816..1033736
                     /product="Oligopeptide transport system permease protein
                     OppB (TC 3.A.1.5.1)"
                     /protein_id="gnl|bioluw|O23A_p0981"
     gene            1033751..1034662
                     /locus_tag="O23A_p0982"
     CDS             1033751..1034662
                     /product="Oligopeptide transport system permease protein
                     OppC (TC 3.A.1.5.1)"
                     /protein_id="gnl|bioluw|O23A_p0982"
     gene            1034695..1035675
                     /locus_tag="O23A_p0983"
     CDS             1034695..1035675
                     /product="Oligopeptide transport ATP-binding protein OppD
                     (TC 3.A.1.5.1)"
                     /protein_id="gnl|bioluw|O23A_p0983"
     gene            1035676..1036671
                     /locus_tag="O23A_p0984"
     CDS             1035676..1036671
                     /product="Oligopeptide transport ATP-binding protein OppF
                     (TC 3.A.1.5.1)"
                     /protein_id="gnl|bioluw|O23A_p0984"
     gene            1036967..1037911
                     /locus_tag="O23A_p0985"
     CDS             1036967..1037911
                     /product="Alkaline induced inner membrane protein Alx"
                     /protein_id="gnl|bioluw|O23A_p0985"
     gene            complement(1037965..1039191)
                     /locus_tag="O23A_p0986"
     CDS             complement(1037965..1039191)
                     /product="Arginine racemase"
                     /EC_number="5.1.1.9"
                     /protein_id="gnl|bioluw|O23A_p0986"
     gene            1039383..1039823
                     /locus_tag="O23A_p0987"
     CDS             1039383..1039823
                     /product="Putative protein-S-isoprenylcysteine
                     methyltransferase"
                     /protein_id="gnl|bioluw|O23A_p0987"
     gene            complement(1039904..1041163)
                     /locus_tag="O23A_p0988"
     CDS             complement(1039904..1041163)
                     /product="Sodium/dicarboxylate symporter"
                     /protein_id="gnl|bioluw|O23A_p0988"
     gene            complement(1041370..1041894)
                     /locus_tag="O23A_p0989"
     CDS             complement(1041370..1041894)
                     /product="hypothetical protein"
                     /protein_id="gnl|bioluw|O23A_p0989"
     gene            complement(1042042..1042118)
                     /locus_tag="O23A_t0031"
     tRNA            complement(1042042..1042118)
                     /product="tRNA-Pro-GGG"
     gene            complement(1042356..1043699)
                     /locus_tag="O23A_p0990"
     CDS             complement(1042356..1043699)
                     /product="Dihydroorotase"
                     /EC_number="3.5.2.3"
                     /protein_id="gnl|bioluw|O23A_p0990"
     gene            1043779..1044654
                     /locus_tag="O23A_p0991"
     CDS             1043779..1044654
                     /product="NADPH-dependent 7-cyano-7-deazaguanine
                     reductase"
                     /EC_number="1.7.1.-"
                     /protein_id="gnl|bioluw|O23A_p0991"
     gene            complement(1044726..1046738)
                     /locus_tag="O23A_p0992"
     CDS             complement(1044726..1046738)
                     /product="Methyl-accepting chemotaxis protein I (serine
                     chemoreceptor protein)"
                     /protein_id="gnl|bioluw|O23A_p0992"
     gene            1046989..1047339
                     /locus_tag="O23A_p0993"
     CDS             1046989..1047339
                     /product="YcfF/hinT protein: a purine nucleoside
                     phosphoramidase"
                     /protein_id="gnl|bioluw|O23A_p0993"
     gene            1047339..1048763
                     /locus_tag="O23A_p0994"
     CDS             1047339..1048763
                     /product="putative lipoprotein"
                     /protein_id="gnl|bioluw|O23A_p0994"
     gene            1048838..1049236
                     /locus_tag="O23A_p0995"
     CDS             1048838..1049236
                     /product="YcfL protein: an outer membrane lipoprotein that
                     is part of a salvage cluster"
                     /protein_id="gnl|bioluw|O23A_p0995"
     gene            1049236..1049832
                     /locus_tag="O23A_p0996"
     CDS             1049236..1049832
                     /product="Lipoprotein YcfM, part of a salvage pathway of
                     unknown substrate"
                     /protein_id="gnl|bioluw|O23A_p0996"
     gene            1049822..1050655
                     /locus_tag="O23A_p0997"
     CDS             1049822..1050655
                     /product="Thiamine kinase"
                     /EC_number="2.7.1.89"
                     /protein_id="gnl|bioluw|O23A_p0997"
     gene            1050659..1051516
                     /locus_tag="O23A_p0998"
     CDS             1050659..1051516
                     /product="hypothetical protein"
                     /protein_id="gnl|bioluw|O23A_p0998"
     gene            1051626..1052099
                     /locus_tag="O23A_p0999"
     CDS             1051626..1052099
                     /product="hypothetical protein"
                     /protein_id="gnl|bioluw|O23A_p0999"
     gene            1052258..1054060
                     /locus_tag="O23A_p1000"
     CDS             1052258..1054060
                     /product="Protein translocase subunit SecD"
                     /protein_id="gnl|bioluw|O23A_p1000"
     gene            1054176..1055090
                     /locus_tag="O23A_p1001"
     CDS             1054176..1055090
                     /product="Protein translocase subunit SecF"
                     /protein_id="gnl|bioluw|O23A_p1001"
     gene            1055450..1057084
                     /locus_tag="O23A_p1002"
     CDS             1055450..1057084
                     /product="methyl-accepting chemotaxis protein"
                     /protein_id="gnl|bioluw|O23A_p1002"
     gene            complement(1057282..1057623)
                     /pseudo
                     /locus_tag="O23A_p1003"
     CDS             complement(join(1057282..1057425,1057438..1057623))
                     /pseudo
                     /note="NADH-ubiquinone oxidoreductase chain N EC 1.6.5.3"
                     /protein_id="gnl|bioluw|O23A_p1003"
     gene            1057744..1059636
                     /locus_tag="O23A_p1004"
     CDS             1057744..1059636
                     /product="hypothetical protein"
                     /protein_id="gnl|bioluw|O23A_p1004"
     gene            complement(1059833..1061296)
                     /locus_tag="O23A_p1005"
     CDS             complement(1059833..1061296)
                     /product="NADH-ubiquinone oxidoreductase chain N"
                     /EC_number="1.6.5.3"
                     /protein_id="gnl|bioluw|O23A_p1005"
     gene            complement(1061355..1062875)
                     /locus_tag="O23A_p1006"
     CDS             complement(1061355..1062875)
                     /product="NADH-ubiquinone oxidoreductase chain M"
                     /EC_number="1.6.5.3"
                     /protein_id="gnl|bioluw|O23A_p1006"
     gene            complement(1062938..1064785)
                     /locus_tag="O23A_p1007"
     CDS             complement(1062938..1064785)
                     /product="NADH-ubiquinone oxidoreductase chain L"
                     /EC_number="1.6.5.3"
                     /protein_id="gnl|bioluw|O23A_p1007"
     gene            complement(1064782..1065090)
                     /locus_tag="O23A_p1008"
     CDS             complement(1064782..1065090)
                     /product="NADH-ubiquinone oxidoreductase chain K"
                     /EC_number="1.6.5.3"
                     /protein_id="gnl|bioluw|O23A_p1008"
     gene            complement(1065087..1065638)
                     /locus_tag="O23A_p1009"
     CDS             complement(1065087..1065638)
                     /product="NADH-ubiquinone oxidoreductase chain J"
                     /EC_number="1.6.5.3"
                     /protein_id="gnl|bioluw|O23A_p1009"
     gene            complement(1065649..1066191)
                     /locus_tag="O23A_p1010"
     CDS             complement(1065649..1066191)
                     /product="NADH-ubiquinone oxidoreductase chain I"
                     /EC_number="1.6.5.3"
                     /protein_id="gnl|bioluw|O23A_p1010"
     gene            complement(1066201..1067169)
                     /locus_tag="O23A_p1011"
     CDS             complement(1066201..1067169)
                     /product="NADH-ubiquinone oxidoreductase chain H"
                     /EC_number="1.6.5.3"
                     /protein_id="gnl|bioluw|O23A_p1011"
     gene            complement(1067166..1069913)
                     /locus_tag="O23A_p1012"
     CDS             complement(1067166..1069913)
                     /product="NADH-ubiquinone oxidoreductase chain G"
                     /EC_number="1.6.5.3"
                     /protein_id="gnl|bioluw|O23A_p1012"
     gene            complement(1069969..1071354)
                     /locus_tag="O23A_p1013"
     CDS             complement(1069969..1071354)
                     /product="NADH-ubiquinone oxidoreductase chain F"
                     /EC_number="1.6.5.3"
                     /protein_id="gnl|bioluw|O23A_p1013"
     gene            complement(1071351..1071917)
                     /locus_tag="O23A_p1014"
     CDS             complement(1071351..1071917)
                     /product="NADH-ubiquinone oxidoreductase chain E"
                     /EC_number="1.6.5.3"
                     /protein_id="gnl|bioluw|O23A_p1014"
     gene            complement(1071992..1073797)
                     /locus_tag="O23A_p1015"
     CDS             complement(1071992..1073797)
                     /product="NADH-ubiquinone oxidoreductase chain C/D"
                     /EC_number="1.6.5.3"
                     /protein_id="gnl|bioluw|O23A_p1015"
     gene            complement(1073800..1074474)
                     /locus_tag="O23A_p1016"
     CDS             complement(1073800..1074474)
                     /product="NADH-ubiquinone oxidoreductase chain B"
                     /EC_number="1.6.5.3"
                     /protein_id="gnl|bioluw|O23A_p1016"
     gene            complement(1074504..1074908)
                     /locus_tag="O23A_p1017"
     CDS             complement(1074504..1074908)
                     /product="NADH ubiquinone oxidoreductase chain A"
                     /EC_number="1.6.5.3"
                     /protein_id="gnl|bioluw|O23A_p1017"
     gene            complement(1075235..1076110)
                     /locus_tag="O23A_p1018"
     CDS             complement(1075235..1076110)
                     /product="Flagellar motor rotation protein MotB"
                     /protein_id="gnl|bioluw|O23A_p1018"
     gene            complement(1076088..1076846)
                     /locus_tag="O23A_p1019"
     CDS             complement(1076088..1076846)
                     /product="Flagellar motor rotation protein MotA"
                     /protein_id="gnl|bioluw|O23A_p1019"
     repeat_region   1077213..1077347
                     /note="repeat region"
     gene            complement(1077252..1077339)
                     /locus_tag="O23A_t0032"
     tRNA            complement(1077252..1077339)
                     /product="tRNA-Ser-GGA"
     gene            complement(1077517..1078134)
                     /locus_tag="O23A_p1020"
     CDS             complement(1077517..1078134)
                     /product="FIG004694: Hypothetical protein"
                     /protein_id="gnl|bioluw|O23A_p1020"
     gene            complement(1078155..1078889)
                     /locus_tag="O23A_p1021"
     CDS             complement(1078155..1078889)
                     /product="Beta-propeller domains of methanol dehydrogenase
                     type"
                     /protein_id="gnl|bioluw|O23A_p1021"
     gene            complement(1078886..1079491)
                     /locus_tag="O23A_p1022"
     CDS             complement(1078886..1079491)
                     /product="LemA family protein"
                     /protein_id="gnl|bioluw|O23A_p1022"
     gene            complement(1079534..1080271)
                     /locus_tag="O23A_p1023"
     CDS             complement(1079534..1080271)
                     /product="Penicillin-insensitive murein endopeptidase"
                     /protein_id="gnl|bioluw|O23A_p1023"
     gene            complement(1080271..1081146)
                     /locus_tag="O23A_p1024"
     CDS             complement(1080271..1081146)
                     /product="Amino acid ABC transporter, permease protein"
                     /protein_id="gnl|bioluw|O23A_p1024"
     gene            complement(1081146..1081967)
                     /locus_tag="O23A_p1025"
     CDS             complement(1081146..1081967)
                     /product="Amino acid ABC transporter, substrate-binding
                     protein"
                     /protein_id="gnl|bioluw|O23A_p1025"
     gene            complement(1081970..1082767)
                     /locus_tag="O23A_p1026"
     CDS             complement(1081970..1082767)
                     /product="Amino acid ABC transporter, permease protein"
                     /protein_id="gnl|bioluw|O23A_p1026"
     gene            complement(1082760..1083530)
                     /locus_tag="O23A_p1027"
     CDS             complement(1082760..1083530)
                     /product="ABC-type polar amino acid transport system,
                     ATPase component"
                     /protein_id="gnl|bioluw|O23A_p1027"
     gene            1083637..1084179
                     /locus_tag="O23A_p1028"
     CDS             1083637..1084179
                     /product="hypothetical protein"
                     /protein_id="gnl|bioluw|O23A_p1028"
     gene            1084236..1084367
                     /locus_tag="O23A_p1029"
     CDS             1084236..1084367
                     /product="hypothetical protein"
                     /protein_id="gnl|bioluw|O23A_p1029"
     gene            1084398..1084676
                     /locus_tag="O23A_p1030"
     CDS             1084398..1084676
                     /product="RNA-binding protein"
                     /protein_id="gnl|bioluw|O23A_p1030"
     gene            complement(1084755..1085654)
                     /locus_tag="O23A_p1031"
     CDS             complement(1084755..1085654)
                     /product="Oxidoreductase YdhF"
                     /protein_id="gnl|bioluw|O23A_p1031"
     gene            1085763..1086170
                     /locus_tag="O23A_p1032"
     CDS             1085763..1086170
                     /product="FIG01202129: hypothetical protein"
                     /protein_id="gnl|bioluw|O23A_p1032"
     gene            1086259..1086960
                     /locus_tag="O23A_p1033"
     CDS             1086259..1086960
                     /product="D-beta-hydroxybutyrate dehydrogenase"
                     /EC_number="1.1.1.30"
                     /protein_id="gnl|bioluw|O23A_p1033"
     gene            1087051..1088067
                     /locus_tag="O23A_p1034"
     CDS             1087051..1088067
                     /product="Low-specificity L-threonine aldolase"
                     /EC_number="4.1.2.48"
                     /protein_id="gnl|bioluw|O23A_p1034"
     gene            complement(1088131..1088562)
                     /locus_tag="O23A_p1035"
     CDS             complement(1088131..1088562)
                     /product="diguanylate cyclase (GGDEF domain) with PAS/PAC
                     sensor"
                     /protein_id="gnl|bioluw|O23A_p1035"
     gene            complement(1088572..1089603)
                     /locus_tag="O23A_p1036"
     CDS             complement(1088572..1089603)
                     /product="Chemotaxis protein CheC -- inhibitor of MCP
                     methylation"
                     /protein_id="gnl|bioluw|O23A_p1036"
     gene            complement(1089658..1090596)
                     /locus_tag="O23A_p1037"
     CDS             complement(1089658..1090596)
                     /product="Transcriptional regulator"
                     /protein_id="gnl|bioluw|O23A_p1037"
     gene            complement(1090670..1091371)
                     /locus_tag="O23A_p1038"
     CDS             complement(1090670..1091371)
                     /product="FIG00362163: hypothetical protein"
                     /protein_id="gnl|bioluw|O23A_p1038"
     gene            1091508..1093478
                     /locus_tag="O23A_p1039"
     CDS             1091508..1093478
                     /product="Sensory box/GGDEF family protein"
                     /protein_id="gnl|bioluw|O23A_p1039"
     gene            1093572..1094297
                     /locus_tag="O23A_p1040"
     CDS             1093572..1094297
                     /product="Oxygen-insensitive NADPH nitroreductase"
                     /protein_id="gnl|bioluw|O23A_p1040"
     gene            1094487..1095251
                     /locus_tag="O23A_p1041"
     CDS             1094487..1095251
                     /product="ATPase involved in DNA repair"
                     /protein_id="gnl|bioluw|O23A_p1041"
     gene            1095245..1095799
                     /locus_tag="O23A_p1042"
     CDS             1095245..1095799
                     /product="Protein YecM"
                     /protein_id="gnl|bioluw|O23A_p1042"
     gene            complement(1095844..1097052)
                     /locus_tag="O23A_p1043"
     CDS             complement(1095844..1097052)
                     /product="Possible efflux permease"
                     /protein_id="gnl|bioluw|O23A_p1043"
     gene            1097146..1098021
                     /locus_tag="O23A_p1044"
     CDS             1097146..1098021
                     /product="Transcriptional regulator, LysR family"
                     /protein_id="gnl|bioluw|O23A_p1044"
     gene            1098095..1099069
                     /locus_tag="O23A_p1045"
     CDS             1098095..1099069
                     /product="Regulatory protein CysB"
                     /protein_id="gnl|bioluw|O23A_p1045"
     gene            complement(1099216..1099809)
                     /locus_tag="O23A_p1046"
     CDS             complement(1099216..1099809)
                     /product="GTP cyclohydrolase II"
                     /EC_number="3.5.4.25"
                     /protein_id="gnl|bioluw|O23A_p1046"
     gene            1100058..1100750
                     /locus_tag="O23A_p1047"
     CDS             1100058..1100750
                     /product="Cytidylate kinase"
                     /EC_number="2.7.4.25"
                     /protein_id="gnl|bioluw|O23A_p1047"
     gene            1100845..1102515
                     /locus_tag="O23A_p1048"
     CDS             1100845..1102515
                     /product="SSU ribosomal protein S1p"
                     /protein_id="gnl|bioluw|O23A_p1048"
     gene            1102608..1102892
                     /locus_tag="O23A_p1049"
     CDS             1102608..1102892
                     /product="Integration host factor beta subunit"
                     /protein_id="gnl|bioluw|O23A_p1049"
     gene            1103049..1103333
                     /locus_tag="O23A_p1050"
     CDS             1103049..1103333
                     /product="Inner membrane protein yciS"
                     /protein_id="gnl|bioluw|O23A_p1050"
     gene            1103343..1104509
                     /locus_tag="O23A_p1051"
     CDS             1103343..1104509
                     /product="Heat shock (predicted periplasmic) protein YciM,
                     precursor"
                     /protein_id="gnl|bioluw|O23A_p1051"
     gene            1104620..1105321
                     /locus_tag="O23A_p1052"
     CDS             1104620..1105321
                     /product="Orotidine 5'-phosphate decarboxylase"
                     /EC_number="4.1.1.23"
                     /protein_id="gnl|bioluw|O23A_p1052"
     gene            complement(1105395..1105916)
                     /locus_tag="O23A_p1053"
     CDS             complement(1105395..1105916)
                     /product="Integral membrane protein"
                     /protein_id="gnl|bioluw|O23A_p1053"
     gene            1105972..1106592
                     /locus_tag="O23A_p1054"
     CDS             1105972..1106592
                     /product="hypothetical protein"
                     /protein_id="gnl|bioluw|O23A_p1054"
     gene            1106616..1107323
                     /locus_tag="O23A_p1055"
     CDS             1106616..1107323
                     /product="7-cyano-7-deazaguanine synthase"
                     /EC_number="6.3.4.20"
                     /protein_id="gnl|bioluw|O23A_p1055"
     gene            1107385..1108056
                     /locus_tag="O23A_p1056"
     CDS             1107385..1108056
                     /product="Queuosine Biosynthesis QueE Radical SAM"
                     /protein_id="gnl|bioluw|O23A_p1056"
     gene            1108058..1108288
                     /locus_tag="O23A_p1057"
     CDS             1108058..1108288
                     /product="FIG074102: hypothetical protein"
                     /protein_id="gnl|bioluw|O23A_p1057"
     gene            1108285..1108848
                     /locus_tag="O23A_p1058"
     CDS             1108285..1108848
                     /product="ATP:Cob(I)alamin adenosyltransferase"
                     /EC_number="2.5.1.17"
                     /protein_id="gnl|bioluw|O23A_p1058"
     gene            complement(1108915..1109322)
                     /locus_tag="O23A_p1059"
     CDS             complement(1108915..1109322)
                     /product="DNA-binding protein H-NS"
                     /protein_id="gnl|bioluw|O23A_p1059"
     gene            1109356..1109445
                     /locus_tag="O23A_p1060"
     CDS             1109356..1109445
                     /product="hypothetical protein"
                     /protein_id="gnl|bioluw|O23A_p1060"
     gene            1109901..1111481
                     /locus_tag="O23A_p1061"
     CDS             1109901..1111481
                     /product="Predicted lysine transporter, NhaC family"
                     /protein_id="gnl|bioluw|O23A_p1061"
     gene            1111586..1112167
                     /locus_tag="O23A_p1062"
     CDS             1111586..1112167
                     /product="Thymidine kinase"
                     /EC_number="2.7.1.21"
                     /protein_id="gnl|bioluw|O23A_p1062"
     gene            complement(1112227..1113564)
                     /locus_tag="O23A_p1063"
     CDS             complement(1112227..1113564)
                     /product="FIG00487266: hypothetical protein"
                     /protein_id="gnl|bioluw|O23A_p1063"
     gene            1113726..1114178
                     /locus_tag="O23A_p1064"
     CDS             1113726..1114178
                     /product="putative sensory transduction regulator"
                     /protein_id="gnl|bioluw|O23A_p1064"
     repeat_region   1114340..1114542
                     /note="repeat region"
     gene            1114416..1114503
                     /locus_tag="O23A_t0033"
     tRNA            1114416..1114503
                     /product="tRNA-Ser-GGA"
     gene            complement(1114950..1116053)
                     /locus_tag="O23A_p1065"
     CDS             complement(1114950..1116053)
                     /product="Alanine racemase"
                     /EC_number="5.1.1.1"
                     /protein_id="gnl|bioluw|O23A_p1065"
     gene            complement(1116239..1116355)
                     /locus_tag="O23A_p1066"
     CDS             complement(1116239..1116355)
                     /product="hypothetical protein"
                     /protein_id="gnl|bioluw|O23A_p1066"
     gene            complement(1116396..1116584)
                     /locus_tag="O23A_p1067"
     CDS             complement(1116396..1116584)
                     /product="hypothetical protein"
                     /protein_id="gnl|bioluw|O23A_p1067"
     gene            1116866..1117030
                     /locus_tag="O23A_p1068"
     CDS             1116866..1117030
                     /product="hypothetical protein"
                     /protein_id="gnl|bioluw|O23A_p1068"
     gene            1117290..1118423
                     /locus_tag="O23A_p1069"
     CDS             1117290..1118423
                     /product="Uptake hydrogenase small subunit precursor (EC
                     )"
                     /EC_number="1.12.99.6"
                     /protein_id="gnl|bioluw|O23A_p1069"
     gene            1118486..1119466
                     /locus_tag="O23A_p1070"
     CDS             1118486..1119466
                     /product="Hydrogenase-2 operon protein hybA precursor"
                     /protein_id="gnl|bioluw|O23A_p1070"
     gene            1119459..1120646
                     /locus_tag="O23A_p1071"
     CDS             1119459..1120646
                     /product="Ni/Fe-hydrogenase 2 B-type cytochrome subunit"
                     /protein_id="gnl|bioluw|O23A_p1071"
     gene            1120643..1122346
                     /locus_tag="O23A_p1072"
     CDS             1120643..1122346
                     /product="Uptake hydrogenase large subunit"
                     /EC_number="1.12.99.6"
                     /protein_id="gnl|bioluw|O23A_p1072"
     gene            1122346..1122876
                     /locus_tag="O23A_p1073"
     CDS             1122346..1122876
                     /product="Hydrogenase maturation protease HybD"
                     /protein_id="gnl|bioluw|O23A_p1073"
     gene            1122858..1123373
                     /locus_tag="O23A_p1074"
     CDS             1122858..1123373
                     /product="Hydrogenase maturation factor HoxT/HybE"
                     /protein_id="gnl|bioluw|O23A_p1074"
     gene            1123489..1125096
                     /locus_tag="O23A_p1075"
     CDS             1123489..1125096
                     /product="Nickel ABC transporter, periplasmic
                     nickel-binding protein nikA2 (TC 3.A.1.5.3)"
                     /protein_id="gnl|bioluw|O23A_p1075"
     gene            1125126..1126091
                     /locus_tag="O23A_p1076"
     CDS             1125126..1126091
                     /product="Nickel transport system permease protein nikB2
                     (TC 3.A.1.5.3)"
                     /protein_id="gnl|bioluw|O23A_p1076"
     gene            1126081..1126890
                     /locus_tag="O23A_p1077"
     CDS             1126081..1126890
                     /product="Nickel transport system permease protein nikC2
                     (TC 3.A.1.5.3)"
                     /protein_id="gnl|bioluw|O23A_p1077"
     gene            1126890..1127678
                     /locus_tag="O23A_p1078"
     CDS             1126890..1127678
                     /product="Nickel transport ATP-binding protein nikD2 (TC
                     3.A.1.5.3)"
                     /protein_id="gnl|bioluw|O23A_p1078"
     gene            1127678..1128319
                     /locus_tag="O23A_p1079"
     CDS             1127678..1128319
                     /product="Nickel transport ATP-binding protein nikE2 (TC
                     3.A.1.5.3)"
                     /protein_id="gnl|bioluw|O23A_p1079"
     gene            complement(1128411..1129061)
                     /locus_tag="O23A_p1080"
     CDS             complement(1128411..1129061)
                     /product="[NiFe] hydrogenase nickel
                     incorporation-associated protein HypB"
                     /protein_id="gnl|bioluw|O23A_p1080"
     gene            1129098..1129505
                     /locus_tag="O23A_p1081"
     CDS             1129098..1129505
                     /product="alpha-kinase 1 (predicted)"
                     /protein_id="gnl|bioluw|O23A_p1081"
     gene            complement(1129483..1129824)
                     /locus_tag="O23A_p1082"
     CDS             complement(1129483..1129824)
                     /product="[NiFe] hydrogenase nickel incorporation protein
                     HypA"
                     /protein_id="gnl|bioluw|O23A_p1082"
     gene            complement(1129834..1130838)
                     /locus_tag="O23A_p1083"
     CDS             complement(1129834..1130838)
                     /product="[NiFe] hydrogenase metallocenter assembly
                     protein HypE"
                     /protein_id="gnl|bioluw|O23A_p1083"
     gene            complement(1130835..1131953)
                     /locus_tag="O23A_p1084"
     CDS             complement(1130835..1131953)
                     /product="[NiFe] hydrogenase metallocenter assembly
                     protein HypD"
                     /protein_id="gnl|bioluw|O23A_p1084"
     gene            complement(1131947..1132198)
                     /locus_tag="O23A_p1085"
     CDS             complement(1131947..1132198)
                     /product="[NiFe] hydrogenase metallocenter assembly
                     protein HypC"
                     /protein_id="gnl|bioluw|O23A_p1085"
     gene            complement(1132204..1134606)
                     /locus_tag="O23A_p1086"
     CDS             complement(1132204..1134606)
                     /product="[NiFe] hydrogenase metallocenter assembly
                     protein HypF"
                     /protein_id="gnl|bioluw|O23A_p1086"
     gene            complement(1134603..1136492)
                     /locus_tag="O23A_p1087"
     CDS             complement(1134603..1136492)
                     /product="Selenocysteine-specific translation elongation
                     factor"
                     /protein_id="gnl|bioluw|O23A_p1087"
     gene            complement(1136497..1137996)
                     /locus_tag="O23A_p1088"
     CDS             complement(1136497..1137996)
                     /product="L-seryl-tRNA(Sec) selenium transferase"
                     /EC_number="2.9.1.1"
                     /protein_id="gnl|bioluw|O23A_p1088"
     gene            complement(1138268..1138355)
                     /locus_tag="O23A_t0034"
     tRNA            complement(1138268..1138355)
                     /product="tRNA-SeC(p)-TCA"
     gene            complement(1138569..1139060)
                     /locus_tag="O23A_p1089"
     CDS             complement(1138569..1139060)
                     /product="Hydrogenase 3 maturation protease"
                     /protein_id="gnl|bioluw|O23A_p1089"
     gene            complement(1139060..1139473)
                     /locus_tag="O23A_p1090"
     CDS             complement(1139060..1139473)
                     /product="Formate hydrogenlyase maturation protein hycH"
                     /protein_id="gnl|bioluw|O23A_p1090"
     gene            complement(1139466..1140281)
                     /locus_tag="O23A_p1091"
     CDS             complement(1139466..1140281)
                     /product="Formate hydrogenlyase subunit 7"
                     /protein_id="gnl|bioluw|O23A_p1091"
     gene            complement(1140281..1140838)
                     /locus_tag="O23A_p1092"
     CDS             complement(1140281..1140838)
                     /product="Formate hydrogenlyase complex 3 iron-sulfur
                     protein; Formate hydrogenlyase subunit 6;
                     Ni,Fe-hydrogenase III medium subunit"
                     /protein_id="gnl|bioluw|O23A_p1092"
     gene            complement(1140848..1142566)
                     /locus_tag="O23A_p1093"
     CDS             complement(1140848..1142566)
                     /product="Formate hydrogenlyase subunit 5"
                     /protein_id="gnl|bioluw|O23A_p1093"
     gene            complement(1142632..1143585)
                     /locus_tag="O23A_p1094"
     CDS             complement(1142632..1143585)
                     /product="Hydrogenase-4 component C"
                     /protein_id="gnl|bioluw|O23A_p1094"
     gene            complement(1143587..1145470)
                     /locus_tag="O23A_p1095"
     CDS             complement(1143587..1145470)
                     /product="Hydrogenase-4 component B / Formate
                     hydrogenlyase subunit 3"
                     /protein_id="gnl|bioluw|O23A_p1095"
     gene            complement(1145470..1146165)
                     /locus_tag="O23A_p1096"
     CDS             complement(1145470..1146165)
                     /product="Hydrogenase-4 component A"
                     /protein_id="gnl|bioluw|O23A_p1096"
     gene            complement(1146634..1148502)
                     /locus_tag="O23A_p1097"
     CDS             complement(1146634..1148502)
                     /product="Kup system potassium uptake protein"
                     /protein_id="gnl|bioluw|O23A_p1097"
     gene            1148723..1148848
                     /locus_tag="O23A_p1098"
     CDS             1148723..1148848
                     /product="hypothetical protein"
                     /protein_id="gnl|bioluw|O23A_p1098"
     gene            complement(1149089..1150075)
                     /locus_tag="O23A_p1099"
     CDS             complement(1149089..1150075)
                     /product="hypothetical protein"
                     /protein_id="gnl|bioluw|O23A_p1099"
     gene            1151212..1151826
                     /locus_tag="O23A_p1100"
     CDS             1151212..1151826
                     /product="Electron transport protein HydN"
                     /protein_id="gnl|bioluw|O23A_p1100"
     gene            1151945..1152364
                     /locus_tag="O23A_p1101"
     CDS             1151945..1152364
                     /product="Formate dehydrogenase H"
                     /EC_number="1.2.1.2"
                     /protein_id="gnl|bioluw|O23A_p1101"
     gene            1152413..1154089
                     /locus_tag="O23A_p1102"
     CDS             1152413..1154089
                     /product="Formate dehydrogenase H"
                     /EC_number="1.2.1.2"
                     /protein_id="gnl|bioluw|O23A_p1102"
     gene            1154172..1154570
                     /locus_tag="O23A_p1103"
     CDS             1154172..1154570
                     /product="hypothetical protein"
                     /protein_id="gnl|bioluw|O23A_p1103"
     gene            1154934..1157048
                     /locus_tag="O23A_p1104"
     CDS             1154934..1157048
                     /product="Formate hydrogenlyase transcriptional activator"
                     /protein_id="gnl|bioluw|O23A_p1104"
     gene            1157061..1157885
                     /locus_tag="O23A_p1105"
     CDS             1157061..1157885
                     /product="Formate dehydrogenase chain D"
                     /EC_number="1.2.1.2"
                     /protein_id="gnl|bioluw|O23A_p1105"
     gene            1158082..1158684
                     /locus_tag="O23A_p1106"
     CDS             1158082..1158684
                     /product="Recombination protein RecR"
                     /protein_id="gnl|bioluw|O23A_p1106"
     gene            1158868..1160814
                     /locus_tag="O23A_p1107"
     CDS             1158868..1160814
                     /product="Chaperone protein HtpG"
                     /protein_id="gnl|bioluw|O23A_p1107"
     gene            1160831..1161025
                     /locus_tag="O23A_p1108"
     CDS             1160831..1161025
                     /product="hypothetical protein"
                     /protein_id="gnl|bioluw|O23A_p1108"
     gene            1161072..1161716
                     /locus_tag="O23A_p1109"
     CDS             1161072..1161716
                     /product="Adenylate kinase"
                     /EC_number="2.7.4.3"
                     /protein_id="gnl|bioluw|O23A_p1109"
     gene            1161822..1162796
                     /locus_tag="O23A_p1110"
     CDS             1161822..1162796
                     /product="Ferrochelatase, protoheme ferro-lyase"
                     /EC_number="4.99.1.1"
                     /protein_id="gnl|bioluw|O23A_p1110"
     gene            1162865..1163260
                     /locus_tag="O23A_p1111"
     CDS             1162865..1163260
                     /product="probable membrane protein STY2112"
                     /protein_id="gnl|bioluw|O23A_p1111"
     gene            1163447..1164751
                     /locus_tag="O23A_p1112"
     CDS             1163447..1164751
                     /product="Inosine-guanosine kinase"
                     /EC_number="2.7.1.73"
                     /protein_id="gnl|bioluw|O23A_p1112"
     gene            1164748..1166541
                     /locus_tag="O23A_p1113"
     CDS             1164748..1166541
                     /product="Methyl-accepting chemotaxis protein"
                     /protein_id="gnl|bioluw|O23A_p1113"
     gene            1166655..1167017
                     /locus_tag="O23A_p1114"
     CDS             1166655..1167017
                     /product="FIG00361671: hypothetical protein"
                     /protein_id="gnl|bioluw|O23A_p1114"
     gene            1167197..1167691
                     /locus_tag="O23A_p1115"
     CDS             1167197..1167691
                     /product="hypothetical protein"
                     /protein_id="gnl|bioluw|O23A_p1115"
     gene            complement(1167654..1169297)
                     /locus_tag="O23A_p1116"
     CDS             complement(1167654..1169297)
                     /product="GGDEF domain protein"
                     /protein_id="gnl|bioluw|O23A_p1116"
     gene            1169485..1170759
                     /locus_tag="O23A_p1117"
     CDS             1169485..1170759
                     /product="Glucose-1-phosphate adenylyltransferase"
                     /EC_number="2.7.7.27"
                     /protein_id="gnl|bioluw|O23A_p1117"
     gene            complement(1170855..1172855)
                     /locus_tag="O23A_p1118"
     CDS             complement(1170855..1172855)
                     /product="FIG00919923: hypothetical protein"
                     /protein_id="gnl|bioluw|O23A_p1118"
     gene            complement(1173002..1173553)
                     /locus_tag="O23A_p1119"
     CDS             complement(1173002..1173553)
                     /product="Putative lipoprotein yceB precursor"
                     /protein_id="gnl|bioluw|O23A_p1119"
     gene            1173893..1175071
                     /locus_tag="O23A_p1120"
     CDS             1173893..1175071
                     /product="Isochorismate synthase of siderophore
                     biosynthesis"
                     /EC_number="5.4.4.2"
                     /protein_id="gnl|bioluw|O23A_p1120"
     gene            1175068..1176738
                     /locus_tag="O23A_p1121"
     CDS             1175068..1176738
                     /product="2,3-dihydroxybenzoate-AMP ligase of siderophore
                     biosynthesis"
                     /EC_number="2.7.7.58"
                     /protein_id="gnl|bioluw|O23A_p1121"
     gene            1176762..1177664
                     /locus_tag="O23A_p1122"
     CDS             1176762..1177664
                     /product="Isochorismatase of siderophore biosynthesis"
                     /EC_number="3.3.2.1"
                     /protein_id="gnl|bioluw|O23A_p1122"
     gene            1177661..1180750
                     /locus_tag="O23A_p1123"
     CDS             1177661..1180750
                     /product="Siderophore biosynthesis non-ribosomal peptide
                     synthetase modules"
                     /protein_id="gnl|bioluw|O23A_p1123"
     gene            1180771..1181520
                     /locus_tag="O23A_p1124"
     CDS             1180771..1181520
                     /product="2,3-dihydro-2,3-dihydroxybenzoate dehydrogenase
                     of siderophore biosynthesis"
                     /EC_number="1.3.1.28"
                     /protein_id="gnl|bioluw|O23A_p1124"
     gene            1181529..1187765
                     /locus_tag="O23A_p1125"
     CDS             1181529..1187765
                     /product="Siderophore biosynthesis non-ribosomal peptide
                     synthetase modules"
                     /protein_id="gnl|bioluw|O23A_p1125"
     gene            1187762..1189363
                     /locus_tag="O23A_p1126"
     CDS             1187762..1189363
                     /product="Probable non ribosomal peptide synthetase
                     protein"
                     /protein_id="gnl|bioluw|O23A_p1126"
     gene            complement(1189443..1190387)
                     /locus_tag="O23A_p1127"
     CDS             complement(1189443..1190387)
                     /product="Iron(III) dicitrate transport system,
                     periplasmic iron-binding protein FecB (TC 3.A.1.14.1)"
                     /protein_id="gnl|bioluw|O23A_p1127"
     gene            1190546..1191271
                     /locus_tag="O23A_p1128"
     CDS             1190546..1191271
                     /product="4'-phosphopantetheinyl transferase entD"
                     /EC_number="2.7.8.-"
                     /protein_id="gnl|bioluw|O23A_p1128"
     gene            complement(1191340..1192143)
                     /locus_tag="O23A_p1129"
     CDS             complement(1191340..1192143)
                     /product="Iron(III) dicitrate transport ATP-binding
                     protein FecE (TC 3.A.1.14.1)"
                     /protein_id="gnl|bioluw|O23A_p1129"
     gene            complement(1192143..1193210)
                     /locus_tag="O23A_p1130"
     CDS             complement(1192143..1193210)
                     /product="ABC-type Fe3+-siderophore transport system,
                     permease component"
                     /protein_id="gnl|bioluw|O23A_p1130"
     gene            complement(1193225..1194241)
                     /locus_tag="O23A_p1131"
     CDS             complement(1193225..1194241)
                     /product="ABC-type Fe3+-siderophore transport system,
                     permease component"
                     /protein_id="gnl|bioluw|O23A_p1131"
     gene            complement(1194312..1196285)
                     /locus_tag="O23A_p1132"
     CDS             complement(1194312..1196285)
                     /product="Colicin I receptor precursor"
                     /protein_id="gnl|bioluw|O23A_p1132"
     gene            complement(1196343..1197725)
                     /locus_tag="O23A_p1133"
     CDS             complement(1196343..1197725)
                     /product="FIG00904545: hypothetical protein"
                     /protein_id="gnl|bioluw|O23A_p1133"
     gene            1197777..1198589
                     /locus_tag="O23A_p1134"
     CDS             1197777..1198589
                     /product="Type II and III secretion system family protein"
                     /protein_id="gnl|bioluw|O23A_p1134"
     gene            complement(1198605..1199066)
                     /locus_tag="O23A_p1135"
     CDS             complement(1198605..1199066)
                     /product="Membrane protein"
                     /protein_id="gnl|bioluw|O23A_p1135"
     gene            complement(1199218..1200165)
                     /locus_tag="O23A_p1136"
     CDS             complement(1199218..1200165)
                     /product="Magnesium and cobalt transport protein CorA"
                     /protein_id="gnl|bioluw|O23A_p1136"
     gene            1200268..1200390
                     /locus_tag="O23A_p1137"
     CDS             1200268..1200390
                     /product="hypothetical protein"
                     /protein_id="gnl|bioluw|O23A_p1137"
     gene            complement(1200553..1200660)
                     /locus_tag="O23A_p1138"
     CDS             complement(1200553..1200660)
                     /product="Electron transfer flavoprotein-ubiquinone
                     oxidoreductase"
                     /EC_number="1.5.5.1"
                     /protein_id="gnl|bioluw|O23A_p1138"
     gene            complement(1200660..1202309)
                     /locus_tag="O23A_p1139"
     CDS             complement(1200660..1202309)
                     /product="Electron transfer flavoprotein-ubiquinone
                     oxidoreductase"
                     /EC_number="1.5.5.1"
                     /protein_id="gnl|bioluw|O23A_p1139"
     gene            1202436..1203188
                     /locus_tag="O23A_p1140"
     CDS             1202436..1203188
                     /product="Electron transfer flavoprotein, beta subunit"
                     /protein_id="gnl|bioluw|O23A_p1140"
     gene            1203283..1204212
                     /locus_tag="O23A_p1141"
     CDS             1203283..1204212
                     /product="Electron transfer flavoprotein, alpha subunit"
                     /protein_id="gnl|bioluw|O23A_p1141"
     gene            1204437..1205525
                     /locus_tag="O23A_p1142"
     CDS             1204437..1205525
                     /product="Phosphoserine aminotransferase"
                     /EC_number="2.6.1.52"
                     /protein_id="gnl|bioluw|O23A_p1142"
     gene            1205697..1206980
                     /locus_tag="O23A_p1143"
     CDS             1205697..1206980
                     /product="5-Enolpyruvylshikimate-3-phosphate synthase (EC
                     )"
                     /EC_number="2.5.1.19"
                     /protein_id="gnl|bioluw|O23A_p1143"
     gene            1207209..1208264
                     /locus_tag="O23A_p1144"
     CDS             1207209..1208264
                     /product="2-keto-3-deoxy-D-arabino-heptulosonate-7-
                     phosphate synthase I alpha"
                     /EC_number="2.5.1.54"
                     /protein_id="gnl|bioluw|O23A_p1144"
     gene            complement(1208358..1209953)
                     /locus_tag="O23A_p1145"
     CDS             complement(1208358..1209953)
                     /product="Methyl-accepting chemotaxis protein"
                     /protein_id="gnl|bioluw|O23A_p1145"
     gene            1210216..1211583
                     /locus_tag="O23A_p1146"
     CDS             1210216..1211583
                     /product="Radical SAM family protein HutW, similar to
                     coproporphyrinogen III oxidase, oxygen-independent,
                     associated with heme uptake"
                     /protein_id="gnl|bioluw|O23A_p1146"
     gene            complement(1211648..1213018)
                     /locus_tag="O23A_p1147"
     CDS             complement(1211648..1213018)
                     /product="Exodeoxyribonuclease VII large subunit"
                     /EC_number="3.1.11.6"
                     /protein_id="gnl|bioluw|O23A_p1147"
     gene            1213334..1213885
                     /locus_tag="O23A_p1148"
     CDS             1213334..1213885
                     /product="cytochrome b561 family protein"
                     /protein_id="gnl|bioluw|O23A_p1148"
     gene            complement(1214178..1214600)
                     /locus_tag="O23A_p1149"
     CDS             complement(1214178..1214600)
                     /product="Biopolymer transport protein ExbD/TolR"
                     /protein_id="gnl|bioluw|O23A_p1149"
     gene            complement(1214600..1215355)
                     /locus_tag="O23A_p1150"
     CDS             complement(1214600..1215355)
                     /product="MotA/TolQ/ExbB proton channel family protein"
                     /protein_id="gnl|bioluw|O23A_p1150"
     gene            complement(1215358..1216200)
                     /locus_tag="O23A_p1151"
     CDS             complement(1215358..1216200)
                     /product="Ferric siderophore transport system, periplasmic
                     binding protein TonB"
                     /protein_id="gnl|bioluw|O23A_p1151"
     gene            1216901..1218364
                     /locus_tag="O23A_p1152"
     CDS             1216901..1218364
                     /product="Inosine-5'-monophosphate dehydrogenase"
                     /EC_number="1.1.1.205"
                     /protein_id="gnl|bioluw|O23A_p1152"
     gene            1218448..1220028
                     /locus_tag="O23A_p1153"
     CDS             1218448..1220028
                     /product="GMP synthase [glutamine-hydrolyzing],
                     amidotransferase subunit / GMP synthase
                     [glutamine-hydrolyzing], ATP pyrophosphatase subunit"
                     /EC_number="6.3.5.2"
                     /protein_id="gnl|bioluw|O23A_p1153"
     gene            1220411..1220683
                     /locus_tag="O23A_p1154"
     CDS             1220411..1220683
                     /product="hypothetical protein"
                     /protein_id="gnl|bioluw|O23A_p1154"
     gene            1221274..1223031
                     /locus_tag="O23A_p1155"
     CDS             1221274..1223031
                     /product="predicted ATP-dependent endonuclease, OLD
                     family"
                     /protein_id="gnl|bioluw|O23A_p1155"
     gene            1223378..1224751
                     /locus_tag="O23A_p1156"
     CDS             1223378..1224751
                     /product="Serine/threonine protein kinase"
                     /protein_id="gnl|bioluw|O23A_p1156"
     gene            1224975..1225622
                     /locus_tag="O23A_p1157"
     CDS             1224975..1225622
                     /product="Thiopurine S-methyltransferase"
                     /EC_number="2.1.1.67"
                     /protein_id="gnl|bioluw|O23A_p1157"
     gene            complement(1225926..1228700)
                     /locus_tag="O23A_p1158"
     CDS             complement(1225926..1228700)
                     /product="Protease III precursor"
                     /EC_number="3.4.24.55"
                     /protein_id="gnl|bioluw|O23A_p1158"
     gene            1228863..1229330
                     /locus_tag="O23A_p1159"
     CDS             1228863..1229330
                     /product="Phosphohistidine phosphatase SixA"
                     /protein_id="gnl|bioluw|O23A_p1159"
     gene            1229464..1229670
                     /locus_tag="O23A_p1160"
     CDS             1229464..1229670
                     /product="FIG00362274: hypothetical protein"
                     /protein_id="gnl|bioluw|O23A_p1160"
     gene            1229871..1230791
                     /locus_tag="O23A_p1161"
     CDS             1229871..1230791
                     /product="putative membrane protein"
                     /protein_id="gnl|bioluw|O23A_p1161"
     gene            complement(1230839..1232455)
                     /locus_tag="O23A_p1162"
     CDS             complement(1230839..1232455)
                     /product="Oligopeptide ABC transporter, periplasmic
                     oligopeptide-binding protein OppA (TC 3.A.1.5.1)"
                     /protein_id="gnl|bioluw|O23A_p1162"
     gene            1232840..1233874
                     /locus_tag="O23A_p1163"
     CDS             1232840..1233874
                     /product="Fructose-1,6-bisphosphatase, type I"
                     /EC_number="3.1.3.11"
                     /protein_id="gnl|bioluw|O23A_p1163"
     gene            complement(1233962..1237417)
                     /locus_tag="O23A_p1164"
     CDS             complement(1233962..1237417)
                     /product="Transcription-repair coupling factor"
                     /protein_id="gnl|bioluw|O23A_p1164"
     gene            complement(1237436..1238011)
                     /locus_tag="O23A_p1165"
     CDS             complement(1237436..1238011)
                     /product="FIG01200287: hypothetical protein"
                     /protein_id="gnl|bioluw|O23A_p1165"
     gene            1238088..1239323
                     /locus_tag="O23A_p1166"
     CDS             1238088..1239323
                     /product="Lipoprotein releasing system transmembrane
                     protein LolC"
                     /protein_id="gnl|bioluw|O23A_p1166"
     gene            1239379..1240077
                     /locus_tag="O23A_p1167"
     CDS             1239379..1240077
                     /product="Lipoprotein-releasing system ATP-binding protein
                     LolD"
                     /protein_id="gnl|bioluw|O23A_p1167"
     gene            1240077..1241318
                     /locus_tag="O23A_p1168"
     CDS             1240077..1241318
                     /product="Lipoprotein releasing system transmembrane
                     protein LolE"
                     /protein_id="gnl|bioluw|O23A_p1168"
     gene            complement(1241406..1241996)
                     /locus_tag="O23A_p1169"
     CDS             complement(1241406..1241996)
                     /product="5'-deoxynucleotidase YfbR"
                     /EC_number="3.1.3.89"
                     /protein_id="gnl|bioluw|O23A_p1169"
     gene            complement(1242092..1242526)
                     /locus_tag="O23A_p1170"
     CDS             complement(1242092..1242526)
                     /product="Inner membrane protein YccF"
                     /protein_id="gnl|bioluw|O23A_p1170"
     gene            1242955..1244265
                     /locus_tag="O23A_p1171"
     CDS             1242955..1244265
                     /product="Cell division trigger factor"
                     /EC_number="5.2.1.8"
                     /protein_id="gnl|bioluw|O23A_p1171"
     gene            1244352..1244975
                     /locus_tag="O23A_p1172"
     CDS             1244352..1244975
                     /product="ATP-dependent Clp protease proteolytic subunit"
                     /EC_number="3.4.21.92"
                     /protein_id="gnl|bioluw|O23A_p1172"
     gene            1245104..1246378
                     /locus_tag="O23A_p1173"
     CDS             1245104..1246378
                     /product="ATP-dependent Clp protease ATP-binding subunit
                     ClpX"
                     /protein_id="gnl|bioluw|O23A_p1173"
     gene            1246520..1248874
                     /locus_tag="O23A_p1174"
     CDS             1246520..1248874
                     /product="ATP-dependent protease La Type I"
                     /EC_number="3.4.21.53"
                     /protein_id="gnl|bioluw|O23A_p1174"
     gene            1248990..1249112
                     /locus_tag="O23A_p1175"
     CDS             1248990..1249112
                     /product="hypothetical protein"
                     /protein_id="gnl|bioluw|O23A_p1175"
     gene            1249115..1249387
                     /locus_tag="O23A_p1176"
     CDS             1249115..1249387
                     /product="DNA-binding protein HU-beta"
                     /protein_id="gnl|bioluw|O23A_p1176"
     gene            1249539..1251452
                     /locus_tag="O23A_p1177"
     CDS             1249539..1251452
                     /product="Peptidyl-prolyl cis-trans isomerase PpiD"
                     /EC_number="5.2.1.8"
                     /protein_id="gnl|bioluw|O23A_p1177"
     gene            complement(1251734..1253326)
                     /locus_tag="O23A_p1178"
     CDS             complement(1251734..1253326)
                     /product="Putative ATPase component of ABC transporter
                     with duplicated ATPase domain"
                     /protein_id="gnl|bioluw|O23A_p1178"
     gene            complement(1253389..1254093)
                     /locus_tag="O23A_p1179"
     CDS             complement(1253389..1254093)
                     /product="Putative integrase for prophage CP-933R"
                     /protein_id="gnl|bioluw|O23A_p1179"
     gene            complement(1254186..1254392)
                     /locus_tag="O23A_p1180"
     CDS             complement(1254186..1254392)
                     /product="hypothetical protein"
                     /protein_id="gnl|bioluw|O23A_p1180"
     gene            1254732..1254956
                     /locus_tag="O23A_p1181"
     CDS             1254732..1254956
                     /product="Primosomal protein I"
                     /protein_id="gnl|bioluw|O23A_p1181"
     gene            1254934..1255425
                     /locus_tag="O23A_p1182"
     CDS             1254934..1255425
                     /product="hypothetical protein"
                     /protein_id="gnl|bioluw|O23A_p1182"
     gene            complement(1255576..1256763)
                     /locus_tag="O23A_p1183"
     CDS             complement(1255576..1256763)
                     /product="hypothetical protein"
                     /protein_id="gnl|bioluw|O23A_p1183"
     gene            complement(1256760..1257221)
                     /locus_tag="O23A_p1184"
     CDS             complement(1256760..1257221)
                     /product="hypothetical protein"
                     /protein_id="gnl|bioluw|O23A_p1184"
     gene            complement(1257211..1260465)
                     /locus_tag="O23A_p1185"
     CDS             complement(1257211..1260465)
                     /product="hypothetical protein"
                     /protein_id="gnl|bioluw|O23A_p1185"
     gene            complement(1260858..1261595)
                     /locus_tag="O23A_p1186"
     CDS             complement(1260858..1261595)
                     /product="hypothetical protein"
                     /protein_id="gnl|bioluw|O23A_p1186"
     gene            complement(1261809..1262555)
                     /locus_tag="O23A_p1187"
     CDS             complement(1261809..1262555)
                     /product="hypothetical protein"
                     /protein_id="gnl|bioluw|O23A_p1187"
     gene            complement(1262639..1263034)
                     /locus_tag="O23A_p1188"
     CDS             complement(1262639..1263034)
                     /product="hypothetical protein"
                     /protein_id="gnl|bioluw|O23A_p1188"
     gene            complement(1263415..1264629)
                     /locus_tag="O23A_p1189"
     CDS             complement(1263415..1264629)
                     /product="ABC transporter, permease protein"
                     /protein_id="gnl|bioluw|O23A_p1189"
     gene            1264957..1265172
                     /locus_tag="O23A_p1190"
     CDS             1264957..1265172
                     /product="hypothetical protein"
                     /protein_id="gnl|bioluw|O23A_p1190"
     gene            complement(1265353..1265748)
                     /locus_tag="O23A_p1191"
     CDS             complement(1265353..1265748)
                     /product="hypothetical protein"
                     /protein_id="gnl|bioluw|O23A_p1191"
     gene            1265859..1266059
                     /locus_tag="O23A_p1192"
     CDS             1265859..1266059
                     /product="hypothetical protein"
                     /protein_id="gnl|bioluw|O23A_p1192"
     gene            1266144..1267171
                     /pseudo
                     /locus_tag="O23A_p1193"
     CDS             join(1266144..1266602,1266689..1267171)
                     /pseudo
                     /note="transposase"
                     /protein_id="gnl|bioluw|O23A_p1193"
     gene            complement(1267333..1268988)
                     /locus_tag="O23A_p1194"
     CDS             complement(1267333..1268988)
                     /product="Acetate permease ActP (cation/acetate
                     symporter)"
                     /protein_id="gnl|bioluw|O23A_p1194"
     gene            complement(1268985..1269296)
                     /locus_tag="O23A_p1195"
     CDS             complement(1268985..1269296)
                     /product="Putative membrane protein, clustering with ActP"
                     /protein_id="gnl|bioluw|O23A_p1195"
     gene            complement(1269405..1270031)
                     /locus_tag="O23A_p1196"
     CDS             complement(1269405..1270031)
                     /product="3'-5' exonuclease domain similar to epsilon
                     subunit of DNA polymerase III, PA3232-type"
                     /protein_id="gnl|bioluw|O23A_p1196"
     gene            complement(1270034..1271821)
                     /locus_tag="O23A_p1197"
     CDS             complement(1270034..1271821)
                     /product="Predicted signal-transduction protein containing
                     cAMP-binding and CBS domains"
                     /protein_id="gnl|bioluw|O23A_p1197"
     gene            1272004..1272810
                     /locus_tag="O23A_p1198"
     CDS             1272004..1272810
                     /product="Enoyl-CoA hydratase"
                     /EC_number="4.2.1.17"
                     /protein_id="gnl|bioluw|O23A_p1198"
     gene            complement(1272890..1274389)
                     /locus_tag="O23A_p1199"
     CDS             complement(1272890..1274389)
                     /product="Sodium:alanine symporter family protein"
                     /protein_id="gnl|bioluw|O23A_p1199"
     gene            1274690..1275127
                     /locus_tag="O23A_p1200"
     CDS             1274690..1275127
                     /product="Protein PhnO"
                     /protein_id="gnl|bioluw|O23A_p1200"
     gene            1275146..1275961
                     /locus_tag="O23A_p1201"
     CDS             1275146..1275961
                     /product="Putative inner membrane protein"
                     /protein_id="gnl|bioluw|O23A_p1201"
     gene            complement(1276043..1276639)
                     /locus_tag="O23A_p1202"
     CDS             complement(1276043..1276639)
                     /product="FIG00361445: hypothetical protein"
                     /protein_id="gnl|bioluw|O23A_p1202"
     gene            1276872..1277006
                     /locus_tag="O23A_p1203"
     CDS             1276872..1277006
                     /product="hypothetical protein"
                     /protein_id="gnl|bioluw|O23A_p1203"
     gene            complement(1277334..1280225)
                     /locus_tag="O23A_p1204"
     CDS             complement(1277334..1280225)
                     /product="hypothetical protein"
                     /protein_id="gnl|bioluw|O23A_p1204"
     gene            complement(1280274..1281035)
                     /locus_tag="O23A_p1205"
     CDS             complement(1280274..1281035)
                     /product="Conserved domain protein precursor"
                     /protein_id="gnl|bioluw|O23A_p1205"
     gene            complement(1281073..1281483)
                     /locus_tag="O23A_p1206"
     CDS             complement(1281073..1281483)
                     /product="Predicted transcriptional regulator LiuR of
                     leucine degradation pathway, MerR family"
                     /protein_id="gnl|bioluw|O23A_p1206"
     gene            complement(1281498..1282454)
                     /locus_tag="O23A_p1207"
     CDS             complement(1281498..1282454)
                     /product="Hydroxymethylglutaryl-CoA lyase"
                     /EC_number="4.1.3.4"
                     /protein_id="gnl|bioluw|O23A_p1207"
     gene            complement(1282451..1284436)
                     /locus_tag="O23A_p1208"
     CDS             complement(1282451..1284436)
                     /product="Methylcrotonyl-CoA carboxylase biotin-containing
                     subunit"
                     /EC_number="6.4.1.4"
                     /protein_id="gnl|bioluw|O23A_p1208"
     gene            complement(1284433..1284543)
                     /locus_tag="O23A_p1209"
     CDS             complement(1284433..1284543)
                     /product="hypothetical protein"
                     /protein_id="gnl|bioluw|O23A_p1209"
     gene            complement(1284540..1285379)
                     /locus_tag="O23A_p1210"
     CDS             complement(1284540..1285379)
                     /product="Methylglutaconyl-CoA hydratase"
                     /EC_number="4.2.1.18"
                     /protein_id="gnl|bioluw|O23A_p1210"
     gene            complement(1285390..1287009)
                     /locus_tag="O23A_p1211"
     CDS             complement(1285390..1287009)
                     /product="Methylcrotonyl-CoA carboxylase carboxyl
                     transferase subunit"
                     /EC_number="6.4.1.4"
                     /protein_id="gnl|bioluw|O23A_p1211"
     gene            complement(1287006..1288154)
                     /locus_tag="O23A_p1212"
     CDS             complement(1287006..1288154)
                     /product="Isovaleryl-CoA dehydrogenase"
                     /EC_number="1.3.8.4"
                     /protein_id="gnl|bioluw|O23A_p1212"
     gene            1288407..1289918
                     /locus_tag="O23A_p1213"
     CDS             1288407..1289918
                     /product="Methylmalonate-semialdehyde dehydrogenase"
                     /EC_number="1.2.1.27"
                     /protein_id="gnl|bioluw|O23A_p1213"
     gene            1290033..1291190
                     /locus_tag="O23A_p1214"
     CDS             1290033..1291190
                     /product="Branched-chain acyl-CoA dehydrogenase"
                     /EC_number="1.3.99.12"
                     /protein_id="gnl|bioluw|O23A_p1214"
     gene            1291392..1292189
                     /locus_tag="O23A_p1215"
     CDS             1291392..1292189
                     /product="Enoyl-CoA hydratase"
                     /protein_id="gnl|bioluw|O23A_p1215"
     gene            1292182..1293309
                     /locus_tag="O23A_p1216"
     CDS             1292182..1293309
                     /product="Enoyl-CoA hydratase/isomerase family protein"
                     /protein_id="gnl|bioluw|O23A_p1216"
     gene            1293366..1294277
                     /locus_tag="O23A_p1217"
     CDS             1293366..1294277
                     /product="3-hydroxyisobutyrate dehydrogenase"
                     /EC_number="1.1.1.31"
                     /protein_id="gnl|bioluw|O23A_p1217"
     gene            1294288..1294407
                     /locus_tag="O23A_p1218"
     CDS             1294288..1294407
                     /product="hypothetical protein"
                     /protein_id="gnl|bioluw|O23A_p1218"
     gene            1294479..1295240
                     /locus_tag="O23A_p1219"
     CDS             1294479..1295240
                     /product="3-hydroxyacyl-CoA dehydrogenase [isoleucine
                     degradation]"
                     /EC_number="1.1.1.35"
                     /protein_id="gnl|bioluw|O23A_p1219"
     gene            1295629..1297065
                     /locus_tag="O23A_p1220"
     CDS             1295629..1297065
                     /product="Arginine/ornithine antiporter ArcD"
                     /protein_id="gnl|bioluw|O23A_p1220"
     gene            1297158..1297946
                     /locus_tag="O23A_p1221"
     CDS             1297158..1297946
                     /product="Protein of unknown function DUF81"
                     /protein_id="gnl|bioluw|O23A_p1221"
     gene            complement(1298788..1298907)
                     /locus_tag="O23A_p1222"
     CDS             complement(1298788..1298907)
                     /product="hypothetical protein"
                     /protein_id="gnl|bioluw|O23A_p1222"
     gene            complement(1298951..1301284)
                     /locus_tag="O23A_p1223"
     CDS             complement(1298951..1301284)
                     /product="Catalase"
                     /EC_number="1.11.1.6"
                     /protein_id="gnl|bioluw|O23A_p1223"
     gene            complement(1301401..1301886)
                     /locus_tag="O23A_p1224"
     CDS             complement(1301401..1301886)
                     /product="Regulator of cell morphogenesis and NO
                     signaling"
                     /protein_id="gnl|bioluw|O23A_p1224"
     gene            complement(1302049..1303017)
                     /locus_tag="O23A_p1225"
     CDS             complement(1302049..1303017)
                     /product="Mll5186 protein"
                     /protein_id="gnl|bioluw|O23A_p1225"
     gene            1303320..1303442
                     /locus_tag="O23A_p1226"
     CDS             1303320..1303442
                     /product="hypothetical protein"
                     /protein_id="gnl|bioluw|O23A_p1226"
     gene            complement(1303647..1303796)
                     /locus_tag="O23A_p1227"
     CDS             complement(1303647..1303796)
                     /product="hypothetical protein"
                     /protein_id="gnl|bioluw|O23A_p1227"
     gene            1304000..1304758
                     /locus_tag="O23A_p1228"
     CDS             1304000..1304758
                     /product="cytolytic delta-endotoxin (insecticidal
                     protein)"
                     /protein_id="gnl|bioluw|O23A_p1228"
     gene            complement(1305113..1305883)
                     /locus_tag="O23A_p1229"
     CDS             complement(1305113..1305883)
                     /product="cAMP-binding proteins - catabolite gene
                     activator and regulatory subunit of cAMP-dependent protein
                     kinases"
                     /protein_id="gnl|bioluw|O23A_p1229"
     gene            1306296..1306631
                     /locus_tag="O23A_p1230"
     CDS             1306296..1306631
                     /product="hypothetical protein"
                     /protein_id="gnl|bioluw|O23A_p1230"
     gene            1306631..1307077
                     /locus_tag="O23A_p1231"
     CDS             1306631..1307077
                     /product="hypothetical protein"
                     /protein_id="gnl|bioluw|O23A_p1231"
     gene            1307074..1307421
                     /locus_tag="O23A_p1232"
     CDS             1307074..1307421
                     /product="hypothetical protein"
                     /protein_id="gnl|bioluw|O23A_p1232"
     gene            1307530..1307679
                     /locus_tag="O23A_p1233"
     CDS             1307530..1307679
                     /product="hypothetical protein"
                     /protein_id="gnl|bioluw|O23A_p1233"
     gene            1307997..1308308
                     /locus_tag="O23A_p1234"
     CDS             1307997..1308308
                     /product="Putative lipoprotein"
                     /protein_id="gnl|bioluw|O23A_p1234"
     gene            1308563..1308679
                     /locus_tag="O23A_p1235"
     CDS             1308563..1308679
                     /product="LysR family transcriptional regulator YhjC"
                     /protein_id="gnl|bioluw|O23A_p1235"
     gene            1308861..1309877
                     /locus_tag="O23A_p1236"
     CDS             1308861..1309877
                     /product="Response regulator"
                     /protein_id="gnl|bioluw|O23A_p1236"
     gene            complement(1309906..1310919)
                     /locus_tag="O23A_p1237"
     CDS             complement(1309906..1310919)
                     /product="Putative sugar ABC transport system, permease
                     protein YjfF"
                     /protein_id="gnl|bioluw|O23A_p1237"
     gene            complement(1310912..1311934)
                     /locus_tag="O23A_p1238"
     CDS             complement(1310912..1311934)
                     /product="Putative sugar ABC transport system, permease
                     protein YtfT"
                     /protein_id="gnl|bioluw|O23A_p1238"
     gene            complement(1311943..1313475)
                     /locus_tag="O23A_p1239"
     CDS             complement(1311943..1313475)
                     /product="Putative sugar ABC transport system, ATP-binding
                     protein YtfR"
                     /EC_number="3.6.3.17"
                     /protein_id="gnl|bioluw|O23A_p1239"
     gene            complement(1313535..1314494)
                     /locus_tag="O23A_p1240"
     CDS             complement(1313535..1314494)
                     /product="Putative sugar ABC transport system, periplasmic
                     binding protein YtfQ precursor"
                     /protein_id="gnl|bioluw|O23A_p1240"
     gene            complement(1314519..1314635)
                     /locus_tag="O23A_p1241"
     CDS             complement(1314519..1314635)
                     /product="hypothetical protein"
                     /protein_id="gnl|bioluw|O23A_p1241"
     gene            complement(1314773..1315651)
                     /locus_tag="O23A_p1242"
     CDS             complement(1314773..1315651)
                     /product="Transcriptional regulator"
                     /protein_id="gnl|bioluw|O23A_p1242"
     gene            complement(1315672..1315815)
                     /locus_tag="O23A_p1243"
     CDS             complement(1315672..1315815)
                     /product="hypothetical protein"
                     /protein_id="gnl|bioluw|O23A_p1243"
     gene            1315819..1317255
                     /locus_tag="O23A_p1244"
     CDS             1315819..1317255
                     /product="6-phospho-beta-glucosidase"
                     /EC_number="3.2.1.86"
                     /protein_id="gnl|bioluw|O23A_p1244"
     gene            complement(1317346..1318104)
                     /locus_tag="O23A_p1245"
     CDS             complement(1317346..1318104)
                     /product="Reductase"
                     /protein_id="gnl|bioluw|O23A_p1245"
     gene            complement(1318118..1318243)
                     /locus_tag="O23A_p1246"
     CDS             complement(1318118..1318243)
                     /product="hypothetical protein"
                     /protein_id="gnl|bioluw|O23A_p1246"
     gene            1318259..1319167
                     /locus_tag="O23A_p1247"
     CDS             1318259..1319167
                     /product="LysR family transcriptional regulator YhjC"
                     /protein_id="gnl|bioluw|O23A_p1247"
     gene            1319322..1320167
                     /locus_tag="O23A_p1248"
     CDS             1319322..1320167
                     /product="Endonuclease IV"
                     /EC_number="3.1.21.2"
                     /protein_id="gnl|bioluw|O23A_p1248"
     gene            1320201..1321187
                     /locus_tag="O23A_p1249"
     CDS             1320201..1321187
                     /product="MGC89088 protein"
                     /protein_id="gnl|bioluw|O23A_p1249"
     gene            complement(1321289..1322218)
                     /locus_tag="O23A_p1250"
     CDS             complement(1321289..1322218)
                     /product="Transcriptional regulator, LysR family"
                     /protein_id="gnl|bioluw|O23A_p1250"
     gene            1322318..1323310
                     /locus_tag="O23A_p1251"
     CDS             1322318..1323310
                     /product="Uncharacterized protein VC2323"
                     /protein_id="gnl|bioluw|O23A_p1251"
     gene            1323553..1324575
                     /locus_tag="O23A_p1252"
     CDS             1323553..1324575
                     /product="Lipid A biosynthesis lauroyl acyltransferase (EC
                     )"
                     /EC_number="2.3.1.241"
                     /protein_id="gnl|bioluw|O23A_p1252"
     gene            1324591..1324704
                     /locus_tag="O23A_p1253"
     CDS             1324591..1324704
                     /product="hypothetical protein"
                     /protein_id="gnl|bioluw|O23A_p1253"
     gene            1324709..1325704
                     /locus_tag="O23A_p1254"
     CDS             1324709..1325704
                     /product="Lipid A biosynthesis lauroyl acyltransferase"
                     /EC_number="2.3.1.241"
                     /protein_id="gnl|bioluw|O23A_p1254"
     gene            1325883..1326743
                     /locus_tag="O23A_p1255"
     CDS             1325883..1326743
                     /product="FIG00361278: hypothetical protein"
                     /protein_id="gnl|bioluw|O23A_p1255"
     gene            complement(1326840..1327355)
                     /locus_tag="O23A_p1256"
     CDS             complement(1326840..1327355)
                     /product="Acetyltransferase"
                     /protein_id="gnl|bioluw|O23A_p1256"
     gene            complement(1327352..1328590)
                     /locus_tag="O23A_p1257"
     CDS             complement(1327352..1328590)
                     /product="diguanylate cyclase/phosphodiesterase (GGDEF &
                     EAL domains) with PAS/PAC sensor(s)"
                     /protein_id="gnl|bioluw|O23A_p1257"
     gene            1328656..1328775
                     /locus_tag="O23A_p1258"
     CDS             1328656..1328775
                     /product="hypothetical protein"
                     /protein_id="gnl|bioluw|O23A_p1258"
     gene            complement(1328787..1329278)
                     /locus_tag="O23A_p1259"
     CDS             complement(1328787..1329278)
                     /product="FIG042921: similarity to aminoacyl-tRNA editing
                     enzymes YbaK, ProX"
                     /protein_id="gnl|bioluw|O23A_p1259"
     gene            1329464..1331884
                     /locus_tag="O23A_p1260"
     CDS             1329464..1331884
                     /product="DNA polymerase II"
                     /EC_number="2.7.7.7"
                     /protein_id="gnl|bioluw|O23A_p1260"
     gene            complement(1332071..1332147)
                     /locus_tag="O23A_t0035"
     tRNA            complement(1332071..1332147)
                     /product="tRNA-Val-GAC"
     gene            complement(1332182..1332258)
                     /locus_tag="O23A_t0036"
     tRNA            complement(1332182..1332258)
                     /product="tRNA-Val-GAC"
     gene            complement(1332276..1332352)
                     /locus_tag="O23A_t0037"
     tRNA            complement(1332276..1332352)
                     /product="tRNA-Val-GAC"
     gene            complement(1332371..1332447)
                     /locus_tag="O23A_t0038"
     tRNA            complement(1332371..1332447)
                     /product="tRNA-Val-GAC"
     gene            complement(1332461..1332537)
                     /locus_tag="O23A_t0039"
     tRNA            complement(1332461..1332537)
                     /product="tRNA-Val-GAC"
     gene            complement(1332691..1333737)
                     /locus_tag="O23A_p1261"
     CDS             complement(1332691..1333737)
                     /product="hypothetical protein"
                     /protein_id="gnl|bioluw|O23A_p1261"
     gene            complement(1333712..1335064)
                     /locus_tag="O23A_p1262"
     CDS             complement(1333712..1335064)
                     /product="Multidrug and toxin extrusion (MATE) family
                     efflux pump YdhE/NorM"
                     /protein_id="gnl|bioluw|O23A_p1262"
     gene            complement(1335217..1335423)
                     /locus_tag="O23A_p1263"
     CDS             complement(1335217..1335423)
                     /product="UPF0253 protein YaeP"
                     /protein_id="gnl|bioluw|O23A_p1263"
     gene            1335554..1336171
                     /locus_tag="O23A_p1264"
     CDS             1335554..1336171
                     /product="Riboflavin synthase eubacterial/eukaryotic (EC
                     )"
                     /EC_number="2.5.1.9"
                     /protein_id="gnl|bioluw|O23A_p1264"
     gene            complement(1336255..1336458)
                     /locus_tag="O23A_p1265"
     CDS             complement(1336255..1336458)
                     /product="FIG00362276: hypothetical protein"
                     /protein_id="gnl|bioluw|O23A_p1265"
     gene            complement(1336606..1337265)
                     /locus_tag="O23A_p1266"
     CDS             complement(1336606..1337265)
                     /product="2-deoxyglucose-6-phosphate hydrolase YniC"
                     /protein_id="gnl|bioluw|O23A_p1266"
     gene            complement(1337372..1338550)
                     /locus_tag="O23A_p1267"
     CDS             complement(1337372..1338550)
                     /product="Phosphoribosylglycinamide formyltransferase 2"
                     /EC_number="2.1.2.-"
                     /protein_id="gnl|bioluw|O23A_p1267"
     gene            complement(1338638..1339480)
                     /locus_tag="O23A_p1268"
     CDS             complement(1338638..1339480)
                     /product="Putative transporter, DME family"
                     /protein_id="gnl|bioluw|O23A_p1268"
     gene            1339647..1340342
                     /locus_tag="O23A_p1269"
     CDS             1339647..1340342
                     /product="FMN-dependent NADH-azoreductase"
                     /EC_number="1.7.1.6"
                     /protein_id="gnl|bioluw|O23A_p1269"
     gene            complement(1340464..1340643)
                     /locus_tag="O23A_p1270"
     CDS             complement(1340464..1340643)
                     /product="hypothetical protein"
                     /protein_id="gnl|bioluw|O23A_p1270"
     gene            complement(1340807..1340995)
                     /locus_tag="O23A_p1271"
     CDS             complement(1340807..1340995)
                     /product="FIG00362240: hypothetical protein"
                     /protein_id="gnl|bioluw|O23A_p1271"
     gene            complement(1340992..1341462)
                     /locus_tag="O23A_p1272"
     CDS             complement(1340992..1341462)
                     /product="Transcriptional regulator, MarR family"
                     /protein_id="gnl|bioluw|O23A_p1272"
     gene            complement(1341633..1342847)
                     /locus_tag="O23A_p1273"
     CDS             complement(1341633..1342847)
                     /product="hypothetical protein"
                     /protein_id="gnl|bioluw|O23A_p1273"
     gene            1343018..1343938
                     /locus_tag="O23A_p1274"
     CDS             1343018..1343938
                     /product="FIG00362319: hypothetical protein"
                     /protein_id="gnl|bioluw|O23A_p1274"
     gene            1343939..1344250
                     /locus_tag="O23A_p1275"
     CDS             1343939..1344250
                     /product="FIG00361774: hypothetical protein"
                     /protein_id="gnl|bioluw|O23A_p1275"
     gene            complement(1344294..1344617)
                     /locus_tag="O23A_p1276"
     CDS             complement(1344294..1344617)
                     /product="putative cytoplasmic protein"
                     /protein_id="gnl|bioluw|O23A_p1276"
     gene            1344760..1344900
                     /locus_tag="O23A_p1277"
     CDS             1344760..1344900
                     /product="hypothetical protein"
                     /protein_id="gnl|bioluw|O23A_p1277"
     gene            complement(1344964..1345647)
                     /locus_tag="O23A_p1278"
     CDS             complement(1344964..1345647)
                     /product="Monofunctional biosynthetic peptidoglycan
                     transglycosylase"
                     /EC_number="2.4.2.-"
                     /protein_id="gnl|bioluw|O23A_p1278"
     gene            complement(1345719..1346045)
                     /locus_tag="O23A_p1279"
     CDS             complement(1345719..1346045)
                     /product="FIG00361526: hypothetical protein"
                     /protein_id="gnl|bioluw|O23A_p1279"
     gene            complement(1346242..1346508)
                     /locus_tag="O23A_p1280"
     CDS             complement(1346242..1346508)
                     /product="Cell division topological specificity factor
                     MinE"
                     /protein_id="gnl|bioluw|O23A_p1280"
     gene            complement(1346511..1347323)
                     /locus_tag="O23A_p1281"
     CDS             complement(1346511..1347323)
                     /product="Septum site-determining protein MinD"
                     /protein_id="gnl|bioluw|O23A_p1281"
     gene            complement(1347342..1348058)
                     /locus_tag="O23A_p1282"
     CDS             complement(1347342..1348058)
                     /product="Septum site-determining protein MinC"
                     /protein_id="gnl|bioluw|O23A_p1282"
     gene            1348165..1348443
                     /locus_tag="O23A_p1283"
     CDS             1348165..1348443
                     /product="Protein YcgL"
                     /protein_id="gnl|bioluw|O23A_p1283"
     gene            1348443..1349402
                     /locus_tag="O23A_p1284"
     CDS             1348443..1349402
                     /product="Membrane-bound lytic murein transglycosylase B"
                     /EC_number="3.2.1.-"
                     /protein_id="gnl|bioluw|O23A_p1284"
     gene            complement(1349572..1350942)
                     /locus_tag="O23A_p1285"
     CDS             complement(1349572..1350942)
                     /product="L-serine dehydratase, alpha/beta subunits"
                     /EC_number="4.3.1.17"
                     /protein_id="gnl|bioluw|O23A_p1285"
     gene            complement(1351047..1351172)
                     /locus_tag="O23A_p1286"
     CDS             complement(1351047..1351172)
                     /product="hypothetical protein"
                     /protein_id="gnl|bioluw|O23A_p1286"
     gene            complement(1351229..1352611)
                     /locus_tag="O23A_p1287"
     CDS             complement(1351229..1352611)
                     /product="L-serine dehydratase, alpha/beta subunits"
                     /EC_number="4.3.1.17"
                     /protein_id="gnl|bioluw|O23A_p1287"
     gene            complement(1352824..1353213)
                     /locus_tag="O23A_p1288"
     CDS             complement(1352824..1353213)
                     /product="Uncharacterized protein conserved in bacteria"
                     /protein_id="gnl|bioluw|O23A_p1288"
     gene            1353378..1354616
                     /locus_tag="O23A_p1289"
     CDS             1353378..1354616
                     /product="Proton/glutamate symporter"
                     /protein_id="gnl|bioluw|O23A_p1289"
     gene            complement(1354665..1355081)
                     /locus_tag="O23A_p1290"
     CDS             complement(1354665..1355081)
                     /product="Predicted transcriptional regulator LiuR of
                     leucine degradation pathway, MerR family"
                     /protein_id="gnl|bioluw|O23A_p1290"
     gene            1355214..1356377
                     /locus_tag="O23A_p1291"
     CDS             1355214..1356377
                     /product="Acetyl-CoA acetyltransferase"
                     /protein_id="gnl|bioluw|O23A_p1291"
     gene            complement(1356374..1357597)
                     /locus_tag="O23A_p1292"
     CDS             complement(1356374..1357597)
                     /product="Predicted signal transduction protein"
                     /protein_id="gnl|bioluw|O23A_p1292"
     gene            complement(1357729..1358985)
                     /locus_tag="O23A_p1293"
     CDS             complement(1357729..1358985)
                     /product="Long-chain fatty acid transport protein"
                     /protein_id="gnl|bioluw|O23A_p1293"
     gene            complement(1359239..1360561)
                     /locus_tag="O23A_p1294"
     CDS             complement(1359239..1360561)
                     /product="Long-chain fatty acid transport protein"
                     /protein_id="gnl|bioluw|O23A_p1294"
     gene            1360774..1360911
                     /locus_tag="O23A_p1295"
     CDS             1360774..1360911
                     /product="hypothetical protein"
                     /protein_id="gnl|bioluw|O23A_p1295"
     gene            complement(1360934..1361677)
                     /locus_tag="O23A_p1296"
     CDS             complement(1360934..1361677)
                     /product="FIG00920272: hypothetical protein"
                     /protein_id="gnl|bioluw|O23A_p1296"
     gene            complement(1361670..1362260)
                     /locus_tag="O23A_p1297"
     CDS             complement(1361670..1362260)
                     /product="RNA polymerase sigma-70 factor, ECF subfamily"
                     /protein_id="gnl|bioluw|O23A_p1297"
     gene            complement(1362297..1363835)
                     /locus_tag="O23A_p1298"
     CDS             complement(1362297..1363835)
                     /product="BatD"
                     /protein_id="gnl|bioluw|O23A_p1298"
     gene            complement(1363829..1365334)
                     /locus_tag="O23A_p1299"
     CDS             complement(1363829..1365334)
                     /product="BatB / BatC"
                     /protein_id="gnl|bioluw|O23A_p1299"
     gene            complement(1365359..1366354)
                     /locus_tag="O23A_p1300"
     CDS             complement(1365359..1366354)
                     /product="BatA (Bacteroides aerotolerance operon)"
                     /protein_id="gnl|bioluw|O23A_p1300"
     gene            complement(1366351..1366899)
                     /locus_tag="O23A_p1301"
     CDS             complement(1366351..1366899)
                     /product="hypothetical protein"
                     /protein_id="gnl|bioluw|O23A_p1301"
     gene            complement(1366902..1367801)
                     /locus_tag="O23A_p1302"
     CDS             complement(1366902..1367801)
                     /product="hypothetical protein PA3071"
                     /protein_id="gnl|bioluw|O23A_p1302"
     gene            complement(1367809..1368759)
                     /locus_tag="O23A_p1303"
     CDS             complement(1367809..1368759)
                     /product="MoxR-like ATPase in aerotolerance operon"
                     /protein_id="gnl|bioluw|O23A_p1303"
     gene            1368942..1370252
                     /locus_tag="O23A_p1304"
     CDS             1368942..1370252
                     /product="3-ketoacyl-CoA thiolase"
                     /EC_number="2.3.1.16"
                     /protein_id="gnl|bioluw|O23A_p1304"
     gene            1370249..1372402
                     /locus_tag="O23A_p1305"
     CDS             1370249..1372402
                     /product="Enoyl-CoA hydratase /
                     Delta(3)-cis-delta(2)-trans-enoyl-CoA isomerase /
                     3-hydroxyacyl-CoA dehydrogenase / 3-hydroxybutyryl-CoA
                     epimerase"
                     /protein_id="gnl|bioluw|O23A_p1305"
     gene            complement(1372588..1373166)
                     /locus_tag="O23A_p1306"
     CDS             complement(1372588..1373166)
                     /product="Protein PhnA"
                     /protein_id="gnl|bioluw|O23A_p1306"
     gene            1373421..1374650
                     /locus_tag="O23A_p1307"
     CDS             1373421..1374650
                     /product="SAM-dependent methyltransferases"
                     /protein_id="gnl|bioluw|O23A_p1307"
     gene            complement(1374674..1374769)
                     /locus_tag="O23A_p1308"
     CDS             complement(1374674..1374769)
                     /product="hypothetical protein"
                     /protein_id="gnl|bioluw|O23A_p1308"
     gene            1374986..1376437
                     /locus_tag="O23A_p1309"
     CDS             1374986..1376437
                     /product="Chitinase"
                     /EC_number="3.2.1.14"
                     /protein_id="gnl|bioluw|O23A_p1309"
     gene            1376790..1377161
                     /locus_tag="O23A_p1310"
     CDS             1376790..1377161
                     /product="Glyoxalase family protein"
                     /protein_id="gnl|bioluw|O23A_p1310"
     gene            1377433..1377831
                     /locus_tag="O23A_p1311"
     CDS             1377433..1377831
                     /product="Gfa-like protein"
                     /protein_id="gnl|bioluw|O23A_p1311"
     gene            1377853..1378212
                     /locus_tag="O23A_p1312"
     CDS             1377853..1378212
                     /product="hypothetical protein"
                     /protein_id="gnl|bioluw|O23A_p1312"
     gene            complement(1378187..1379485)
                     /locus_tag="O23A_p1313"
     CDS             complement(1378187..1379485)
                     /product="GGDEF family protein"
                     /protein_id="gnl|bioluw|O23A_p1313"
     gene            complement(1379639..1380163)
                     /locus_tag="O23A_p1314"
     CDS             complement(1379639..1380163)
                     /product="UPF0115 protein YfcN"
                     /protein_id="gnl|bioluw|O23A_p1314"
     gene            1380234..1381181
                     /locus_tag="O23A_p1315"
     CDS             1380234..1381181
                     /product="Ribosomal protein L3 N(5)-glutamine
                     methyltransferase"
                     /EC_number="2.1.1.298"
                     /protein_id="gnl|bioluw|O23A_p1315"
     gene            1381194..1382282
                     /locus_tag="O23A_p1316"
     CDS             1381194..1382282
                     /product="Chorismate synthase"
                     /EC_number="4.2.3.5"
                     /protein_id="gnl|bioluw|O23A_p1316"
     gene            complement(1382404..1383246)
                     /locus_tag="O23A_p1317"
     CDS             complement(1382404..1383246)
                     /product="Extracellular solute-binding proteins, family 3
                     protein"
                     /protein_id="gnl|bioluw|O23A_p1317"
     gene            complement(1383435..1383551)
                     /locus_tag="O23A_p1318"
     CDS             complement(1383435..1383551)
                     /product="hypothetical protein"
                     /protein_id="gnl|bioluw|O23A_p1318"
     gene            1383570..1384973
                     /locus_tag="O23A_p1319"
     CDS             1383570..1384973
                     /product="ATP-dependent RNA helicase RhlE"
                     /protein_id="gnl|bioluw|O23A_p1319"
     gene            complement(1385084..1385773)
                     /locus_tag="O23A_p1320"
     CDS             complement(1385084..1385773)
                     /product="hypothetical protein"
                     /protein_id="gnl|bioluw|O23A_p1320"
     gene            complement(1385773..1386177)
                     /locus_tag="O23A_p1321"
     CDS             complement(1385773..1386177)
                     /product="Uncharacterized protein y4oB"
                     /protein_id="gnl|bioluw|O23A_p1321"
     gene            complement(1386446..1387639)
                     /locus_tag="O23A_p1322"
     CDS             complement(1386446..1387639)
                     /product="Tyrosine-specific transport protein"
                     /protein_id="gnl|bioluw|O23A_p1322"
     gene            complement(1387972..1388955)
                     /locus_tag="O23A_p1323"
     CDS             complement(1387972..1388955)
                     /product="Fructose repressor FruR, LacI family"
                     /protein_id="gnl|bioluw|O23A_p1323"
     gene            1389266..1390366
                     /locus_tag="O23A_p1324"
     CDS             1389266..1390366
                     /product="Fructose-specific phosphocarrier protein HPr"
                     /EC_number="2.7.1.69"
                     /protein_id="gnl|bioluw|O23A_p1324"
     gene            1390366..1391361
                     /locus_tag="O23A_p1325"
     CDS             1390366..1391361
                     /product="1-phosphofructokinase"
                     /EC_number="2.7.1.56"
                     /protein_id="gnl|bioluw|O23A_p1325"
     gene            1391358..1393082
                     /locus_tag="O23A_p1326"
     CDS             1391358..1393082
                     /product="PTS system, fructose-specific IIB/C components"
                     /EC_number="2.7.1.69"
                     /protein_id="gnl|bioluw|O23A_p1326"
     gene            complement(1393183..1393434)
                     /locus_tag="O23A_p1327"
     CDS             complement(1393183..1393434)
                     /product="Uncharacterized protein YdhL"
                     /protein_id="gnl|bioluw|O23A_p1327"
     gene            1393585..1394736
                     /locus_tag="O23A_p1328"
     CDS             1393585..1394736
                     /product="Membrane-bound lytic murein transglycosylase A
                     precursor"
                     /EC_number="3.2.1.-"
                     /protein_id="gnl|bioluw|O23A_p1328"
     gene            complement(1394941..1395186)
                     /locus_tag="O23A_p1329"
     CDS             complement(1394941..1395186)
                     /product="YfaE: ferredoxin involved with ribonucleotide
                     reductase diferric-tyrosyl radical (Y*) cofactor
                     maintenance"
                     /protein_id="gnl|bioluw|O23A_p1329"
     gene            complement(1395334..1396467)
                     /locus_tag="O23A_p1330"
     CDS             complement(1395334..1396467)
                     /product="Ribonucleotide reductase of class Ia (aerobic),
                     beta subunit"
                     /EC_number="1.17.4.1"
                     /protein_id="gnl|bioluw|O23A_p1330"
     gene            complement(1396548..1398815)
                     /locus_tag="O23A_p1331"
     CDS             complement(1396548..1398815)
                     /product="Ribonucleotide reductase of class Ia (aerobic),
                     alpha subunit"
                     /EC_number="1.17.4.1"
                     /protein_id="gnl|bioluw|O23A_p1331"
     gene            complement(1399041..1399190)
                     /locus_tag="O23A_p1332"
     CDS             complement(1399041..1399190)
                     /product="hypothetical protein"
                     /protein_id="gnl|bioluw|O23A_p1332"
     gene            complement(1399371..1400057)
                     /locus_tag="O23A_p1333"
     CDS             complement(1399371..1400057)
                     /product="Similar to phosphoglycolate phosphatase,
                     clustered with ubiquinone biosynthesis SAM-dependent
                     O-methyltransferase"
                     /protein_id="gnl|bioluw|O23A_p1333"
     gene            complement(1400057..1400773)
                     /locus_tag="O23A_p1334"
     CDS             complement(1400057..1400773)
                     /product="3-demethylubiquinol 3-O-methyltransferase"
                     /EC_number="2.1.1.64"
                     /protein_id="gnl|bioluw|O23A_p1334"
     gene            1400975..1403779
                     /locus_tag="O23A_p1335"
     CDS             1400975..1403779
                     /product="DNA gyrase subunit A"
                     /EC_number="5.99.1.3"
                     /protein_id="gnl|bioluw|O23A_p1335"
     gene            1404048..1404218
                     /locus_tag="O23A_p1336"
     CDS             1404048..1404218
                     /product="hypothetical protein"
                     /protein_id="gnl|bioluw|O23A_p1336"
     gene            complement(1404292..1405347)
                     /locus_tag="O23A_p1337"
     CDS             complement(1404292..1405347)
                     /product="Radical SAM domain protein"
                     /protein_id="gnl|bioluw|O23A_p1337"
     gene            1405449..1406111
                     /locus_tag="O23A_p1338"
     CDS             1405449..1406111
                     /product="Tetratricopeptide repeat family protein"
                     /protein_id="gnl|bioluw|O23A_p1338"
     gene            complement(1406212..1406343)
                     /locus_tag="O23A_p1339"
     CDS             complement(1406212..1406343)
                     /product="hypothetical protein"
                     /protein_id="gnl|bioluw|O23A_p1339"
     gene            1406347..1408275
                     /locus_tag="O23A_p1340"
     CDS             1406347..1408275
                     /product="Threonyl-tRNA synthetase"
                     /EC_number="6.1.1.3"
                     /protein_id="gnl|bioluw|O23A_p1340"
     gene            1408387..1408827
                     /locus_tag="O23A_p1341"
     CDS             1408387..1408827
                     /product="Translation initiation factor 3"
                     /protein_id="gnl|bioluw|O23A_p1341"
     gene            1408914..1409111
                     /locus_tag="O23A_p1342"
     CDS             1408914..1409111
                     /product="LSU ribosomal protein L35p"
                     /protein_id="gnl|bioluw|O23A_p1342"
     gene            1409127..1409483
                     /locus_tag="O23A_p1343"
     CDS             1409127..1409483
                     /product="LSU ribosomal protein L20p"
                     /protein_id="gnl|bioluw|O23A_p1343"
     gene            1409806..1410789
                     /locus_tag="O23A_p1344"
     CDS             1409806..1410789
                     /product="Phenylalanyl-tRNA synthetase alpha chain"
                     /EC_number="6.1.1.20"
                     /protein_id="gnl|bioluw|O23A_p1344"
     gene            1410802..1413189
                     /locus_tag="O23A_p1345"
     CDS             1410802..1413189
                     /product="Phenylalanyl-tRNA synthetase beta chain"
                     /EC_number="6.1.1.20"
                     /protein_id="gnl|bioluw|O23A_p1345"
     gene            1413193..1413489
                     /locus_tag="O23A_p1346"
     CDS             1413193..1413489
                     /product="Integration host factor alpha subunit"
                     /protein_id="gnl|bioluw|O23A_p1346"
     gene            1413526..1417506
                     /locus_tag="O23A_p1347"
     CDS             1413526..1417506
                     /product="Transcription regulator protein"
                     /EC_number="2.7.3.-"
                     /protein_id="gnl|bioluw|O23A_p1347"
     gene            1417508..1418755
                     /locus_tag="O23A_p1348"
     CDS             1417508..1418755
                     /product="Response regulator"
                     /protein_id="gnl|bioluw|O23A_p1348"
     gene            1418798..1419376
                     /locus_tag="O23A_p1349"
     CDS             1418798..1419376
                     /product="Acetyl-CoA synthetase (ADP-forming) alpha and
                     beta chains, putative"
                     /protein_id="gnl|bioluw|O23A_p1349"
     gene            1419450..1420223
                     /locus_tag="O23A_p1350"
     CDS             1419450..1420223
                     /product="NAD-dependent protein deacetylase of SIR2
                     family"
                     /protein_id="gnl|bioluw|O23A_p1350"
     gene            1420305..1420787
                     /locus_tag="O23A_p1351"
     CDS             1420305..1420787
                     /product="hypothetical protein"
                     /protein_id="gnl|bioluw|O23A_p1351"
     gene            1420787..1422439
                     /locus_tag="O23A_p1352"
     CDS             1420787..1422439
                     /product="GGDEF family protein"
                     /protein_id="gnl|bioluw|O23A_p1352"
     gene            complement(1422498..1423508)
                     /locus_tag="O23A_p1353"
     CDS             complement(1422498..1423508)
                     /product="Ribose operon repressor"
                     /protein_id="gnl|bioluw|O23A_p1353"
     gene            complement(1423508..1424440)
                     /locus_tag="O23A_p1354"
     CDS             complement(1423508..1424440)
                     /product="Ribokinase"
                     /EC_number="2.7.1.15"
                     /protein_id="gnl|bioluw|O23A_p1354"
     gene            complement(1424551..1425426)
                     /locus_tag="O23A_p1355"
     CDS             complement(1424551..1425426)
                     /product="Ribose ABC transport system, periplasmic
                     ribose-binding protein RbsB (TC 3.A.1.2.1)"
                     /protein_id="gnl|bioluw|O23A_p1355"
     gene            complement(1425464..1426432)
                     /locus_tag="O23A_p1356"
     CDS             complement(1425464..1426432)
                     /product="Ribose ABC transport system, permease protein
                     RbsC (TC 3.A.1.2.1)"
                     /protein_id="gnl|bioluw|O23A_p1356"
     gene            complement(1426429..1427994)
                     /locus_tag="O23A_p1357"
     CDS             complement(1426429..1427994)
                     /product="Ribose ABC transport system, ATP-binding protein
                     RbsA (TC 3.A.1.2.1)"
                     /protein_id="gnl|bioluw|O23A_p1357"
     gene            complement(1428015..1428434)
                     /locus_tag="O23A_p1358"
     CDS             complement(1428015..1428434)
                     /product="Ribose ABC transport system, high affinity
                     permease RbsD (TC 3.A.1.2.1)"
                     /protein_id="gnl|bioluw|O23A_p1358"
     gene            complement(1428658..1429275)
                     /locus_tag="O23A_p1359"
     CDS             complement(1428658..1429275)
                     /product="Glutathione S-transferase"
                     /EC_number="2.5.1.18"
                     /protein_id="gnl|bioluw|O23A_p1359"
     gene            1429525..1430289
                     /locus_tag="O23A_p1360"
     CDS             1429525..1430289
                     /product="Probable proline and glycine rich transmembrane
                     protein gene in bax"
                     /protein_id="gnl|bioluw|O23A_p1360"
     gene            1430366..1431046
                     /locus_tag="O23A_p1361"
     CDS             1430366..1431046
                     /product="hypothetical protein"
                     /protein_id="gnl|bioluw|O23A_p1361"
     gene            complement(1431128..1432036)
                     /locus_tag="O23A_p1362"
     CDS             complement(1431128..1432036)
                     /product="tRNA(Cytosine32)-2-thiocytidine synthetase"
                     /protein_id="gnl|bioluw|O23A_p1362"
     gene            complement(1432119..1433066)
                     /locus_tag="O23A_p1363"
     CDS             complement(1432119..1433066)
                     /product="Universal stress protein E"
                     /protein_id="gnl|bioluw|O23A_p1363"
     gene            complement(1433208..1433963)
                     /locus_tag="O23A_p1364"
     CDS             complement(1433208..1433963)
                     /product="Fumarate and nitrate reduction regulatory
                     protein"
                     /protein_id="gnl|bioluw|O23A_p1364"
     gene            complement(1434032..1434718)
                     /locus_tag="O23A_p1365"
     CDS             complement(1434032..1434718)
                     /product="Heavy-metal-associated domain (N-terminus) and
                     membrane-bounded cytochrome biogenesis cycZ-like domain,
                     possible membrane copper tolerance protein"
                     /protein_id="gnl|bioluw|O23A_p1365"
     gene            complement(1434702..1434890)
                     /locus_tag="O23A_p1366"
     CDS             complement(1434702..1434890)
                     /product="Type cbb3 cytochrome oxidase biogenesis protein
                     CcoS, involved in heme b insertion"
                     /protein_id="gnl|bioluw|O23A_p1366"
     gene            complement(1435005..1437398)
                     /locus_tag="O23A_p1367"
     CDS             complement(1435005..1437398)
                     /product="Type cbb3 cytochrome oxidase biogenesis protein
                     CcoI / Copper-translocating P-type ATPase"
                     /EC_number="3.6.3.4"
                     /protein_id="gnl|bioluw|O23A_p1367"
     gene            complement(1437485..1437973)
                     /locus_tag="O23A_p1368"
     CDS             complement(1437485..1437973)
                     /product="Putative analog of CcoH, COG3198"
                     /protein_id="gnl|bioluw|O23A_p1368"
     gene            complement(1438104..1439081)
                     /locus_tag="O23A_p1369"
     CDS             complement(1438104..1439081)
                     /product="Cytochrome c oxidase (cbb3-type) subunit CcoP"
                     /EC_number="1.9.3.1"
                     /protein_id="gnl|bioluw|O23A_p1369"
     gene            complement(1439081..1439260)
                     /locus_tag="O23A_p1370"
     CDS             complement(1439081..1439260)
                     /product="Cytochrome c oxidase (cbb3-type) subunit CcoQ"
                     /EC_number="1.9.3.1"
                     /protein_id="gnl|bioluw|O23A_p1370"
     gene            complement(1439272..1439886)
                     /locus_tag="O23A_p1371"
     CDS             complement(1439272..1439886)
                     /product="Cytochrome c oxidase (cbb3-type) subunit CcoO"
                     /EC_number="1.9.3.1"
                     /protein_id="gnl|bioluw|O23A_p1371"
     gene            complement(1439903..1441327)
                     /locus_tag="O23A_p1372"
     CDS             complement(1439903..1441327)
                     /product="Cytochrome c oxidase (cbb3-type) subunit CcoN"
                     /EC_number="1.9.3.1"
                     /protein_id="gnl|bioluw|O23A_p1372"
     gene            1441612..1442070
                     /locus_tag="O23A_p1373"
     CDS             1441612..1442070
                     /product="hypothetical protein"
                     /protein_id="gnl|bioluw|O23A_p1373"
     gene            1442180..1442638
                     /locus_tag="O23A_p1374"
     CDS             1442180..1442638
                     /product="Free methionine-(R)-sulfoxide reductase,
                     contains GAF domain"
                     /protein_id="gnl|bioluw|O23A_p1374"
     gene            1442745..1443377
                     /locus_tag="O23A_p1375"
     CDS             1442745..1443377
                     /product="ProQ: influences osmotic activation of
                     compatible solute ProP"
                     /protein_id="gnl|bioluw|O23A_p1375"
     gene            1443386..1445401
                     /locus_tag="O23A_p1376"
     CDS             1443386..1445401
                     /product="Tail-specific protease precursor"
                     /EC_number="3.4.21.102"
                     /protein_id="gnl|bioluw|O23A_p1376"
     gene            1445538..1448162
                     /locus_tag="O23A_p1377"
     CDS             1445538..1448162
                     /product="Membrane alanine aminopeptidase N"
                     /EC_number="3.4.11.2"
                     /protein_id="gnl|bioluw|O23A_p1377"
     gene            1448276..1448497
                     /locus_tag="O23A_p1378"
     CDS             1448276..1448497
                     /product="FIG00361373: hypothetical protein"
                     /protein_id="gnl|bioluw|O23A_p1378"
     gene            1448776..1453617
                     /locus_tag="O23A_p1379"
     CDS             1448776..1453617
                     /product="NAD-specific glutamate dehydrogenase"
                     /EC_number="1.4.1.2"
                     /protein_id="gnl|bioluw|O23A_p1379"
     gene            1453664..1454674
                     /locus_tag="O23A_p1380"
     CDS             1453664..1454674
                     /product="Dihydroorotate dehydrogenase (quinone)"
                     /EC_number="1.3.5.2"
                     /protein_id="gnl|bioluw|O23A_p1380"
     gene            1454762..1455298
                     /locus_tag="O23A_p1381"
     CDS             1454762..1455298
                     /product="FIG01199806: hypothetical protein"
                     /protein_id="gnl|bioluw|O23A_p1381"
     gene            1456031..1458226
                     /locus_tag="O23A_p1382"
     CDS             1456031..1458226
                     /product="23S rRNA (guanine(2445)-N(2))-methyltransferase
                     / 23S rRNA (guanine(2069)-N(7))-methyltransferase"
                     /protein_id="gnl|bioluw|O23A_p1382"
     gene            1458226..1458465
                     /locus_tag="O23A_p1383"
     CDS             1458226..1458465
                     /product="Thiol-disulfide isomerase and thioredoxin"
                     /protein_id="gnl|bioluw|O23A_p1383"
     gene            1458537..1460447
                     /locus_tag="O23A_p1384"
     CDS             1458537..1460447
                     /product="ABC transporter, ATP-binding protein"
                     /protein_id="gnl|bioluw|O23A_p1384"
     gene            1460456..1462090
                     /locus_tag="O23A_p1385"
     CDS             1460456..1462090
                     /product="FIG00361486: hypothetical protein"
                     /protein_id="gnl|bioluw|O23A_p1385"
     gene            complement(1462503..1463063)
                     /locus_tag="O23A_p1386"
     CDS             complement(1462503..1463063)
                     /product="3-hydroxyacyl-[acyl-carrier-protein]
                     dehydratase, FabA"
                     /EC_number="4.2.1.59"
                     /protein_id="gnl|bioluw|O23A_p1386"
     gene            complement(1463144..1465120)
                     /locus_tag="O23A_p1387"
     CDS             complement(1463144..1465120)
                     /product="Lon protease homolog YcbZ"
                     /protein_id="gnl|bioluw|O23A_p1387"
     gene            complement(1465566..1465913)
                     /locus_tag="O23A_p1388"
     CDS             complement(1465566..1465913)
                     /product="hypothetical protein"
                     /protein_id="gnl|bioluw|O23A_p1388"
     gene            complement(1465906..1466112)
                     /locus_tag="O23A_p1389"
     CDS             complement(1465906..1466112)
                     /product="hypothetical protein"
                     /protein_id="gnl|bioluw|O23A_p1389"
     gene            complement(1466235..1467587)
                     /locus_tag="O23A_p1390"
     CDS             complement(1466235..1467587)
                     /product="Zona occludens toxin"
                     /protein_id="gnl|bioluw|O23A_p1390"
     gene            complement(1467589..1467930)
                     /locus_tag="O23A_p1391"
     CDS             complement(1467589..1467930)
                     /product="hypothetical protein"
                     /protein_id="gnl|bioluw|O23A_p1391"
     gene            complement(1467934..1469322)
                     /locus_tag="O23A_p1392"
     CDS             complement(1467934..1469322)
                     /product="hypothetical protein"
                     /protein_id="gnl|bioluw|O23A_p1392"
     gene            complement(1469436..1469657)
                     /locus_tag="O23A_p1393"
     CDS             complement(1469436..1469657)
                     /product="hypothetical protein"
                     /protein_id="gnl|bioluw|O23A_p1393"
     gene            complement(1469679..1469906)
                     /locus_tag="O23A_p1394"
     CDS             complement(1469679..1469906)
                     /product="hypothetical protein"
                     /protein_id="gnl|bioluw|O23A_p1394"
     gene            complement(1469906..1470298)
                     /locus_tag="O23A_p1395"
     CDS             complement(1469906..1470298)
                     /product="hypothetical protein"
                     /protein_id="gnl|bioluw|O23A_p1395"
     gene            complement(1470295..1471761)
                     /locus_tag="O23A_p1396"
     CDS             complement(1470295..1471761)
                     /product="replication initiation factor"
                     /protein_id="gnl|bioluw|O23A_p1396"
     gene            complement(1471748..1471975)
                     /locus_tag="O23A_p1397"
     CDS             complement(1471748..1471975)
                     /product="hypothetical protein"
                     /protein_id="gnl|bioluw|O23A_p1397"
     gene            complement(1471972..1472196)
                     /locus_tag="O23A_p1398"
     CDS             complement(1471972..1472196)
                     /product="hypothetical protein"
                     /protein_id="gnl|bioluw|O23A_p1398"
     gene            1472341..1472526
                     /locus_tag="O23A_p1399"
     CDS             1472341..1472526
                     /product="hypothetical protein"
                     /protein_id="gnl|bioluw|O23A_p1399"
     gene            complement(1472893..1474170)
                     /locus_tag="O23A_p1400"
     CDS             complement(1472893..1474170)
                     /product="Phage integrase family protein"
                     /protein_id="gnl|bioluw|O23A_p1400"
     gene            complement(1474471..1474791)
                     /locus_tag="O23A_p1401"
     CDS             complement(1474471..1474791)
                     /product="YebG, DNA damage-inducible gene in SOS regulon,
                     expressed in stationary phase"
                     /protein_id="gnl|bioluw|O23A_p1401"
     gene            1474963..1475859
                     /locus_tag="O23A_p1402"
     CDS             1474963..1475859
                     /product="putative secreted lipase"
                     /protein_id="gnl|bioluw|O23A_p1402"
     gene            complement(1475909..1477879)
                     /locus_tag="O23A_p1403"
     CDS             complement(1475909..1477879)
                     /product="3-oxoacyl-[acyl-carrier protein] reductase (EC
                     )"
                     /EC_number="1.1.1.100"
                     /protein_id="gnl|bioluw|O23A_p1403"
     gene            1478126..1478704
                     /locus_tag="O23A_p1404"
     CDS             1478126..1478704
                     /product="polyhydroxyalkanoate granule-associated protein
                     PhaI"
                     /protein_id="gnl|bioluw|O23A_p1404"
     gene            1478798..1479982
                     /locus_tag="O23A_p1405"
     CDS             1478798..1479982
                     /product="hypothetical protein"
                     /protein_id="gnl|bioluw|O23A_p1405"
     gene            1479984..1480652
                     /locus_tag="O23A_p1406"
     CDS             1479984..1480652
                     /product="Transcriptional regulator, AcrR family"
                     /protein_id="gnl|bioluw|O23A_p1406"
     gene            1480666..1481466
                     /locus_tag="O23A_p1407"
     CDS             1480666..1481466
                     /product="putative tetratricopeptide repeat family
                     protein"
                     /protein_id="gnl|bioluw|O23A_p1407"
     gene            complement(1481529..1482959)
[truncated: 6,975,427 more chars]
