# Supplementary material for: Analysis of the Genome and Mobilome of a Dissimilatory Arsenate Reducing Aeromonas sp. O23A Reveals Multiple Mechanisms for Heavy Metal Resistance and Metabolism
Source: Front Microbiol. 2017 May 29;8:936. doi: 10.3389/fmicb.2017.00936 (PMC5446998; doi:10.3389/fmicb.2017.00936)
Supplement: Supplementary file 1 [file Data_Sheet_1.ZIP › File S1/pO23AP1.gbk]

     gene            39..905
                     /locus_tag="O23A_P1p0001"
     CDS             39..905
                     /product="hypothetical protein"
                     /protein_id="gnl|bioluw|O23A_P1p0001"
     gene            902..1093
                     /locus_tag="O23A_P1p0002"
     CDS             902..1093
                     /product="hypothetical protein"
                     /protein_id="gnl|bioluw|O23A_P1p0002"
     gene            complement(1090..1332)
                     /locus_tag="O23A_P1p0003"
     CDS             complement(1090..1332)
                     /product="putative plasmid replication protein RepB"
                     /protein_id="gnl|bioluw|O23A_P1p0003"
     gene            complement(1438..1644)
                     /locus_tag="O23A_P1p0004"
     CDS             complement(1438..1644)
                     /product="hypothetical protein"
                     /protein_id="gnl|bioluw|O23A_P1p0004"
     gene            complement(2406..2708)
                     /locus_tag="O23A_P1p0005"
     CDS             complement(2406..2708)
                     /product="hypothetical protein"
                     /protein_id="gnl|bioluw|O23A_P1p0005"
     gene            complement(2709..3131)
                     /locus_tag="O23A_P1p0006"
     CDS             complement(2709..3131)
                     /product="hypothetical protein"
                     /protein_id="gnl|bioluw|O23A_P1p0006"
     gene            3498..3794
                     /locus_tag="O23A_P1p0007"
     CDS             3498..3794
                     /product="transcriptional regulator"
                     /protein_id="gnl|bioluw|O23A_P1p0007"
BASE COUNT     1080 a   1190 c   1070 g    821 t
ORIGIN
        1 gccagcttcc caagcgggca tggtttacgg atcgtcagat gtacaccaag gtcgagtggg
       61 atcagggcaa actcgataca gcctcggcac tggccaagcg caaagatgcc gtggtggcga
      121 tcgagttcat catccaggtc ggcaaccaaa cagactggcg ggaagagccc acaccggagt
      181 gccctgaagg gcctcccatc gagcgtgata tggggcagtt cttcaccccg ttcggggagc
      241 aggtcaaggc atgggccgat aaggagttcg gtcccgataa cgtggtatcg atccagctgc
      301 atatggacga gagcaccccg cacttccatg tgattgccac cccgatcaaa gacggcaagc
      361 tgcaggcgaa agcgtggttg gatggcggcc gaaagctggc ggggatccgg cgccgatgcc
      421 acgccacgat caacgaaaag atcccctgcg tgtacacccc caacggtctg gggggaaacc
      481 cgcaccggcc agacctgcgc gccggcaccg ccccagcccc gaccctgatc gacaagatga
      541 gcggccacgc caaagcccag aagctggagc gggagaacgc cgcactgcag gaggagaatg
      601 cccagctcaa gcagctcctg tttagccgcc agaagggccg ctatagcgcg gacaacgtgg
      661 agctggccca gcaggctacc gcagaggcac agaaggcaca gagcgagctc cagaaggcac
      721 agggggaggt taagcggctc accatggcgc tcgatagcgc ccagagcgtg atagccagac
      781 agggggcgga gatcgacaag ctcaagggct acaaccgaac gctttcggag cagaacaacg
      841 agctggagga gaaactgcaa gagctacagc caaagcggag ccgcggtaag gggatgggcc
      901 gatgaaggca tggcaggttg tagggctgat ggcagcagtg ctggcagtaa agggggcaag
      961 cagctcatcg agtggatgga tcatggggct gcttggcctg catgacgtat tcagctgggc
     1021 agcccctgca tggtgggaag gggcggcatg cttgggggcg ctggccatcc tgctgcgatg
     1081 ggcgcgaccc tagcggctgc tcaggtcgat ctcgatgcgg cgaaagccaa taccgtgggc
     1141 cgtgttggca gccgcatcga tggaagagaa cacccgccag cctccgcgct gccgctccac
     1201 gacttcggta cccgccttgc caaagcgcac caagtggagg tggaacccag aacccatggg
     1261 ggtggggacg atcatcgcct tggagaatcc ccccatgtcg aacaccgtct tagcctcttt
     1321 ctcctgcatc atcaaatctc caatctgaaa tatcaaatag acaatttgat attacccctt
     1381 cggaagccta aagcaatcaa tttggcgatt tgaaccatcg aattcggaaa atgattttca
     1441 atgcggctca aggcccaagg caatcaggcg ttcgcgccat tctgctgcgt ccaaatcgaa
     1501 gttcagcagc cccccttcaa cgctgatccg cctcccaaaa tcgagcaact gcatctccgt
     1561 caggtcgcac aggcgctggc cgcctgcgtc cagtagccag atacagtccc catcgacctc
     1621 gatcccgtgc ttatcgaacc ccatacgtac ctccggccag aaccaaaccc gcttccgtgg
     1681 ataactgctg ccgcccacaa gccgaaccaa tggcatgtgg acggacgggc gcagttaccc
     1741 acctcgccaa gatcatctct cttttttttg tttgaaagac agagcgtaaa acacaggcga
     1801 acctatcttt cgctgcgctt caagataggt tcgccctcct gcttggctac gttaaaaatg
     1861 acgtagttac gctggatagc tcgccttgct caggactatt gaggctgctt gcggcagctc
     1921 cccctcacgc gctcctgaga cacaccttgc cactctgcac ctgcttcagt ccccacctgt
     1981 gggccggact gccgcgccgt ttttatcgag ctggccgtgg ttggttcccc gttgcgctcg
     2041 gtgctggtgc cccaaggttg cgaaccatgg gaggctatgg tgcgcgtcgc acgctgggcc
     2101 gtatgtgagg attccccgtt cggcccgacc cctacacccg ctcgacaaca tcaacatgct
     2161 tccaattcga gcggatacga ctaatcgcca ttggcagagg ccaacggtaa cagggttcgg
     2221 gcgagagact acttgattga tagggccgta ggccgctaaa ctgaaagggt cttacggtag
     2281 ctgcttccgc ccgaagctgt taccaggtac agagagcgcc aactcaaagt accttcgaac
     2341 aaaccacctg ccagggtggt tttttcgttt ctggcgaaca ggttacgctg aacgcctgaa
     2401 gatcgtcaat gatctagctt cgggatcttc tgtgcttgat gaaacactcg cagcactcga
     2461 acacagttga ttttggtatc aacgctgtaa atcaagataa aggggatctt tgtcagaacc
     2521 atctttctcc cctttccacc agagcatgca ggatgccgat tggggtgctg catcaaagac
     2581 tctgcagctg cctcaatcag cagatcagtc ctctccgcag cctccaggtt aaactccacc
     2641 agaaactcat agatagcgac acgatcatct aacgctgcat cttcccaacc tagcgagaaa
     2701 ctgttcattt acgccccttc ttgctgaaga gcgaaaatga ttgagcgttc cgatatggac
     2761 agcgtatcga tatcacattc ttttttgaca ggtagatccg ctcgcttatt cgtcagtcgg
     2821 gcatgcccaa ccttcagtgt gtaccggatc aaccctgtag gggcttcagc tttacccgag
     2881 atagtgaaac cgtcttggga tggcctgatc atccaacggc tagtctcatc atcaaacaga
     2941 acgtcagctt tatcgccatt cttcagccca atgtccgcca gcaatttagc ggatatccgg
     3001 aatgacagct cttcagcctt tgttgattgt ttatatgact gagacactgt aagtggagag
     3061 gctgaccctc tgcgtgaaga taccttcgtg ctttccatct gacttttaaa cgccacgtca
     3121 aaaccctcca ttcgatcaca tacctcaatt ctactcccac accaccgatc gatcaacact
     3181 ccacaacaga tcgccaacca accactaaac gcgataatta aaaaaatcac ataaacacaa
     3241 aaacactcca caccgcgcga tatcgcacac aacaaaaaat ccataaacgt gacaacagag
     3301 gcatgaataa gagagtgagt ccgcaatgag tccttttatg aaaaaactat ttaaaaacaa
     3361 caaaataaaa acaacatcag tatgttttca tatgttttta atattatttt tgtgtactac
     3421 agtaaacaaa tgtcagcaca tgcgtgctaa catccgccat agagatcccc accagatcaa
     3481 cccacacgag gcgaccaatg gatgcaagaa ttcaattcag agtcagtgaa gagacaaagc
     3541 gattagccca gatgtatgca gataaaaatg gaactacgtt gagcgacgaa tgccgcaagt
     3601 tggcagaaaa gctggcagaa gaacaaagaa agcaagaaga ccatgattca tggctcgaag
     3661 agcagataac agcagccttc acaaaactgg ccgaaggaag agcggtcttc acatcacacg
     3721 aagacgccaa agcaaaaatg ctcgcaagaa aaaatgccat taagggcaaa cacatcaaat
     3781 ctctcgttta ctgagagtgg ggcacaatgc cccaccagtt tcgcatgcga aattcatagt
     3841 ggggccagtg gccccacttt cgtaggtagt cagggatccc ccctcttgtt gcaattacgc
     3901 ttttcgcgga aacctcccga acagggggag gctagcgcag tctgcctcct ccagatcggg
     3961 aggaggcaag cgtagcgcgg caggtctttt ttgccccgca gggctccttc tttgcgaagc
     4021 aaagtgtaag gagtacactt tgaactccaa agccgccacc ctcgaaaccc ccgatgaagt
     4081 tcacattcgc cgtagccaag atgagcaaag ccgacattgg cagggctcag ggacataacc
     4141 tccgcctcca cgaaaccagc a
//
