# Supplementary material for: Analysis of the Genome and Mobilome of a Dissimilatory Arsenate Reducing Aeromonas sp. O23A Reveals Multiple Mechanisms for Heavy Metal Resistance and Metabolism
Source: Front Microbiol. 2017 May 29;8:936. doi: 10.3389/fmicb.2017.00936 (PMC5446998; doi:10.3389/fmicb.2017.00936)
Supplement: Supplementary file 1 [file Data_Sheet_1.ZIP › File S1/pO23AP2.gbk]

     gene            complement(1..1461)
                     /locus_tag="O23A_P2p0001"
     CDS             complement(1..1461)
                     /product="mobilization relaxase"
                     /protein_id="gnl|bioluw|O23A_P2p0001"
     gene            complement(1458..1628)
                     /locus_tag="O23A_P2p0002"
     CDS             complement(1458..1628)
                     /product="hypothetical protein"
                     /protein_id="gnl|bioluw|O23A_P2p0002"
     gene            complement(1628..1969)
                     /locus_tag="O23A_P2p0003"
     CDS             complement(1628..1969)
                     /product="plasmid mobilization relaxosome protein MobC"
                     /protein_id="gnl|bioluw|O23A_P2p0003"
     gene            complement(1966..2271)
                     /locus_tag="O23A_P2p0004"
     CDS             complement(1966..2271)
                     /product="hypothetical protein"
                     /protein_id="gnl|bioluw|O23A_P2p0004"
     gene            complement(3289..3783)
                     /locus_tag="O23A_P2p0005"
     CDS             complement(3289..3783)
                     /product="hypothetical protein"
                     /protein_id="gnl|bioluw|O23A_P2p0005"
     gene            complement(3780..4760)
                     /locus_tag="O23A_P2p0006"
     CDS             complement(3780..4760)
                     /product="hypothetical protein"
                     /protein_id="gnl|bioluw|O23A_P2p0006"
     gene            complement(4771..5241)
                     /locus_tag="O23A_P2p0007"
     CDS             complement(4771..5241)
                     /product="membrane protein"
                     /protein_id="gnl|bioluw|O23A_P2p0007"
     gene            complement(5434..5679)
                     /locus_tag="O23A_P2p0008"
     CDS             complement(5434..5679)
                     /product="hypothetical protein"
                     /protein_id="gnl|bioluw|O23A_P2p0008"
     gene            complement(5772..6533)
                     /locus_tag="O23A_P2p0009"
     CDS             complement(5772..6533)
                     /product="hypothetical protein"
                     /protein_id="gnl|bioluw|O23A_P2p0009"
     gene            complement(6530..7384)
                     /locus_tag="O23A_P2p0010"
     CDS             complement(6530..7384)
                     /product="DNA methylase"
                     /protein_id="gnl|bioluw|O23A_P2p0010"
BASE COUNT     1770 a   2276 c   1729 g   1846 t
ORIGIN
        1 tcaatcaccg tactctcgat caccatactc tcgatactcc cgcccgaggc tcataccacc
       61 acgccgcggc tccagctcta tgctcatggc ttcaattttt ggctcaatcg ctcgacttga
      121 ccgctcaagt gcaacacctg cttgctcaag ctccccacgc tctcccgcaa cgcctggttc
      181 tcggtagagg tggcctcgaa catcagccgc aaatcgctgt aggcgctctc ccaggccgcg
      241 tgctgctgtc tgtacccgcc ttccaagctc tctaacgctt tcaataactg ccgctcgagc
      301 tccgtcattc agtaaccctc cgggatcatc cagggataca agcctgtctc tttgtcgcca
      361 taggtcagcg cctccaagtc caccttcacg cacagttgct tcttcctgcc gcactcctgc
      421 agttgcaatt ttccaccctt cgcggccaac cgctccaacg tcgcgttctg actcgagatc
      481 tgtgcccagt tctcggcgat gagtgtgccc tggtaccaca gcacgcccca actgatcccc
      541 aacatcaaca ccaccccgat caacgtgcat agccagccct tcagcaccag ccaaccccac
      601 ctccggctct ggccgtcgat agcggcgatt aaactctgat tgcttgatcg caacgccccg
      661 agaatagctt gctcgtgctt ctcgaactcg ttgttcacgc tcgtttcgat atcgctcgcc
      721 tgctgcttcg agttctcctc gaaggtcttg gccagctcta aaatcttgct catacagtgc
      781 ccctttcaac cggatgtttc gccccccttc cgggtcggca atgctgatac tcttgcgggt
      841 ttcccgcacc acctgaaaac cgtgtttctc cagggtggcc accacgtccg ctcgatcggc
      901 cagctcgccg gccgccgcca acagcaacaa cccgtccgtg atggcctgcg ccgcatcttg
      961 cttggcaaag ggcagatcac ggggagtcac cagcgttcgc ttgttcagtg gatcatccgg
     1021 gtcatgcaac cccaactggg cgttgatgac ggtcttccag gcatcgatcc ggggccggtc
     1081 agcccggtcg aagtaaggct gtagccgctt gccactcagc agctccacat tgggcaccac
     1141 aaagttgagt tcgagccggc ctttgtcctg gtgctccacc cacagacagg cgtactgatc
     1201 ccggtccaac cctggcagca gcgcacgctc gaagctgtcc ataagcttat ccttgtcctc
     1261 ccgggacaag tccgcttcct ggaacgacag cacgccgctg gtgtacttct tggcgtaagg
     1321 gctgctgtcg atcagcgcct cgatgatcgc cgggtctccc cgatcaaggg tcgccccttc
     1381 ccgcgtacca tcctggccca gcaggtaccc caccgggccg ctaccacgcc ccacgccacg
     1441 cgcatgaaac ttgacgatca tgactcacga cacagccaga cggtgcccac actgagcgcc
     1501 tcatcgtgtt cctggtacac gtccccacct acatcgagcc cgtcctgcaa caaccgcaag
     1561 ctccacccct gatcaccggg gagccgggtc aaggtgtagt cgtactcggc cacgccgcta
     1621 tcgttcatca ctctgcctcc tttgacggcc ctgacagcac ctgcagtgca cgctccatcg
     1681 ccatcaacac cccgatcacc tggacccgct caagcgcccc ccattcaccg ctgtttaccc
     1741 gccgagccac ctgattgagg ttgttgccga tcccggccaa ctgccgcaac aaggccggat
     1801 cggctttggg taccggtgtg cgccgtctgc caggcgcttt accatcgccc aggcactgcc
     1861 cgcgcatcca ttccgccaag cgctcctccc cactcaaggc cttgagctgg gcaaactccg
     1921 catccgtggc cctgatcttg atcacccgtt cgcgtttggg cgcggtcatt tttggtcacc
     1981 gttacctaaa tagagctggt ctacccacgc cgcacgaacc gcgtcatgta gccgggccac
     2041 aacctccggc gccagagacg acgtccggcc ctctcgcagg ttcagcagga aggtctccag
     2101 ctcaccgcaa tccgggcgat ttaaggtaac ggttaccgtt ttttgccgct gccgttcacg
     2161 ataggccgct tgcttggccg caggactcag ggccttgccg gttcgcgggc ggccacgccg
     2221 ttttccactg ggcagcaagt ccaacgtctg atcgtctcgt tcgtccttca tcccatcacc
     2281 tcaattacgg taactgtgac tatatgtgtg ccctgtccgc tgacctgggg aagcccggaa
     2341 cggggttcgc tggggcggtg gatgcagggg gtttcggggg cggcacgccc ctgaaccagc
     2401 ttcacagagg aaccgaagac gcgaagcggc taagggccct ctgtgtatgc tggcttagag
     2461 gcaagtttgg cataggcgaa agagtttgta actcgggttt tgggagctat ttaaggtaac
     2521 ggtgacttta atgtataaag gtaggcagat cgcgggaatg ggcgcttaga tgagagtgtc
     2581 ctggggggga ttatgcgtgc caaagggaaa aaaaaaccgg gcgaaaagga tgtcggcaag
     2641 cctcctcagt cagcaggctc tcctatcttt cgctgcgctt caagatagga gagccctcct
     2701 acaggccact tctatttgag gtggttttac aggatgaact cgccttgctc cggactatcg
     2761 agactgcttg cggcagctcc ctctcacgcg ctccagagac acaccccgtc ctgctgctat
     2821 ctgctttagc ccccacctgt tggccgggct gccgcgccgt tttttaagag ctggccgtgg
     2881 ttggaacccc gttacgctct gagtgcagat gccccagggg tgcgagtcct gggaggctgt
     2941 ggtgcgcgat tacacgcttg ggcagtatgt gagatttccc cgttctaccc gaccttcaca
     3001 cccgctacgg caacaatcac ttgcgtccaa tccgagcgaa tacgacaaag cgccaaaggt
     3061 gaaagccttt ggtaacacgg ttcgagagag ggtttgatac ttgaacagcg ggccgcacgc
     3121 ggctaaactg agggggtact taacggtatc tgcttcctct caccgaagct gttacccacc
     3181 ggattccaag gtcgccaaac cgaagaacac cgggcaaaga acccacctta cggtgggttt
     3241 tttgtttgtg gaaagtaggt tacgccggat ccaaggatcc gatcaagatc attcgagcag
     3301 cagcgacgga tctaactctt tccactccac taatgcagtt ggctggaatg tgacatgagt
     3361 caccatctgt gccaagttgt aggttagaag catactaacc tgcttttcac ccactctcat
     3421 gatgtagtga tccactccgc caaagtgcat tttcatcact ttaaaaggag ggtgagagtt
     3481 cgccggatcc ccaaattttt ctcttactaa aggccggtac atatcaagcc ataaaggctc
     3541 tggtaactca ttcggaaata catactttgt atcttcacga actagagtaa gtcccacctc
     3601 aaccagagac ctagaggctc tatcaaaagt taaaatcacc ccttctttca ccatgtcgag
     3661 gtctaaaaga gggcttccag aatccccttt cggtttggtc ttataaggga tatatccccc
     3721 gtcaaataag gcttcgtagg tttgccccaa gttattgatg aatgccttca cattaaccgt
     3781 catttgtacc acccttggtc tctatttact tggtgcattt cctggcgggc cttctcgata
     3841 tcagcatccg caaaaccctc atcacgcaaa caccccttga tagcatccat attgcgatcc
     3901 actgcggctt taaggtcttt ggagtctcta tcaatctgat ccggggtatt tcgaccgcca
     3961 taggtttcac tgcatttttg atgcactgat gccggtacaa tcaatgcggc tacgtctcgc
     4021 ttctgctgct taatcagatc acgtggcata gtagggaata atcgcttcaa atgcctttcg
     4081 atagccgcag cagagggcat atggtcggca tgtgttccca ctctgggccg tccctgaaag
     4141 ccgcgatagg tatccacctc cagtagcttc accggaggct tgctgtacac caggtaaagc
     4201 ggcgggatac ccagagacac aggaaaggtg atgatgcagt cttgcagctc atcgccactt
     4261 gcagggaacg tctccagctc cgcatccggc gcgtccggga tcgggcgcac caggatattt
     4321 gaaacctcca acccgtctcg ctccgggtag taactgctgg catccgggac ttctccacga
     4381 ccatccgggt accaggtcag ggtcgggccg ccggggacag ccgcaaccac agcactgcct
     4441 tcctgtcgcg cctgcacaac cggtacagag tccatcccgg atgcagcact ggtatggatc
     4501 ccataaacct gcatccgccc ctgttcgtcc tcgatgaacc gaaagcgcac ccgtgtcgcg
     4561 gctcggctca ttgcctgcaa ctgctcatcc gtgtagagcg tgccatcccc catatcagat
     4621 ggccaaaacg ccatgataaa cgcaccggac gcggcaccac tggtacgcaa tgcccacgct
     4681 cccaactcgc tcggcacact cccggagagc cgccccaggg cgatctcttt cgcggcactg
     4741 cccgctatcg cactcgacat gaagttctcc ttacctggca ttggatggca tgggtgcgag
     4801 caccagcacg cgaccgaagt tctcgagcgg ttctgcccct gtcgcggctt cgatggtggt
     4861 cagcggcaca gtgcaagact tggcgaatac acacggcaga tccggaaccg gcatcgccaa
     4921 ggggcttttc tgttctgctc ctcctggagc aagatcccca ataaataccg aactcccacc
     4981 aataatcaca ccaccacagc caacctcact accggtaagc gcggcgggtt ttccattaaa
     5041 aaatacggtc gaggaacccg tggcaatgct gcggtcatgg ggcgggctgc ctggcttggc
     5101 atgtggtgcc aacttgtccc ctacccgggc cgctggcttg ttgtcgatga tgatgtcttg
     5161 cgaaccttca atgatcggcg ttgggggaaa tccatcatgg tctgtgccaa tatcccctat
     5221 cgtggcggct ttttttgaca cccgtcctcc tatagccata catgaaagcc accattgtgc
     5281 cacgggcggc aagcgagacc aaaaaagcgg cagcactggc ggcgattaca gcgattccgg
     5341 cacccacacc aaggcgatgg catacctcca ataaaaaacg cgccgtagcg cgtttaaatg
     5401 aaggatccga gcacagaaaa ggatctcgct tgattacggc atgttcgtta tcggggttct
     5461 acgccgcgca actgttcccc cagccgatac agccgtctca agctgatgat cttgacgaag
     5521 agaaagctgt acatcgacat taaagccaca agcagcgtgt tggtcgcaga tatacgcctc
     5581 tgtgtttggt gcccaaatcg ccgaagtgtc ttctcggcga agccttacag aaaaattatt
     5641 tgtcgccggg ttacggcaac cagcaatgat acatgccatt ggttactcct ctatgtgtaa
     5701 accaggtcac atcatagccg aatgggcacc attcaaaaaa caaaaagcca ttcctatcaa
     5761 taaattaaac atcaccacgg cttgttatca ccaactctag aaccagaatt gtcttgtaca
     5821 agtaactccc agttaattcc cccaaactgg ttgcagtatt tagaaacaaa ctcagcagta
     5881 aataaattca gcttggcatc gataagaagc tgtaactctt cattcctttc tttagctgtt
     5941 cgaccaaaag gctctattat atccttatat aagctagagt taccgtcaga aataaagttc
     6001 caaaaatcct ctccacacat tttaatgtga gttcctttgt ctggagaaga ctcatatcca
     6061 taacagcaac cttcaacaca aaaaattgat tgagaactca taccgccaga ggttcccaaa
     6121 acttttttgg ctagcaaaaa attgtccttc atcttcttta tttgagatga attaccccag
     6181 ttaggcccag actttatact aacaagatat ttcaccccat tcttttcaaa ctcaagatca
     6241 atgccagtgg cactggactt cctaccgcct aacgcttgag aacatgtaaa aatagcaacc
     6301 ttttccatga aattaccaaa gacagtttcc tcaccagaag aaaccgtggc atccatgata
     6361 gatttaatca aatcactagc attattcatc cccttcgctt taaacaaata agggtttttt
     6421 ctctttgtta tgtcaacaag tttcaaaccg catattttaa gctctttctt tttatgaaag
     6481 tcactatcta cgttagaaac aataaagttt gatattgttg cagaatcaat cattgatccc
     6541 cctcaaaaac aacaaatcca tttttttctt tttttgacaa attaactcgc tcagcactaa
     6601 caagacaatg ctctcccagt agctcaatgc caacccctat gcgtccaaga tcttgagcaa
     6661 ccttcattgt ggttccggag ccagagaacg ggtctagcac cacatcccca ctttgagtga
     6721 atagctttat aaaccaagca ggcaggctct ctgggaaggc tgcgctatgg cttttatttg
     6781 aacactctgt ggccaaatgc aaaacgttag atggcaatgc cattttacga tctttccagt
     6841 tttctatttt tttaccaaat ccacttccaa cctttgactc atctcttcgc ttatctgtat
     6901 cacttaaatt tttcagtcga gtattagccc aatcccccat ggggacttta actgcatctt
     6961 gatacatatg gaatttcttg ctttttgtaa agtgcaagca acgctcccaa gaatccctaa
     7021 atctattcgg ccatttacca gggaaactgt tttttttgtg ccacatatac tcctctgtcc
     7081 atagccaccc aagctccctc atttttatga taagctcaag aacatatgta tgcctttcac
     7141 catcaacaac tttctcctta atattaagga caaaggatcc ggttggcctt agaacccgta
     7201 acagctcctt agctattgga aggaaccagc tgacatattc atcaggattt atccctccat
     7261 atgtattttt tctctgatcg gcatagggcg gagaggtaac aataaggtct attgattcat
     7321 catccatacg ttttagaacg gataggcaat ccgcattaaa caacgtagat gtatttatat
     7381 ccaacctatt ttttgtgcgc tgcaacattt ctttcaccaa aaaaaattcg tggcctgatc
     7441 ataacggttt aactaagtga ggtccagaac ttattcattg catcgtttcg acccgcctta
     7501 tttatcctta acaaataaag acttacatct tagttcacgg cgggccgtcc aaatgtccaa
     7561 cttaatcctt atcatggggt aacaggggtc atcaacaaca gactggggcc agtggcccca
     7621 c
//
