# Supplementary material for: Analysis of the Genome and Mobilome of a Dissimilatory Arsenate Reducing Aeromonas sp. O23A Reveals Multiple Mechanisms for Heavy Metal Resistance and Metabolism
Source: Front Microbiol. 2017 May 29;8:936. doi: 10.3389/fmicb.2017.00936 (PMC5446998; doi:10.3389/fmicb.2017.00936)
Supplement: Supplementary file 1 [file Data_Sheet_1.ZIP › File S1/pO23AP3.gbk]

     repeat_region   169..341
                     /note="repeat region"
     gene            180..584
                     /locus_tag="O23A_P3p0001"
     CDS             180..584
                     /product="hypothetical protein"
                     /protein_id="gnl|bioluw|O23A_P3p0001"
     gene            complement(672..1043)
                     /locus_tag="O23A_P3p0002"
     CDS             complement(672..1043)
                     /product="hypothetical protein"
                     /protein_id="gnl|bioluw|O23A_P3p0002"
     gene            complement(1116..1313)
                     /locus_tag="O23A_P3p0003"
     CDS             complement(1116..1313)
                     /product="hypothetical protein"
                     /protein_id="gnl|bioluw|O23A_P3p0003"
     gene            complement(1415..3592)
                     /locus_tag="O23A_P3p0004"
     CDS             complement(1415..3592)
                     /product="DNA topoisomerase III"
                     /protein_id="gnl|bioluw|O23A_P3p0004"
     gene            complement(3609..3911)
                     /locus_tag="O23A_P3p0005"
     CDS             complement(3609..3911)
                     /product="conjugal transfer protein"
                     /protein_id="gnl|bioluw|O23A_P3p0005"
     gene            complement(3908..4081)
                     /locus_tag="O23A_P3p0006"
     CDS             complement(3908..4081)
                     /product="hypothetical protein"
                     /protein_id="gnl|bioluw|O23A_P3p0006"
     gene            complement(4158..4643)
                     /locus_tag="O23A_P3p0007"
     CDS             complement(4158..4643)
                     /product="lytic transglycosylase, partial"
                     /protein_id="gnl|bioluw|O23A_P3p0007"
     gene            complement(4736..5728)
                     /locus_tag="O23A_P3p0008"
     CDS             complement(4736..5728)
                     /product="hypothetical protein"
                     /protein_id="gnl|bioluw|O23A_P3p0008"
     gene            complement(5731..5961)
                     /locus_tag="O23A_P3p0009"
     CDS             complement(5731..5961)
                     /product="hypothetical protein"
                     /protein_id="gnl|bioluw|O23A_P3p0009"
     gene            complement(5958..6194)
                     /locus_tag="O23A_P3p0010"
     CDS             complement(5958..6194)
                     /product="hypothetical protein"
                     /protein_id="gnl|bioluw|O23A_P3p0010"
     gene            complement(6205..6546)
                     /locus_tag="O23A_P3p0011"
     CDS             complement(6205..6546)
                     /product="hypothetical protein"
                     /protein_id="gnl|bioluw|O23A_P3p0011"
     repeat_region   6573..6676
                     /note="repeat region"
     gene            complement(6746..7273)
                     /locus_tag="O23A_P3p0012"
     CDS             complement(6746..7273)
                     /product="hypothetical protein"
                     /protein_id="gnl|bioluw|O23A_P3p0012"
     gene            complement(7312..7893)
                     /locus_tag="O23A_P3p0013"
     CDS             complement(7312..7893)
                     /product="hypothetical protein"
                     /protein_id="gnl|bioluw|O23A_P3p0013"
     gene            complement(7921..8211)
                     /locus_tag="O23A_P3p0014"
     CDS             complement(7921..8211)
                     /product="hypothetical protein"
                     /protein_id="gnl|bioluw|O23A_P3p0014"
     gene            complement(8441..10120)
                     /locus_tag="O23A_P3p0015"
     CDS             complement(8441..10120)
                     /product="hypothetical protein"
                     /protein_id="gnl|bioluw|O23A_P3p0015"
     gene            10313..10741
                     /locus_tag="O23A_P3p0016"
     CDS             10313..10741
                     /product="pilus assembly protein PilV"
                     /protein_id="gnl|bioluw|O23A_P3p0016"
     gene            complement(10804..11049)
                     /locus_tag="O23A_P3p0017"
     CDS             complement(10804..11049)
                     /product="small distal tail fiber subunit"
                     /protein_id="gnl|bioluw|O23A_P3p0017"
     gene            complement(11327..12229)
                     /locus_tag="O23A_P3p0018"
     CDS             complement(11327..12229)
                     /product="hypothetical protein"
                     /protein_id="gnl|bioluw|O23A_P3p0018"
     gene            12250..12411
                     /locus_tag="O23A_P3p0019"
     CDS             12250..12411
                     /product="hypothetical protein"
                     /protein_id="gnl|bioluw|O23A_P3p0019"
     gene            complement(12647..13096)
                     /locus_tag="O23A_P3p0020"
     CDS             complement(12647..13096)
                     /product="hypothetical protein"
                     /protein_id="gnl|bioluw|O23A_P3p0020"
     gene            complement(13118..14194)
                     /locus_tag="O23A_P3p0021"
     CDS             complement(13118..14194)
                     /product="hypothetical protein"
                     /protein_id="gnl|bioluw|O23A_P3p0021"
     gene            complement(14106..15779)
                     /locus_tag="O23A_P3p0022"
     CDS             complement(14106..15779)
                     /product="hypothetical protein"
                     /protein_id="gnl|bioluw|O23A_P3p0022"
     gene            complement(15937..16029)
                     /locus_tag="O23A_P3p0023"
     CDS             complement(15937..16029)
                     /product="hypothetical protein"
                     /protein_id="gnl|bioluw|O23A_P3p0023"
     gene            complement(16371..17528)
                     /locus_tag="O23A_P3p0024"
     CDS             complement(16371..17528)
                     /product="hypothetical protein"
                     /protein_id="gnl|bioluw|O23A_P3p0024"
     gene            complement(17531..19012)
                     /locus_tag="O23A_P3p0025"
     CDS             complement(17531..19012)
                     /product="hypothetical protein"
                     /protein_id="gnl|bioluw|O23A_P3p0025"
     gene            complement(19023..19961)
                     /locus_tag="O23A_P3p0026"
     CDS             complement(19023..19961)
                     /product="hypothetical protein"
                     /protein_id="gnl|bioluw|O23A_P3p0026"
     gene            complement(19976..21475)
                     /locus_tag="O23A_P3p0027"
     CDS             complement(19976..21475)
                     /product="conjugal transfer protein"
                     /protein_id="gnl|bioluw|O23A_P3p0027"
     gene            complement(21489..21833)
                     /locus_tag="O23A_P3p0028"
     CDS             complement(21489..21833)
                     /product="hypothetical protein"
                     /protein_id="gnl|bioluw|O23A_P3p0028"
     gene            complement(21830..22846)
                     /locus_tag="O23A_P3p0029"
     CDS             complement(21830..22846)
                     /product="P-type DNA transfer ATPase VirB11"
                     /protein_id="gnl|bioluw|O23A_P3p0029"
     gene            complement(22843..24078)
                     /locus_tag="O23A_P3p0030"
     CDS             complement(22843..24078)
                     /product="conjugal transfer protein"
                     /protein_id="gnl|bioluw|O23A_P3p0030"
     gene            complement(24075..24857)
                     /locus_tag="O23A_P3p0031"
     CDS             complement(24075..24857)
                     /product="VirB9 conjugal transfer protein"
                     /protein_id="gnl|bioluw|O23A_P3p0031"
     gene            complement(24857..25639)
                     /locus_tag="O23A_P3p0032"
     CDS             complement(24857..25639)
                     /product="conjugal transfer protein"
                     /protein_id="gnl|bioluw|O23A_P3p0032"
     gene            complement(25769..26704)
                     /locus_tag="O23A_P3p0033"
     CDS             complement(25769..26704)
                     /product="conjugal transfer protein"
                     /protein_id="gnl|bioluw|O23A_P3p0033"
     gene            complement(26717..27370)
                     /locus_tag="O23A_P3p0034"
     CDS             complement(26717..27370)
                     /product="P-type DNA transfer protein VirB5"
                     /protein_id="gnl|bioluw|O23A_P3p0034"
     gene            complement(27381..29762)
                     /locus_tag="O23A_P3p0035"
     CDS             complement(27381..29762)
                     /product="conjugal transfer protein"
                     /protein_id="gnl|bioluw|O23A_P3p0035"
     gene            complement(30071..30385)
                     /locus_tag="O23A_P3p0036"
     CDS             complement(30071..30385)
                     /product="hypothetical protein"
                     /protein_id="gnl|bioluw|O23A_P3p0036"
     gene            complement(30382..31050)
                     /locus_tag="O23A_P3p0037"
     CDS             complement(30382..31050)
                     /product="lytic transglycosylase"
                     /protein_id="gnl|bioluw|O23A_P3p0037"
     gene            complement(31340..31525)
                     /locus_tag="O23A_P3p0038"
     CDS             complement(31340..31525)
                     /product="hypothetical protein"
                     /protein_id="gnl|bioluw|O23A_P3p0038"
     gene            31761..32111
                     /locus_tag="O23A_P3p0039"
     CDS             31761..32111
                     /product="transcriptional regulator"
                     /protein_id="gnl|bioluw|O23A_P3p0039"
     gene            complement(32120..32362)
                     /locus_tag="O23A_P3p0040"
     CDS             complement(32120..32362)
                     /product="hypothetical protein"
                     /protein_id="gnl|bioluw|O23A_P3p0040"
     gene            complement(32434..33297)
                     /locus_tag="O23A_P3p0041"
     CDS             complement(32434..33297)
                     /product="hypothetical protein"
                     /protein_id="gnl|bioluw|O23A_P3p0041"
     gene            complement(33305..33460)
                     /locus_tag="O23A_P3p0042"
     CDS             complement(33305..33460)
                     /product="hypothetical protein"
                     /protein_id="gnl|bioluw|O23A_P3p0042"
     repeat_region   33580..34007
                     /note="repeat region"
     gene            33597..34142
                     /locus_tag="O23A_P3p0043"
     CDS             33597..34142
                     /product="hypothetical protein"
                     /protein_id="gnl|bioluw|O23A_P3p0043"
     gene            34266..34604
                     /locus_tag="O23A_P3p0044"
     CDS             34266..34604
                     /product="hypothetical protein"
                     /protein_id="gnl|bioluw|O23A_P3p0044"
     gene            35986..36402
                     /locus_tag="O23A_P3p0045"
     CDS             35986..36402
                     /product="hypothetical protein"
                     /protein_id="gnl|bioluw|O23A_P3p0045"
     gene            36411..37181
                     /locus_tag="O23A_P3p0046"
     CDS             36411..37181
                     /product="hypothetical protein"
                     /protein_id="gnl|bioluw|O23A_P3p0046"
     gene            complement(37224..37370)
                     /locus_tag="O23A_P3p0047"
     CDS             complement(37224..37370)
                     /product="hypothetical protein"
                     /protein_id="gnl|bioluw|O23A_P3p0047"
     repeat_region   38250..38422
                     /note="repeat region"
     gene            38393..38668
                     /locus_tag="O23A_P3p0048"
     CDS             38393..38668
                     /product="hypothetical protein"
                     /protein_id="gnl|bioluw|O23A_P3p0048"
     gene            38665..38802
                     /locus_tag="O23A_P3p0049"
     CDS             38665..38802
                     /product="hypothetical protein"
                     /protein_id="gnl|bioluw|O23A_P3p0049"
     gene            complement(38988..39602)
                     /locus_tag="O23A_P3p0050"
     CDS             complement(38988..39602)
                     /product="hypothetical protein"
                     /protein_id="gnl|bioluw|O23A_P3p0050"
     gene            complement(39667..40365)
                     /locus_tag="O23A_P3p0051"
     CDS             complement(39667..40365)
                     /product="hypothetical protein"
                     /protein_id="gnl|bioluw|O23A_P3p0051"
     gene            complement(40367..40882)
                     /locus_tag="O23A_P3p0052"
     CDS             complement(40367..40882)
                     /product="hypothetical protein"
                     /protein_id="gnl|bioluw|O23A_P3p0052"
     gene            41205..41555
                     /locus_tag="O23A_P3p0053"
     CDS             41205..41555
                     /product="molybdopterin-guanine dinucleotide biosynthesis
                     protein MobC"
                     /protein_id="gnl|bioluw|O23A_P3p0053"
     gene            41545..44505
                     /locus_tag="O23A_P3p0054"
     CDS             41545..44505
                     /product="molybdopterin-guanine dinucleotide biosynthesis
                     protein MobB"
                     /protein_id="gnl|bioluw|O23A_P3p0054"
     gene            44758..44970
                     /locus_tag="O23A_P3p0055"
     CDS             44758..44970
                     /product="hypothetical protein"
                     /protein_id="gnl|bioluw|O23A_P3p0055"
     gene            44993..45232
                     /locus_tag="O23A_P3p0056"
     CDS             44993..45232
                     /product="hypothetical protein"
                     /protein_id="gnl|bioluw|O23A_P3p0056"
     gene            complement(45555..45734)
                     /locus_tag="O23A_P3p0057"
     CDS             complement(45555..45734)
                     /product="hypothetical protein"
                     /protein_id="gnl|bioluw|O23A_P3p0057"
     repeat_region   45865..45965
                     /note="repeat region"
     repeat_region   46001..46427
                     /note="repeat region"
     gene            46016..46672
                     /locus_tag="O23A_P3p0058"
     CDS             46016..46672
                     /product="hypothetical protein"
                     /protein_id="gnl|bioluw|O23A_P3p0058"
     gene            complement(46907..47347)
                     /locus_tag="O23A_P3p0059"
     CDS             complement(46907..47347)
                     /product="hypothetical protein"
                     /protein_id="gnl|bioluw|O23A_P3p0059"
     gene            complement(47368..47592)
                     /locus_tag="O23A_P3p0060"
     CDS             complement(47368..47592)
                     /product="hypothetical protein"
                     /protein_id="gnl|bioluw|O23A_P3p0060"
     gene            complement(47594..47806)
                     /locus_tag="O23A_P3p0061"
     CDS             complement(47594..47806)
                     /product="hypothetical protein"
                     /protein_id="gnl|bioluw|O23A_P3p0061"
     gene            complement(47803..48429)
                     /locus_tag="O23A_P3p0062"
     CDS             complement(47803..48429)
                     /product="chromosome partitioning protein ParA"
                     /protein_id="gnl|bioluw|O23A_P3p0062"
     gene            complement(48723..48986)
                     /locus_tag="O23A_P3p0063"
     CDS             complement(48723..48986)
                     /product="integron cassette protein"
                     /protein_id="gnl|bioluw|O23A_P3p0063"
     gene            complement(49407..49613)
                     /locus_tag="O23A_P3p0064"
     CDS             complement(49407..49613)
                     /product="hypothetical protein"
                     /protein_id="gnl|bioluw|O23A_P3p0064"
     gene            complement(49824..50132)
                     /locus_tag="O23A_P3p0065"
     CDS             complement(49824..50132)
                     /product="hypothetical protein"
                     /protein_id="gnl|bioluw|O23A_P3p0065"
     gene            complement(50153..50515)
                     /locus_tag="O23A_P3p0066"
     CDS             complement(50153..50515)
                     /product="hypothetical protein"
                     /protein_id="gnl|bioluw|O23A_P3p0066"
     gene            complement(50565..50804)
                     /locus_tag="O23A_P3p0067"
     CDS             complement(50565..50804)
                     /product="hypothetical protein"
                     /protein_id="gnl|bioluw|O23A_P3p0067"
     gene            complement(50862..51527)
                     /locus_tag="O23A_P3p0068"
     CDS             complement(50862..51527)
                     /product="hypothetical protein"
                     /protein_id="gnl|bioluw|O23A_P3p0068"
     gene            complement(51586..51804)
                     /locus_tag="O23A_P3p0069"
     CDS             complement(51586..51804)
                     /product="hypothetical protein"
                     /protein_id="gnl|bioluw|O23A_P3p0069"
BASE COUNT    14167 a  12662 c  10560 g  14555 t
ORIGIN
        1 gccggagcgc tgctgttcct ggacaacccg agccagtacc ggcgatctgc ttcaccaggg
       61 cggccagctg ccggatacct gctgcacctg gacaacccga gccagtaccg gcgatctgct
      121 tcaccagggc ggccagctgc cggatacctg ctgcacctgg acaacccgag ccagtaccgg
      181 tgatctgctt caccagggcg gccagcggcc ggagcgctgc tgttcctgga caacccgagc
      241 cagtaccggt gatccggttc accagggcgg ccagcggccg gagcgctgct gttcctggac
      301 aacccgagcc agtaccggtg atccggttca ccagggcggc cagcggccgg atacctgccg
      361 cacctggaca acccgagcta gtaccggtga tctgcttcac cagggcggcc agcggccgga
      421 gcgctgctgt tcctggacaa cccgagccag tgccagtgat ccggttcacc agggcggcca
      481 gtggccggag cgctgctgtt cctggacagc ccgagccagt gatcaaaaaa aagagggggc
      541 cgcataagcg gccccctctt agagatagca aaaatcaaaa atgaacagcg gccggcaaag
      601 agcttttgat agcacacatg gcccctgcag ggacttggcc atgctcatcg atcggttatt
      661 gtgatggcaa attaaagatt aagactgtta gagataactg ttgatgtggt agcaacttca
      721 tcgactagca acacatggga ggcaacacgt tccgccatct ccaaatgctt gcgaaatgaa
      781 ccgtctttca tccactctgg attgagagtg gatttaacgt tacctttaaa ataaatatca
      841 acggccagct tctccatcgg aaatataatg ccgtctctag ccatcccaac ttcaatatcg
      901 ttagtcatga tacaacaatt agctgcccta gccgcctcac gaactagatc aaggttatcc
      961 gagctataaa ttaaaaaaga tacgatgata tattcaatac aatcacttcc agtttcaaaa
     1021 acctgaaact ctttaaattt cataaagcca ccagacagac acacccagaa tagaaaaggc
     1081 caccgaaagg tggccttttc tattccaaat acattttatt taaaattcgg tatcaaaact
     1141 ttattgcaaa atcggccttc aattatttct ccctgtctta actcatgcgc tagaatcgct
     1201 gctgcttttt cagcgaccgt tggaatcacg tccaactttg catccagcat aatatctaaa
     1261 gtgacttgtg ttttagctct tctaaagaag atcaaccaat cagatttatc cataatctgc
     1321 caacgaatgt ttatctatga accatagtaa atatagcatt aagtatttac agaaacaata
     1381 caatggcgtc atctaatttg atgacgcctt cgcattattt tttgttcgga gggaagtgga
     1441 aacttatttt ccccgtcgca tctatggaaa gcgccgcatc aaatgtcttg cttgttttat
     1501 ttgatgtaaa cccttttata acggctgtct tccccttgcc gatcaactta ttggcttggg
     1561 ataccgtaat aacctttcct aaaattgttt tccgaacttt aaagtcacaa ccagtacacg
     1621 cgtattgtga aggagtgacg actatttcat ttttgcaccc agggcacaca gcctctaatc
     1681 tatcattcct tccttggccc tctgattcag gaactggcaa atcacccaag gatatattat
     1741 tcacctgata tttaacaaat acttccaatt catcaaggaa ctggtcaaca gtaaactctc
     1801 cagactctat agttttctgc tgctcatgcc ataaagcagt catgtcaggt tgagtcgcta
     1861 ttgcaggcaa acacttataa aaagcgatac caaggtcagt tggaacaaag cgttttttat
     1921 ctactacata gaagcctctt ttttctagtg tctgtaacat gctcgctctg gttgctggtg
     1981 ttcctatccc cccagactct ccctttatgt ttgcatctct ttcttttagg agagctttaa
     2041 ttttctcatc cttaacgtat ttagataccc gttgcaaatc ctttaataga gctgcctcag
     2101 tatatagagg aagcggtttt gttttttctt tggatatttt gatttcacgg caactcccaa
     2161 tgtcgccgac tttcagttta gataaggtag agaatgaact atctgcctca gattcaccat
     2221 tatcaccctc gtcttctata tcactctcca ttccctgaac aagctcagac caacctagat
     2281 ttgttacatt attagctttt gatttgaatg ttttcccatc cgattcaaaa gtcacctgaa
     2341 cggtatcata ttctttttca ggcataaact gagctaagta tctttcagca atagctttat
     2401 agaccttctg ctcattttca tccatatttt caaatgttac tgatacggct gctgggatta
     2461 tagcagtatg agcgcttaca ttggcatcat taaatgctcg tcctttctta ttggaatcaa
     2521 gcttgggtag aaaagatcca aaatctttta ctgcgttaca aatggcgtta attgtatctg
     2581 gtgcatccaa gaattgatcg ctagacaaat aattacaatc agaacggttg taggtgatgg
     2641 ctcgatgctt atctcgcaat gactgtgtaa tatccaacgt acgttgtgcg ctcaggccat
     2701 agcgagaact catcgcaact tgcaaatcaa gcaacgaaaa aggcaaaggg gcactagcct
     2761 ttttgttatc aatagtgtgt tctataacgg ttgtggattt tccttcacac gctgccttta
     2821 tattctctgc gtatgtacta tcaataatcc tccctttatc atcagccggt gcatcatcag
     2881 gaacggttaa acttgcaaaa atggcgctgt cttcaaaaga aaagcccccc ccaattcgcc
     2941 aaaagaaatt ccctttatga tctttaaagg ccaaatatcg ccttactatt aacccaagaa
     3001 ttggcgtttg gacacgacca accgacagca acacattcat ctttgggttt ttttctttgg
     3061 ctgctaaggt atatgctctg gtcatattca taccgtagta ccagtcacca agggatcgag
     3121 cccttgcctt ttctgacaga ccacggaact cactattatc cctgagattg ctcaaggatt
     3181 tcttagcagc agatacgtta agatcattaa tgagcactcg ctttacaggc gcagtattgt
     3241 tgcagtagtc aagaacctca tcaaccagta gctgcccctc atcatcagga tctcccgcat
     3301 ggacaacttc ggaggcttgc ttaatcagag aggaaacaac ggcgaactgt gccgcagtcc
     3361 gctccactgg ccgataggta gcaggccgaa aattcattgg caaatcttca aatcgccact
     3421 ctttataggc aggattaatt acctctgggg gaaccagctc taaaatatgg ccgacgcacc
     3481 aagtaacaac atcattccca catttaatat aaccttcttg acgaacagca ccgcccaatg
     3541 cctcagcaat aatctttgcc aatgctggtt tttccgcaat aaacagtctc atgacaacct
     3601 cttttaaatt aaagtttctt accaaatttc ttaattatct ggttaatttc tgatggccta
     3661 gctgtcgggc attgagtcaa catccctttc ctggcatcgg ctgtctcgct aggtagaaaa
     3721 cgccccttgc gccccctctt aacgatattg aaaaagtcgc gctcaggcgc agtacactca
     3781 ctcccgccgc tgtttcccgt tactttgccc atcatgcata tcactgtttc gcaaggatcg
     3841 gatgctttgg caggcaaaga attaaaagcc aagaaagaac aaaacacact cacaaaaaag
     3901 acactcttca tatctcaccc tcatcttcga ttaacgcatc aaaaaaagaa gcccaggcaa
     3961 ccgccatctt gtatatatcg tcatctgata aatcgtcatc atcactctct gttacagata
     4021 gatccaaagg tgaactaaga tcaacatacg cctccaacat ccccccccca accccagaca
     4081 tatcgccaat aacgacactc tattgccatt cttgagcgaa ttaaagcagc acgccgcgca
     4141 ttgacttttc actgaaatta gcgtttaaac ttcttcctgc ttttagccaa ggcaatatca
     4201 gcatccatca ttccagggtt tttcttatat tcgatgtaat gagcatgtat taactttgca
     4261 taggattttc ttttcatagc tctacttttt tgggggccag cgttgtatgc cccaatacaa
     4321 tcccagtcca ttttattaat gtcgcatgaa tctaacagaa tccaagctga aactttaagg
     4381 ttatagcacg gatctctata tagcttcact ctggatatat ctggaaatct agcttttagc
     4441 ttcttatttt tcaaccaact agagttgatc tgagcaaatc caatatcctc actcacgttc
     4501 ccattatgcc tgttcacatt ctgcgccata ggattaaatg agctttcttg tttcacaatt
     4561 gaaccaagca gaagcggatc aacccgagac gcattagcta cctcaataaa acagaatgcg
     4621 cttgaggtaa aggtatacag caaaggaata atgcacatcc atttaagcat atttcacacc
     4681 cctttccgaa aataaaaaag gccgcataat tgcggccttt tttattgttg gacttttatt
     4741 ttctgcgacg gataaatgcc gctgccaaaa gtgaaagaat agacagcgca ccagtagaac
     4801 caccgccacc accattacca ccctcttctg gagtcggggg ctgaggaggt tctacctgct
     4861 gcttgttcac ctcaatgata tttgcactgt caacatgcaa attcccttta cccttgacca
     4921 gtaaagtaca cgtatcgaga ggttcaacgg ttcccccgca agtatttgaa accaattcca
     4981 gggaaccatc aacccaaggg gtaaacacct cagtattcag gtgtacgctt tgaaccttaa
     5041 ccgtcaaagc tccatctccc ttaacttccg tgggatatga ccaactgttg acagtttcca
     5101 atatccactg ctgtgtgttg ctgttggtaa ctctctgaca ggattgcaga taagatccat
     5161 caccttggcc gccagcccct tgaatcgtac cccaaacacc ggtttcgtca gaacacgggc
     5221 caccggaatc accagggcgg ctcatgccag taccaatacc tgtaagtggg ttataaatta
     5281 gatcaaaggc atcctcagac cacgcaggat tcacagggcc aatagctttt accttggcag
     5341 ttttcaaggc tccatcagcc caccctgaaa tgctataaag gttatctttg accggctctg
     5401 atttggatag gaaaccggaa accatcgggc catccaattc ccatagagct acgtcatata
     5461 cccgtgcaac attggggtca aaaagtggat tgaatatggt tttaacaact ttggcagaat
     5521 gattgctacc atctatgacc acagaaccag cgccatcgcc gcagtgccca gcagttaaaa
     5581 catatttatt gccaattact gtcccagtac aatttttcag cttcacaatc tggttatttg
     5641 tggctgaatc aagaacttcc ccatcccata tggcatacgc aggagaaaaa gccatagtga
     5701 acgcaactgc aattaatgtt tttttcattt ttaatccctt tgatttattt ttatagcctg
     5761 tttaaccaaa tcatctaact ctaaaattcg tttcttcttc atggaaagcg cactttgcgc
     5821 tatcccatat ttttcaacac attcttgctg tgttaagcca ttcaacatgt gatcaatcac
     5881 agcaagaatt tgcatttcgc tttgtgtttt agtgaaacga agtaggagcc gtatataggc
     5941 ttccgactgg aactgaatca tgtcatacct actcccaccc acatccgact tgatgaaaac
     6001 agaatataac ggttatctat gataagcaat atattttttt cccacaccag ggcggccagt
     6061 ggtcggatac ctgctgcacc tggacaaccc gagccagtgc cggtgatctg cctcaccagg
     6121 gcggccagca gccggatacc tgctgcacct ggacaacccg agccagtgcc ggtgatctgc
     6181 ttcaccaggc ccatctcgtt ctgttcacag atgtgggtaa agcatcaata taacgatcat
     6241 tacgaagcac ataaacaaca tgaatatggg gagccttgca gcgatcttct gcacgtaggc
     6301 ccaatcttcc atctttgcca taaactcttt tccaccatga tcttctttgt ataacgcgac
     6361 aagttcgcta tcggtcatgt gtttagtacc gaaaactcgg atgccagcag cccttgccca
     6421 gcttacaata tcggctcgca tcgcgtatcg ctgccgaaga tctaaagctg cctttccttc
     6481 cataatatca acgagtgttg actcatctat ttcagccagt accgtctcaa tttcttccaa
     6541 ctccataaac gcttcctctt acttgctatt ttagccagtg tcggtgatct gcttcaccag
     6601 ggcggccagc tgccggagcg ctgctgttcc tggacaaccc gagccagtac cggtgatccg
     6661 gttcaccagg gcggccggat accagccctg cccagctacc ttatctgctt caccagggcg
     6721 gccagcggcc ggagactatc taagattaaa aatctaaatc tggttcatcg tgaatgaaat
     6781 tcacttgctg actttgcgcc tccgtcaata catgtttaag tgagtggtca tcgccaatca
     6841 catctaaaac gaaattaaaa caatcgctgg ttattctata gtccttgggc agggcatcaa
     6901 taaactggtg tcgttcatta tgctccattg cttttaattc atctgtggca gtcatcgcgg
     6961 gagtgtgatt taccccttgt tgcgcctctt gttcaaagtt tctgtgctca acaacctgaa
     7021 ttaattccaa tattaaccca tcacttttgt cattcaagat tgacaacggg ccaggacatg
     7081 cctcgaagta ttcattacgc aatacatcca gttcatttga aatattagat acgcttattg
     7141 agaactcatt gatttcggtt tcaactcttt ttgaatgtaa ttgggttagc ctgaactcca
     7201 tttctttgaa tttcgcttca aagctattcc catacaaact agactttaat gactttatgt
     7261 aatcgcttcc catataacac ctcgtaacga tgcagataat atattttatg cttacgctgt
     7321 agcgccgtta tttcgacgag agcaatacgc atgcacataa gacaaaccaa gaatcgaaat
     7381 caaagatgaa gtcccgagac ttaaccacgc ccaatcatgg tatttaaatc tgttttcatc
     7441 cctcaataga ttagaaatag acttgtaggt ttcatttatc agttccgcct ccccatcaat
     7501 gctttttgaa atattggcaa ggcgaatggt atgggctaca acgtcagtat ctctcattag
     7561 ccaagcagtg agcccgtgca gaaaatcaac agacatgaac ataaatacga ttggagctaa
     7621 tattataggt atgaatgcaa tcagatctaa aatttcattt ttctgaaatg atctattcct
     7681 gttggatagg tacacgatta aaaataaatg agctaccaca gcaacaccaa actcaagcat
     7741 tataaagttt aagcattcag ttaccgctgc caatttttcg taagttactg gactacccga
     7801 agtcacttct ggatataaag caaaagtgat ccacgccatt actatgagta tcatggtgat
     7861 aattaaatac gcttttgaaa taattttatt catggaattt cctcttaccg ctgcccagat
     7921 ttaccaaaat tgttccattg ggattcgctc acatcggaga atctgccgtt cgtgcttatc
     7981 atggaagtcc atatagtgct tgatgttttc ctcacagaaa cgctcaagcg cctctggtaa
     8041 caagcggggg gagtagatat tcaccggctc gtcatcatca tcaataaatt gttccgtacc
     8101 atctgggaac accacccgac acacgccacc gagcaatatt tccacctcgg ttgtgtaggg
     8161 cgcctcatcg gcacctgtag ggtcaaaaaa aattgatatt ggttctttca tgctttttcc
     8221 ctttgttaaa tgaagctggc tctaaggagt ggcatcagtt cgccacgacg agcgagccag
     8281 ctggcaagcg aagcgcggca gccgagagat agcaaaatca tcagtgcaag gctttacctg
     8341 gttgcatttt tgcagtcaca acatcgcctc gatgagcgtg gccaagtccc tgcaggggtc
     8401 atgtgtgcta tcaaaagcgc cttgccaaca gctgctgtat tcaggctttc tccatcaaaa
     8461 aaccggaatt agcattaatc cgttcaacca tttttcgacc cattctctcc aaatcacgag
     8521 atacggcaga atttcttacg cccctgattt gatcaaatct aaaggcccct tcggcatcaa
     8581 atcttgacac tcctagagtg gccctctcct gctcagtctt aatcgaaaac gcgaggtatt
     8641 caccacgggc acacaactct ctatagcttg caatgcaatg ttccatcacc tccccttcac
     8701 ttcttagtaa aacctgagat gttaactcct gcacattttc atcccagtta attcccgttc
     8761 cagcccattc ttttgggatg tgagaatcca ataactcagg attttctcgt aattgtctat
     8821 tccaaatttc agccaatcgc cagaatgatg cccatgattg atttttatga atttcaggac
     8881 gggtttgcct taaccagtca attgcgtgtg aaagataatt aatttctgtg cgccagcgac
     8941 ttttcacact taggaatcca atcgttcgat acattctttg atgatactga agccatttat
     9001 cacatattgt ataaatgctt ttttcaaatt ctggctgcac tcttcctcta atctcatcga
     9061 atagccacaa gattacattt actggataga gctttatttg ggggtgcttc aataatttta
     9121 tcgctatccg gcaatcagct tgatcatatg aaatacctaa ctttttgtca taagacatat
     9181 caagaataaa cgaaataact gatgggcgag ccatcctcat cgttttaaag tcaccgtaac
     9241 ttatcccatc caatgaaagc agatcgtata attcacgtgt tttccctgaa atatagaaat
     9301 tgcccttcct cttgtttaaa agtccgacaa acggccacaa cccaccaaaa tcagcatcac
     9361 tttttatcgt tacccttttt gagaaataga gataaccctc aaaggtagat tgttgattag
     9421 agttaaaaat tgcagcggag aagcaagact taaaatattg agaacacttt tctttatcca
     9481 agaactccca tatcttatat gataatttcc ttgcagcctc gtttctttcc ttcacgccaa
     9541 aaaaagtcca ccctcttgaa gatacactat caacaattga gtctttcaga ctagaaccat
     9601 gccaccccaa agtgtatttc tgtgatacac cctcctcttt attaagatgt aatgagaacg
     9661 ggtttttaac tattgatttc acttccccat taaaaactct acttttattt ggattggctt
     9721 ttattgtcgc ataaaaaaca tcacgcccaa actcatccac atccaagagt gacatgtttc
     9781 cgtgaatgct atatccagct gacagcaatg agttgattgt tgtcatgatt gaaaagttca
     9841 caaagtcatt aacgaaaaaa gctttcttat ggaatagctc tatactgcaa ggcgattttg
     9901 attttgtttt ccattcgcca tccccttgca ttttgtagtg gaaaacttgt tgtgttaatt
     9961 tttttgtctt taggtttatc ctgatacgga aaactccaca aataatcagc gatttatatt
    10021 ttgaatcttc ctcctcccga aataaacgaa aagtacctac tttaacacaa atatcaaata
    10081 aatctttaag agatatactc attgggtttg tgttaatcat tgtttactac tccataattt
    10141 aagattgcac gtcaagcaac aggaagaagg aacaatagag ctggctctaa ggagtggcat
    10201 cagttcgcca tgacgagcaa gcaggcaagc gaagcgcggc agccgagaga tagcaaaact
    10261 gctagtgaaa agcgttacct ggtagcgttt ttgccatcac aacatcgcct cgatgagcat
    10321 ggccaagtcc ctgcaggggc cacacgtgct atcaaaagcg ccttgccagc tactggattc
    10381 aggctttcgt gtacccattc aggcgtctga taatcgcctt tctcgatacc tagtcggctt
    10441 gttaatggct gcgttgctgg tctgttgcag cggggccgca acggcgggcg tggatgatgt
    10501 gtggaatgcc tcgccagcca cacaggatac acaatgggcg cagcagcact cccagcccgt
    10561 tagcccagca aacagcggcg gggcgctact agggccgata gtggaaagcg gtaggacgaa
    10621 ctaccactac atgaacaatg atgagtacac atccctctgc cctgatggct atgttctagt
    10681 tgggcttcgc cgtactgagg atgactggtt ttactaccaa tgccgccaga tcatcaggta
    10741 gtcgaagtat taataagaaa gcggccctgc gggccgcttt tgtttcgcat gctaacttgg
    10801 ctcttataga gtatagccaa caactctata aattacgggg gctccagtcc acacgccttg
    10861 ccctctaagg cttaggatgt ttcccgactt gcttacaata atcagagcat catatggcct
    10921 gtcagcattt tctccgccgc ggttgtaaag cctaatgttt cctctgttaa ctgcttcgag
    10981 caaatcaaat gtgacctgtg taatacctct gccatctagg tctagcgtca ggtaaatcat
    11041 gttcatcatt ggatctaccg caaccgatac agctgtagat gaaccattgt aaagctcaac
    11101 cctgccgcta gtcatttcgt gaccggggtt tacaggtaaa gcgtattgtt gaacccactg
    11161 actatcttga gtggggggcg aggcattcca cacatcatcc acaccggcta gagcgttaaa
    11221 cgtgacacac agacctaaca ccgacacaac atatcgcact aggtatcgag aaaggcgatt
    11281 atcgttaatg aattccatat tactctccaa agctctatat atatgttcat ttattgcact
    11341 gctgatctac acgtaaagtt gcgaactgag ggtttggtat aaaccacttc tgattaccat
    11401 ttacttccgt ttcccatatc cgaacaaacg ccgtcgcccc atcccatcgc ccctcgacag
    11461 ctccaatttt gttaaacggg tacccatttt tattatatga aataggtgtt actgttattt
    11521 ttatatttgt tcttggtgga catttaacta atgagacagg ctggttgttt aactgtacgt
    11581 ttgaccacat caatccgctt agtaccgtcc tgttttccaa accattaatg gtcatatccc
    11641 gaacattgct gatcccctgc cctcctacat cccattcagc agttagcgtc ctagagccgt
    11701 ccctacgaac tagactttct aaagcaggtt cggttcctgg cttaccgtat gtagcagtaa
    11761 tgattgtcct gcccgtacct gactgactag ctaacggtat gatccccgcc ataataccgg
    11821 ctaactgtgc agcgtttggc tggccggttg tggctgtctg aacagtgagt gtcgagctgg
    11881 ttgaagagat cgttatcacc cccccccacg gagtggtttg agccaccgga gacatatagt
    11941 tcggcaccaa attggcggtg ctggcaggaa aggatccctt atcttggtac caactcattg
    12001 atgcagcaac aacagcctta taattctcag cgcccttttc agcgagcgtt tgcgttgcgg
    12061 cctctgagga atacttaacc aaaagtatcg ttattgacac aaaaactacc aaggcactga
    12121 tcaagctgat ctcgataaaa ccagactgct tactacccgc actccttaat gaatagttgg
    12181 tcataaccgt attgtgtttt actgatttta ccaaattgct tttctgcaat tatattccct
    12241 cccgatttag tggctcgcca gtatttactc aaaaaggcac tgccattagg caaaagagaa
    12301 gagttaaaaa taacttcccc tgtgggccta gttgcagtgt tttttataga tatggatacg
    12361 atgctgccag atatgaatga aatattactc ggttttaaaa aaccctcttg aattaagctt
    12421 gcaacagtcg gcgaaggaac tacgcctttg caatgagagt aataaaatcc ttctaatgca
    12481 aaaaaaagca tttccgtttc atactttgat ttgctcccat ccccctcctt agagatccaa
    12541 gatagataag gaaccgaaac gatcaataag gctgccataa tggcagccaa agtgatcatg
    12601 gatatttcaa caaatccacg atgcattctc ataaatgcac cagaatctat tgagtaactg
    12661 tcagtgtttg cccagacagc gttgcagctg caatctttgc catatcccgt tgcaagtttg
    12721 caccgttgcc atcaggaatg gcggttgctg taattacagt cattgaaggg ttggtagcgg
    12781 gagtaactgt ccatccccca ccgaaagcgt tacttgttgc ggtacgaacg cagatttcgc
    12841 tttctggctt caagtgcttc tctgcacaaa gattggcgat agagactcct gtaaagttga
    12901 tgtccccccc cttataactc tcggccgcct ttctgatcat ctggtattga ctgatgaatt
    12961 gcgttttatt ccaagagtac ataacgctag gatataacaa cgcgattaac aaccccacag
    13021 cggccaggag aaccatcatt tggatcattg acagttcaat cataccgcgc tgcttattca
    13081 tacgagttac tttcattata ttctccattt atattaatta agcaccttgc acactgagcg
    13141 caagcggtgc agttgaaaaa acaattaaaa cactaaatac cgtattgatt atcccaactg
    13201 atgaagcgag taatagttga gactgtttgt cgcgaatttt caaatcatat agtttttcag
    13261 taagggtcat ttgaatggca ctaaccattg atttcccagc tgatgcaacc ttaatcctgt
    13321 ctaggtcgtc gctatttaaa agccccgtat ccatgattga tgccatctcg gtattggaaa
    13381 caccgccact actttcaatc atatttgaaa gatgccattg aacgtaaggt acagaatgct
    13441 ttttcattga aacaagacaa gccagcagga ttggatctga gcttgtttta agtaatgaaa
    13501 gcagcacagt taaaaactgt aaaccactta cattcctata tctcccccat aatggaaaac
    13561 ttaatttatc aaaagcatcg cgtttttcac cgctccattt tgaacaaaat gaaaagtaaa
    13621 gcattggata cattaacaac atgaagatga tgatgaacca ccaatcatgc agtacattcc
    13681 ctaagcttga gacaaataat gttgtcgcag gccatgttga ctttgggata gagctttcaa
    13741 attgtggcaa tatagtagtt gcaatgagga taaggattcc aacctgagcc aacagcataa
    13801 ttacaggcat gaccattgca aaaccagtat ttgaatttaa ttccacatct ctcgatagaa
    13861 aatctatcgc actctgaaca cctccttcta aattatttgt ctgctcccca atggctaata
    13921 tactccgaat ttgatcatca aacctttcaa aggcttcata gatagtaccg ttatcggaaa
    13981 taatagacaa tatatcattc gcgcaatctg aaaccatccc cgcatctttt ttcagaatct
    14041 cattcaatgc ttttttgaga accataccct ctagcgaaag taagaactgg agtgatttta
    14101 aaaatttaag ttgatttgag cgttttatct ttttccttag catctgaaag tacctgcgcc
    14161 ttaatttcat ctggatcaaa cttgtcaaac acaccgaggc cagtaagaat gcctagttgc
    14221 ttctcacact caaatatatc aacaatcccc cgctgtattt ttttaattgc atgagcttga
    14281 atagtatccc atcgaccatc ttgaaataag tgctgatgcc aactgactgt atctaaaacc
    14341 gcgatgtatt gaagggcggc attatctatt ggaacgactt cagcaaccac tgttcgacct
    14401 ttaaatcctc gcccaccaca ctcattacac ccgtcgccaa taaatcgcat tttcccaagg
    14461 gtttcttcat caaaaaactc ctttatacgc ttggcatggt aagaggatat acgttcttgt
    14521 tttatctccc agtcataccc acaacaggca catacttttg ataccaagcg ttgatataca
    14581 atagccctga gcaagctggg atctcggagc cggttagcat caataccaag gtcatatgca
    14641 agtgatacag ccgcccccat agctgaggcc gtgtgtaacg tgcccaagca catatggccc
    14701 gttgtgccca tcctgatcgc agattcggcc gtactctgcg tccgaatctc cccgtagatt
    14761 atgacgtttg gcttttggcg cagcagctgc ttacccattt gcttaaacgt cctggtctta
    14821 tccgcatctt caatatcttc aacggtagct tgatagatac catctatata acgttcaacg
    14881 ggatcttcca gggagtaaat cgccctggaa ccgtcattta gctcatcagc aatcgcggca
    14941 agtgtggtgg atttaccgct ccccgttggc cctgtgacta cgaatgcgcc attaccaaga
    15001 tgggttgact ggcggataac aatgcactgc tcaggctcaa aacctaactc ctctaatgac
    15061 ggtagcggcc cttgaacacc aaaggagcga atggatataa cagggcctat atcagcaggg
    15121 aataaacccg ctcgccagcg cccccctgca agagtgaagg ttgcgttcag ctgctcaaca
    15181 tcgttgtact cgcccgtgga tgtgttaacc cccccttctt tacttggtag atgcgagaat
    15241 atgcaacgac ccagcatcac accaaatgaa cgtggagaat cactgaactt cgacgcttcc
    15301 agccgcccat ctatttcata ttgaatcatt gttgaatctt gcaacagtgc gattcttata
    15361 tcagacgccc tcctttcttt tgaatcacca agtaataatc taagatggtt ttcgttttcc
    15421 gctatggatg tatcatcgac attttcagaa agattattaa aaaccctctg actcagacta
    15481 ataaatgttg actcagttac taccacaatt gaagaagagt aaccgtcatc ctttaagagg
    15541 tttgatattt ttactgccgc agtatttgca ccatccgaga agtcacatac cgcaatgaca
    15601 atatcattcg cattggatag cgcggtaatg cccatcgtcc gtcttgataa agcagctgca
    15661 tcagcgcttt tagcttttag atcgtctggg taatatcgct caaaatcttc gagactcaaa
    15721 taatcaagcc caaactcatc tgcaagctta cgtccatcct catcttttag gattttcatt
    15781 attaaccctc aatatataca cagtgaggtt ttttacctcc aaagcaaact gaatttggcg
    15841 tgattcgaga aacactcatc ccccacgcac tcgcaccaac cctaacctgg cggcgctcac
    15901 cactacgttc taaccaagca ctttcattcc caatgatcat gcgaacgaca gtatcagggc
    15961 ttctctctgt atattcccca ccttttggat caacgggaat atcatcagga gttccttgcg
    16021 gggcaacata atctgagcga atagagccag ccgtttgagt cacagtcgtg gactctgact
    16081 tactttttag ctcgtctgtt ttagaggtta aaagagcaag cttatattca cgagcttttt
    16141 gcagaagctc tttctgagtg ggtgtgagtg tgcttacatc ctttacttga agcggtttgg
    16201 attgcacctg tgtaggagcg ggaacctctg gtgccgattc taccacgggc tcttgattcg
    16261 ccccccccat cacgacatat ccggcagcac ccaaaatagc cacaagcacg gctccccaca
    16321 tgaggttttg tttctttgag cttgcagcga ctttaattgc cctttgtctt ttagccatga
    16381 tctctaacct ccccaataat tcgtgatttg aaatccacgt tatatataaa ttcaacgccg
    16441 tcagatggtc ttgacaactc aattttatcc aacatgaccg gcatttcatc caaataattg
    16501 gaaatgtcaa ccaagtcatc aagcaaaatc gcatcgccag taatatgcat atccaccgat
    16561 gaatatcttg gctttggaat aaagccccca aaccttacag agaaagtaaa atcaggtgta
    16621 attgcatcct tgatggaaat actacttctg atcaagtcat aaataatatt tggattgcct
    16681 gctgttaatg gcagttgctc gctaagaacc gcatcactac caacaaaatc aattccatag
    16741 ttatattttt ttgcaaacag ctccacttct tttattgggc ttgagtcagc caccggcccc
    16801 aatgtcaccg tgatttgccc tgggacaaca actagcttat ccacgttcca ggaatctaac
    16861 tcagatgcag atacaagcac agctactgcc gctttaaggg cgctagatgc agtctgctgt
    16921 gaaagctcgt ttctataatc agcgtaatga tccactggtg cttgcggagg gggtttatca
    16981 aaccagagaa agtaaactgc aataacagca acaactcccc ccaggagcgc ccacacccgc
    17041 ttggtaaggc cggatttagt aagggaactg actggctgta aaacgccaac acgattgcca
    17101 cagttgagta agtcgtgctc aaagagcaca gcccgactcc cctcctttaa ctcattaata
    17161 aacttttcgg tggtaacaat aaataatgtt gaggcatcac tatcaaaaat agtaagtcgc
    17221 cagagctttt ctggaactac atcatcgact agataagccc cctctttctt tataacaatg
    17281 attacttcat cttgactcag tggataaacg aaaacaaacc catcagattc cgcttctata
    17341 taccctaaag aaattagagt atcgctaaca aactccccta aaggaacccc agattggctt
    17401 gatgatagaa gagtcccatc atataccagc gcgtatttca tcgcgctatt agctttaatg
    17461 atgcgtttta tccgctctgg tgaggttaca tccaaccgag ttctcaaaat gttttttgag
    17521 aaattcatat ctactccaca attatcggcg ttatcaacac aatggtttca actacttctt
    17581 ggtgtgctgt agacgtgcca gcaagaagcg gaataccaaa tgttgactta tccccattct
    17641 tattcagcgt ttgtttataa ccgttcacaa tcaatgtttc accaggagcc aatctggttg
    17701 attgtgaaaa tgccgttgag tttacagagg ggtttttctg gataacctca ttaatagtct
    17761 cagtttctat accgttcaaa ctcgcaaagt cactgctcag atggaggtat atttcatttt
    17821 gctctgtaac tttaggaaga acatagaagg tatagccttc attatatctt cctttcacag
    17881 tctctgtaga aacttggttg tcgccactgg cttgaacttt tacgttctgc gtatattccg
    17941 tagtatcaac cagttttatc tctccaaccc gattattcag caaggtcaaa gatggctctg
    18001 taactatagt aacattaccc tgctcttgta atgcgttaac aacaaactcg ctaccatcta
    18061 aacgcccgcc agatgcctta acactgattt tggccggtgc agtagcgcct gatttggttg
    18121 accccatacc gccagtgtca aagtttatat tgccgtcacc tgctttatat acaagattcc
    18181 aatctacccc tttctcatca ccgagattag atttgaaggt gagataccgc accattaaac
    18241 gtacttgttt gcgtaagctc ccttgcactt tcgacatata tgcatcagtg aactggacga
    18301 ctgcgcttgg tgcctttacc acaattatcc cagtgagtgg ggaaccagat acactcccct
    18361 ctttaccgac cgtatcttgt aaggctttaa gcgtctcagc gtaaaaatcc ccctcaaact
    18421 tcacattatt aaactgtgtg ctgctgctgc ttatgttgtt aatgactttc gctccatccc
    18481 cttggtcttg ggtctggccg gtactttctg agctacccat agaggcttgg tatttccctc
    18541 cagtagcatt cagatcatat gtccttatca actggtcacg ccatgacata tcgaatggac
    18601 gaacctccgc agtgtacccc gtagtggatt ccaacatatt gagcgcctgc tggatcgtac
    18661 taccggcggg aatggagaca ctgacggcct tttccgtgtc tacatcaaca aacgcggcct
    18721 ttacgccagc ttgatcagcg ataattttcg caatcacccc aaacggcatt tgagaggcat
    18781 taatagcctt tgtatatcgg ccagcccaga ctggggcgtt gacgtcatta atcacacgca
    18841 aatcaagtgg aggtctatcg acaaagatag ccgcatcacg gttaattcca tcagaggaaa
    18901 tatccatgtc tgatttgaca ccagaaatcc cttcatgaac aacttttgga gtgctacacc
    18961 ccacagacaa catagaaata atcaccgccg ccgagatctt tgaacgccgc atttaatact
    19021 ccttatttcg ttttatttcg ctgaacgaaa taaactgtct ttgtggattt gtcgaactga
    19081 gcctgaacat tatatccaga gaataacttt ctcattgttc tgattacatc accgctcacg
    19141 accattttat atggagctga aatattgtag ttgggcgtgt ttgctgtcca tgagtcttga
    19201 cctggcttat aaccatcacc aggaagaatg ttccatccca agtctttcac taccgcaaat
    19261 gcggcatcgc gtaatgtcgg ctggttgata tagaaacttc ttacatcggt tcgggggcct
    19321 atatcgtgaa caattaattc agtaggtgtt tgagaaaccc agaatcttaa ctttggcgac
    19381 cgttgggcga actcttctga caacttggca acggatgcag gaaatgaagg ctcataggat
    19441 tttgtcaccg catttttctg ttctattgca gctcttattt ctggtgacac atcataaatc
    19501 acattggact tgcccaggct agccccccat ctcgtcagtg ccatatcaac agtttcacca
    19561 gcaccaatag tcatgttatg cggaacaggt ttaggcgccg gagcggcttt aatctttgag
    19621 gcatcagtta tctttgaggc atcagttggc tgtgtatatt tgactggcgc agttttcttc
    19681 aaactggcat caccagtcaa ggctgcaatt ttatccccaa tctgagttgt gagatcactt
    19741 cttggcacct cattattgga ggccatcaag aatggcttat ccttcttgtg tgcagaactg
    19801 ccagtaatag tagggctgct tgtaggatag agctgagtgt ttacctgtac gtgtagtcca
    19861 gatggctcag gtaactccgc tggagatgat gaacagcctg agagcatcag gcttaccatt
    19921 acccatgcac cctgtaaaaa agggtagcta ttgtaattca tgctgatcga ccttgttata
    19981 aagagtgatt ttgtttatgt gaataaattt catcatgcgg cgctgcaaat acatcccctt
    20041 gcttcatttg ccgcataggt actgttaacc cttcaagctc ctctctactg gcgacaggaa
    20101 tcacaggttt aggtaatccg gctcttgctt tcagtgctgg ctcctcatac caaaatattt
    20161 tccttgccat aacttgtatc ggttttgatt gcctggaacc ctgaataaat agaagctcac
    20221 ggtcataagg catatctttt atttcttgtg gtagcatcaa cgcccgaggt tgcctagaac
    20281 tgtttttagt tctctccctt cctctcgcat cactaaagct gaattcaatt accgtggtgt
    20341 tgcccagtct ttcgctatat tccttagccg tagatgtatc agatggtgca aaagcaattt
    20401 caatgtgaaa cgcctccata atcgcatctg cgccttccct cccatacatg ttcgcatccc
    20461 taagctgggc tttgttctga aacactacca agaaccggat gttgtatcct ctcatcagtg
    20521 cgggggctgt tctcataaca tcaagaaccc ccatcaccgc aatctcatca agaacgaaga
    20581 gggtttggta ttttaatgtc aatgaaccat ccggttcgtt acctccttgc tctggcagct
    20641 cattagcatt atccctaatg gcttgagaaa agaataaatt cattagcggc ccatattttg
    20701 tcagtgagtt cattgtcact gaaaaataaa cgctcatttt ttttcgtctt agatcacgaa
    20761 agtcgaaatc tgatccggat acggcatagg ccgtggtctt ctcaccgaat accgacagcc
    20821 gctctttcaa aatacttgag acaatcggcc atcctgattt gctctttgcc tccgaagtga
    20881 tattagaaag ctccctaata cactccgaag ataaagcggt ggccttacct cgctccctga
    20941 tagtctcatc tacccatgaa cttagttctt cccccagcga gacaatttca tacatctgcg
    21001 gaagagtgaa aggtaactct ggtgtttcca tcagaaacaa gataagtgcc gaaaatatat
    21061 ccccagcctt tttgaaaaaa cccgcatttt tagggttgtc cggagtatag attacagcag
    21121 ccattgttct tgcatcccct aatctatata gagggtcagt gcgtaacccc agaaggggat
    21181 tccaacggtg ggtatctaac agctcaggag aaaatcggta gcattcatgt ccacaccttt
    21241 ttctgaaacc agaagttaaa ttccagtttt caaacttcgg atcgttaaca accacactgt
    21301 cgggatatgt gagaagattt ggaataataa taccgacccc ctttccgcta ccagggggag
    21361 ccgccaacat ggcaaatgtt tgcccatacg aagctaaaaa ttcatcttta ttcggatgtt
    21421 tccctaacaa aataccagga tactcagtta atttttcttg caacttaaca accatacctc
    21481 cccctcaatt atttagagta atcaccccta tataaatagg gtctcaattc tgaattattg
    21541 gcaaatcgag catctccatg caatgaggct tttttaaacc taccacgaaa caagaccatc
    21601 aaaaaaatta ttccaggtaa aaacgtcgta ccggcgacaa cgcatgtagc ccagggggca
    21661 taagcaaacc gcacatctga taatggcaaa ttccaagcta taaaaacggt attccattta
    21721 agattagcta gggcatcacc tgtcagcatc aaaaataatg caccgccagc aatcacccct
    21781 ataacaaaga aaatagtagt taacacaatg aagaaaataa tttttcctat cacattgccc
    21841 ccccattaag aagatgcagc tttaactcag gttcgtaata aatttcttcg atgtaagttc
    21901 catccatata caagacagca tcgaatgacg ttcttactcg tcgctctata tatgaataat
    21961 ctaaaccgag ccccacagaa ctctgtttaa tcatcccaca aactcgcgca aaaccagata
    22021 aggagtcatt cgcgtgagcc gttgttatcg ttcctgggtg gcccgtgttt agcaactcca
    22081 taaaatccca agtttcatca ccagttagct cggcgagaaa aatgtgatca cccttcatcc
    22141 tcatgcagca ggatacgagt tgcttaggag taactgagtc gccatacagt aaatgaacgt
    22201 gatttagatg gtgtggtaat tttagttcat taagctcctc tatcgtgatc agccttttat
    22261 tagatggata tatatcaacc aatgccttag caaaggttgt tttccctgag cctgtcccac
    22321 caaatataat tatatttagc ttgtactcta tcgctaactt gaaaaaaagc ccccaatcat
    22381 tattggaatg agcaattttc aactctcttt ggaaatctaa tagttcattt gaccgactag
    22441 atattccctt cgccctttcc agcctcccgc tgtttaggta atcgttgaga gaaaaccgct
    22501 gtagagaggg ctttctatac gtcatggaaa tggtgccctt ctcacaagct ggcggcataa
    22561 cgatctggca acgttctcca ttcggcagct cgaccgtttt aatggggtct gctggtgaga
    22621 gataacgact gttaaaggtg catagcgtcg tcgctaactg gtggcacaag ttgtaatcga
    22681 ggttcggcgc atcgtgtctc ttccaaccct cactgctttc cgtccagatt tcaaacggcc
    22741 tgtttatggc taactccgtg atgccctccg gttccaagag ttcagtaacc ccagcctgct
    22801 ttaaaaaatc tcgggctagg atgtcgccac taaacacatc actcatctca acagcccctc
    22861 tctagtcgtg aatacgccgg agaaatcaat atccctagcg acgataaccg taagaacagt
    22921 accgggtgga atatgccctg taggtggaat gttaattgta ttttctaaag ccttgctcgc
    22981 catatcatca gcattgctac tagagttatc aaaactatat gtagagttat tatttgcagt
    23041 tgcattagca acactttgaa gtgcgtcctg aataaaactc agcatgaccg caccaccaaa
    23101 tctctgagca tagtggttat caatccaggc atcagttcca ctagcaccga gcgggccagc
    23161 cccaaggcta ttcaacctgg cccttacacc gctagatgtt tctaattctg tccagctggt
    23221 aaaaactcgg ctctgcccag gtttaatttc aactcgttgc tcaccagtca atatatcacc
    23281 tgcctctgcc aggacaacac taccatcggc agaataaagg gggttagtca gcctgcaatc
    23341 aattaaccct tgatagtcag ttactatttc cgtgtaaaga acacatcgag catatgtgtt
    23401 gtgcttcaac agatactttc tcggagggac ggcatatgcc cttgcagggg caaattctgt
    23461 accggccaac tgactttcaa atccgccgcc accaggggaa gtacctgtat ccgtgtattg
    23521 ttttgcaagc tcacgtggat cgctattcgc tagagcgcga attttctcct catcagcgct
    23581 agaactctca ctattgctat ttgaactata gctaccactg tcactaccac cccctgcccc
    23641 ttggtcactc ataacagcaa tgactccgcc ccctagacga cgctggcgcg ctgccattgc
    23701 aggatcaacc ccaccccccg cttggccttg gctgcgctcc tgcccctcac cctcccgccg
    23761 cctatcctct tgtttgcgtt tttcattatc agcctctagc tttgcaagct tttcagctat
    23821 ttgttgttga tacttctcca ttccttcatc ttttgtggct ttaggggcca atgctgcatc
    23881 tgcaactaca ttggtagtat caatatcttc tgagccttta tttatctcac tccatgccaa
    23941 ccagacgata ccaaaaatta gcaaaaacaa tattggaagc ccgaccccaa gaaaaacaaa
    24001 aacccgtcga gctttattgc taacaccact cttctgacgt aaatcaaagt ctcctctatc
    24061 ttcgatagat tccgtcattt cttaacctcc ctaatatcac cggtagttgt gccatcatag
    24121 ttatagccac cggtattcag cttcgtcgtt tttatcccca acacttggcg attcattctt
    24181 attctaaatt cacctggaac accgtgaact acgacaatat cattcacctg atggttattc
    24241 gccaatgtct ctgtcccatc agtcagcttt tgatatataa ctggccttgc agcattggta
    24301 ggaaatctga aacaagtgaa tgtcccatta tcccaaacag ctgtaggtga aaggttcata
    24361 tccccccact ttacatagtc cttgtttata cgtcccgcac acgggtcttt atttagctcc
    24421 ctgctcttta ttggtggaat atccgcaggc ggttttgggt aatcgaatcg caaaacatat
    24481 gtcatggctt taatatgttc tgtgagtgat aactctaaaa cgtacatcct gcgattggta
    24541 ttaattatta agtttgtatt aggctccaag tcagtaattg gctttaccgc tacgatgttg
    24601 cctagtttgt ttgcaccaat tgaccatgcg ctaggatcgc ccatagtcat tagcccttct
    24661 ttatcacgaa cagtttcgcc agggccaagc tggatcgctg atgtgcggcc aacaactgca
    24721 tttattctaa aaacctcttg cggcgaatat gtagcagtct gaatccggcg atcaagcgaa
    24781 ctcccaagcc caacagtctc agcatgagag gaaacagcaa acaacgacat agccaatatt
    24841 gaaactgcga atttcattat tgcctccctc caacaacttc ctctgatgtg ctgtaactac
    24901 tcacaccaaa gccacgagga ttaagccact gaaccccctt ggatttggct gaattcttat
    24961 agtcatagct gataacggcc aaccatgcag ttgctggcct ttggggatca ggattgccat
    25021 ctctatccaa tactgatttt gtaaaccgca cgtgagcggt tccagtgccg ttttcacggg
    25081 ttaaaaatgt aatgccattc acctcagtgg aaatttgcgc ggtatctgtc aatacagccg
    25141 tataaccctt tggagagagt tgaaagtttc tatatgcgga aaacacacct gaataactaa
    25201 gtgcttggac aaaagcatat gcgcctttct gagagtacca gttataactt tcccgagtcc
    25261 tgacataact tgccagccaa aattcgtcat caattctggt gctatcctga accatgtcag
    25321 caggccgaac tatatcagta aatcctgagt tgttatctac tcgaagaaag aatgtttcca
    25381 ctgttttaag cggcattagc aacatgtttg atgccacggc catgagcgct attacaccaa
    25441 aggcaattat cagtttgttt ttatctttat ttgatgccct taataattcc acctccgaat
    25501 ctttaaatga ttttattgct cttgtatatg cttcaatgac ttggctaatt ttcctttgtt
    25561 cgcccattga tgactcttct ttgtttactg caagcgcccg ctcctccctg agcacttcat
    25621 ctttattgcg ttggctcatt ccccccccca actacattgc cataggaatt tacaggcaca
    25681 acaggccctt ctggttgggt actgcaagct gacaaaaaca gagtcagaag caatacagaa
    25741 gctttcaact tattcatcat ttcccctgct attttatgcg gtttctattc atgatccgat
    25801 tccacgccat tccagcccct tttcttacaa gccccccttt tggcatccca agccctttac
    25861 ccaacatccc ccctatacca gttgcgctag taccaacccc ccccatgatt gaggcggaga
    25921 tacctgggat ctccacagat aaaaaagtga acgcagcaaa ataaataagt atagaaacag
    25981 catctagcaa tgttgtttct atcacaccat ttttcacgac attggcattt ataaaattaa
    26041 tttcgagagt aattactacg ccaaagagga tttgtgtcag cataaatccc ccaacgacac
    26101 ctaaccaccc ccaaaagtat tgtcttgtca ctgggaacaa tgaaaacgca ataaacacag
    26161 gcccgataga taacagcaaa actgtcgcga cctttaacgt tatcattgtt ccaacagaaa
    26221 caaggataaa tggaattcca cccaacaaca taaaaataaa tgccaatatt ccaagtacca
    26281 ttacatcaag gttatcaaag agactaaaat tcatagcttt agctaaattt gccagcccct
    26341 caatatatgc cccaattaaa aaatcaactt ggttcgtagc gccactattc agcgatgata
    26401 atattgaaac aacatctgta ggtatattgg taactattgg aactacagtg tttatatacc
    26461 actgaacatt gaaggcaaag aacgtgatca ttgacatttt cactaagtcc cataggaact
    26521 catgaaacac ctctcccaaa ccactattca tccacgcgat acatttaaga aggatgtgaa
    26581 tcaaataacc acacccaaat aacgcgccga cagccagcat taactttgcg gttccgttgc
    26641 cgagcatccc attaagagat gcatcaacgg aagcaaataa agtttgagct atctgaacat
    26701 ccatatcgcc cccctcttat tgctggccca gcatatatga cttgaaatca gcagctcgct
    26761 ttttatcttc aattttattt ttctgctcca ttaataactt catattttct aagcgaatct
    26821 gttgattttg aagttcaagg ttttcttgtt gaaaacgaat tgccagatcc tgtttttgct
    26881 ggggggtaat ggctgtatcc atcctggccc gcaagtgttc ggcatttttc acccgttcat
    26941 tacttgcgtc gtaagccttc tctaatgacc ccacctgctg taacaactga tcaaaggcgg
    27001 cttgaacccg agggtcagga gaggttagcg cgtaacgctc cctgagttct ggcagattct
    27061 ttgcgtcgtg ataaacgtct tgccaatccc gcatggggaa gatctcattg agagcgggat
    27121 ctttaagaaa ttcccccagc cggtcattgc cagtagcaat gcctttatag tgctcatact
    27181 ggctcctggc ttgctctata gccctcttgg cctcttgtag ctgggccaac gcctgtctgg
    27241 cctgttcgac tgcatccacg gccatcttca tctgtgcggc ggcatcaaaa accggaatac
    27301 ctgtcgcact gaccccgcta gaacacaaca ccgctaacag caatgaaatt actgaaacct
    27361 tattcgacat atcaccccct ctatataggt ttgttttcag ccatgcgctt taaataggca
    27421 ggcacccaaa cattaggatc atttgtatca agctccctca ttactctctc cgctacatca
    27481 atgttttctg tcgtagctga aagaaaagga agccaatact ttaaatcacc agtcaaatca
    27541 aactttgcca aaatagcctg ctgaccttgc ttcaccagga acagcctgga gttctttttg
    27601 agctttttaa tttccgcaaa catagccttt gtaaggccaa accgcatata tccatcccac
    27661 tcggcgtttt cattcggcag ccatatttga gtaggaactt gctgaattac agcggctgcg
    27721 tattttgtgg aaagagcatc ttcgggtgat tgagtatcca tcaaaacaca atcactcctc
    27781 attcgcccag cctttagcca ttccttaatg gtttcggctg tactttcaaa agacaatgga
    27841 acccaatact cagcgatgat atttagcatt aactgccctt tggtatgcat catcttcttc
    27901 atgaagaata acgtattcaa aagaacttca actacttctg gatgtttgct cgtatatgat
    27961 tttttaagta tttctgtact atcaaaagcc aatctaaact gcgactctgg ctgaaattta
    28021 ttctcaggag aatcaataac ccacgcatat tgcccattat tagctcttga ccactttgcc
    28081 aaacgagaat gaaggcagtt ttctccggtg tatgggatgt attgcatcat tagcgacaca
    28141 cctctatttc ccacaacctc atgccgtaga acagcctcaa tggccctctg gatcatcacc
    28201 tcttcatcag tagtagtaag cgcctttccc cctacgcata tatatatcaa ctcatacaga
    28261 gtctgctgca acattggaga gtcaggaagc tgaaacggat ttatacctgt aggctgacca
    28321 ggagtaattg ttaaatacgt ggcgcccaac cctcttaaca catggattag agaacggtta
    28381 taatctatgg cgaaaaccat aggattccag cgactgaaca tcgagataac tgctgcttcg
    28441 agcgtcgttt taccggcgcc ggtcattcca gtcacactca tatgaccagg gaatttctca
    28501 cctctattgt cttgaccaat aggactgtca tgagcattaa gaagatataa cccacccttg
    28561 gtattcatta ccggcattaa ggccgaacca tccccgactg gattaccata cattttaccc
    28621 agaggaattg tatttagtga aaagccacaa gctaggtttt cagtgctacg cagtgatcta
    28681 tataccacat cagtaacagc gggaaattga gcataatagg taaaaatatt cgtcactgta
    28741 gagcgaacaa atgttgtgtc cttattgttg aacatgctga ccaaacctga tccattaatc
    28801 gaggcttgcg cttgcgtatc tccataaacg atgagtgcag catgatacat gccgaatgca
    28861 accttaccgt ctgtgatgtt gtcccgagca tcccacagtt ctaaaacctg ctctgtttca
    28921 ccatcagtcg cagtcaggtt attagcatgt tttttcaatg catccttagc ttcatttctt
    28981 ggcacatagt gaaacgtctg caccaatacg aagtcacaag gagcctcaat gacttcatcc
    29041 cacatacctg ggctagattg actagggtaa tcacgtagat cataggttgt tgcgaatcgc
    29101 ttacccccat gatttggcct cacctcaaca aagtcatatc cgccaaaata cgccacactg
    29161 tcaattacgg catcccccaa gcgggtatca cttaataaaa catctttttc ataaccatta
    29221 aatattaaag agaaatatct gccaatctga gatattagcg ccccatgacg gtttagctca
    29281 acccccataa ttgaagggtc gaactcgtcc aacattgttt tagcactaac cagcaactct
    29341 ttcatcctat tgattccgtc agttaatccc tgacttttca aaatcaatac tattgcatag
    29401 tttatgcttt tgtattttcc atcacgaaat ggctttgtgt aacactcaac catgtcactt
    29461 atagaatcaa taggaaagtt attatattca gtatctaaaa caaccggaga tttcgtaatg
    29521 taggtttgca ccataaggtg cgccccctct ttttttccta tggcaaggaa aaagcggttc
    29581 aattgctcga accgctcatt caataaggac tgatccacgg cttcataagg agaaccacgc
    29641 agacgcacaa cgcttaacag gcgctcccca ggaagggtta ctatatgctc atcaacgtgg
    29701 tactccatta tgttcgctat cacgtctggc gacatgatat ttttgagcaa aacgcctgtc
    29761 ataaaaagaa ctccatttag gattatatgg tgtaagcaat aatggcttgc catattttct
    29821 gtttaaactg aatcgcctga caataaaggc tattctatca agcgcctttg aatctaaaga
    29881 acaggcaact ctgatagcaa tcagtgttat ccctcctggc aatgttgcca ggaggcccca
    29941 aaaactaaac ataaaaacac tgataccagt tatcagcaaa gttatcattg ctatggcagc
    30001 aaacggcatt atcggaatgc cccaataaat ggcctcccgc cccatgccat tatacgttga
    30061 gcaaactcgc ttacgaatta gggtttcctg atccataaag gccccacata tagacagcca
    30121 tagacaagct cccaccgatt aacgctgtaa caccgagctg cttgatgaaa tcttggaccg
    30181 ttgtacgacc atctcccatc tgccactcac cgccgaccca cacgatacga atcaggcaac
    30241 caatacccac agctgcatac agcgcgatcc gcaccattcg cagtgtctcc attgccttac
    30301 cgaaatcctc cgccatcgcg aacggagtca gcagataaag cgccatcgca gcccagcgca
    30361 tatttgtttg ctgtttctca ctcatacaac ttttcctttt ttaccttgtt caacttcttt
    30421 atttttttcc aaatcaacat catcatgatt aggtgatgtt ggcgcgttat acctgggatg
    30481 ttcacgcaga acgtcccatg actcgtactc aggtggaggc aaggctggcg cagacggctt
    30541 gttttgccgc tgctcatcgg caccaatagc aggcactaca acagactccg agtttgcagc
    30601 aagcaccatg tccacgtagc taactccacc tttaggatca aatcctctag tgaaatttcc
    30661 actgtaataa caggagaacg ctttttttaa tgcctcctgc tgcccagagc tttcagacag
    30721 cgcagattta taacattgct gcaatatctt ccctgaaatc ttcaggttat tgcatggctc
    30781 aaatatttcc tcagcatttt tcacatcaaa atgctgccta tttatttgac ctaatccaat
    30841 gctaaaattt agcccctttt cagtgaggat ttttacggca gacaatccct gctcaagagt
    30901 taatggctgt tcaggcaaag ccccgccaac cacaccgatc gcgtatggat tgaagcttga
    30961 ttccgtcttc actaaggcac gcatagtaga tggatggatt tgaggggcac attgcatagc
    31021 cagcgacaag aaagcggctg tagataacat atctccccct aattaaagct aggttcttct
    31081 acagaactca ttttgaactc cataatcata tttcggttta ctgaaaaata aaaattgaga
    31141 aacacgctta aattaattca cgttccaaac gcgcacttcc gaatctaacg ggttagcggt
    31201 gtcattcggc ggcccgaatt taggtttgtg aatatccgtc cattttttta aagagcaaac
    31261 ccagacgttc atatctggat ttttggcaaa ataaatgcct gcgccgagcg cataattaat
    31321 tgacttgtta cagcttaaat taaatagagg aatgcttttg gcaatattca ctgcggttca
    31381 cagaccacat tatatctatt tgcttcactg catgttcacc agcttttgcc caggcttggg
    31441 cggcggcttt aaagtctcga cctctttcca gggttgccgc catttcagcc agttgctgaa
    31501 attcactgac cagtctctct tgcattactt tccctcaaca tgtgggtgtg tgtttctttt
    31561 gagcactcta tccccaacat aaacaaatta aaaggagccc cgcgctcctt gacaaggtaa
    31621 caaatcgttg ctaacggggt tggtatttta atcccttccg agttgcaaat ctgagtgatt
    31681 ttctactatg agttgcatat atggtggatc tgacctgtaa gatctgacaa ttgacactct
    31741 gattttaaag tggtggtcat atgagaagag attcaagagg gtgtgaagcg tcagatcagt
    31801 tcgtgttgga cgcaaaggag gtactagaga acataatgag gaacaaccgg ctaaagcaaa
    31861 ccgacatcgc ccagatcgtc agtgttgccc cttcaacagt tagcagatgg gtcaataaga
    31921 acaacaaaac cttgattgat atggaaagcg cagcgcttct agcgattcat ctgaaacagc
    31981 caatacaaac gctattcccc ccatcatcat gggtacagaa taaagaatgg gcactctggt
    32041 ttttgagtgc ccaagaacgg gagtggttgt taaacatagc gacttctgca agatcgcttt
    32101 atgaaaagtg accttgagcc tatttcatca atagtctaac caggacaacc tgcctaacag
    32161 catgaacggt gtgaagcccc agcaaggctt ttgccttgtg taactgtctt tctacacggc
    32221 tcggggttgt gttacacagc tcggcgatct ctttttgaga cgtaccggcg gcatacagca
    32281 agataactga tgcatggttt tctggaagct cagggaagat cttgaaaaac ttctccagtg
    32341 agttaggatc gagcacagcc ataacggcct ccttatcagg tcgtgtggtt agctgtcata
    32401 gagtgctgag aacactctat gacagcgatt tagttacttc ttcacgttag ccaagtcctt
    32461 ttcatcaatc caacaatccc accctgtagc agtggataaa tcgactaacg atttttttag
    32521 cattcgccta aattctttta aatcagactc actaccacat aatttcttta gggtttcaac
    32581 cttatatgga tgcgggacag catgtgtact ataaaatcca tgtaaccatt gagaaagcac
    32641 ttttcctttt aatttcttcc tctcatccaa aacaatccca gtccatagtt ccttagagaa
    32701 aaaggataat atcttagggt ttaatgttaa tactgactca ccgctttctt catctcgata
    32761 ataatcattt ataagatgcc cactataaaa ataacgaccg tcacccattt caattaagca
    32821 agcagagagt cttgataaag agtttttcaa ccactctcta tctgatttcc ctgtgttcct
    32881 accaagtgac ttgagaaacc catatataga gaaatatact tgattaccag ctggcacctc
    32941 tcctaatcta tgtaaacaag caagccaaac atctaggtca gactggtcta attgctgacc
    33001 ggtgaaccta actgaaattc catttactgt tgcctttaga accctctgct catattttct
    33061 agcaccttta gccacaacac caaacaatgc acttcgtaat attgcatttg ggactggtct
    33121 tttcccatcg acacaattag gtaatgatgc aggtactaat gagttgtcac tgccatgact
    33181 attatcacca gtattattag cggcctcttg ctttcgacga tattctaccg catcacggaa
    33241 tgaacatttc cccgcactta gcatgttatc aatctgttct tgtagaggat cgctcatctt
    33301 agctctaatc ctgtagtgcc ttggtgacac tttcaaggaa cagacgtacc gtatctttag
    33361 atacttttat atcttttacg gccagccatt ccgcgagttg ttgataagag aacccctttg
    33421 ttctcatatt aacaagctcc tctttatatg gagccatcaa ggcccttttt cgtccacgcg
    33481 gtatagtcac ataacctcca tctcaaaatt tcactcatcc tagcaagaac atttcggctc
    33541 aacaagtcaa ataagtcaat tgagcgattc aagtcaccaa acccgagcca gtgccggtga
    33601 tccggttcac cagggcggcc agcggccgga gcgctgctgt tcctggacaa ccccgagcca
    33661 gtaccggtga tctgcttcac cagggcgacc agcggccgga gcgctgctgt tcctggacaa
    33721 cccgagccag tgccggtgat ccggttcacc agggcggcca gcggccggat acctgctgca
    33781 cctggacaac ccgagccagt gccggtgatc cggttcacca gggcggccag cggccggata
    33841 cctgctgcac ctggacaacc cgagccagtg ccggtgatcc ggttcaccag ggcggccagc
    33901 ggccggatac ctgctgcacc tggacaaccc gagccagtgc cggtgatccg gttcaccagg
    33961 gcggccagcg gccggatacc tgctgcacct ggacaacccg agccagtacc ggtgatccgg
    34021 ttcaccaggg cggccagctg ccggagcgct gctgttcctg gacaacccga gccggtgccg
    34081 gtgatctgcg gccagcggcc ggatacctgc tgcacctgga caacccgagc cagtgccgat
    34141 gatccggttc acattaaagc tgggctctga ggagtggcat ctgttcgcca cgacgaacga
    34201 gccagcaggc aagcgaagcg cggcagtttc taggctgagg attttgccat cacaaaagcc
    34261 cctcgatgag gatggccaag gccctgcagg ggctatgtgt gctatcaaaa tcgcttcgct
    34321 ggcagctgat ccctttaagt ttttgccatc aaaaagccga tcttattcag atcggcatcg
    34381 gtcttatacg caatcaactt tttatgacag ttttttattc agattttcat aacacaactt
    34441 ggcaaccgca gcgccaaaac cttctggcat tttctctata cgtgaaatgg caacttccca
    34501 aggaagatat ggatagtcta ttagacgaac gttcttggtt tgtgtattat tggctcgcat
    34561 gtataaatcc ctttgatgat tttatgtgtg accccctgct gtaacagggg gttttttatg
    34621 cttgatttaa acgtccagca ttctccgata tgcctccttt accgcttcgt caagagcatc
    34681 acttagtgac cggtagcgtt ctgacttcct gaacccatac gtcgtaccag cataaatctt
    34741 atcttcaatc tgagtaatca gattcactaa cgctctatca tttgaagaag ccgctctttc
    34801 gcgaattaca gatacgttca caactccatc taataatcca agagtaatag cactcataca
    34861 ttaacctctt ctctctgaca acaatgacac tttaccatat agggtgaatt tcacaacata
    34921 aatttaccct atatggtaat ttaatctcga tggaagatca gaaagagggg gatagcgccc
    34981 accggcacgg gggatagcac ccaccggcac gggggatagc gcccaccggc acgggggata
    35041 gcacccacca atacggggga tagcgcccac cggcacgggg gatagcgccc accggcacag
    35101 gggatagcac ccaccaacac gggggatagc acccaccaac acgggggata gcacccacca
    35161 atacggggga tagcacccac tgagagctag ggcgaatgtc gcgtaagtta ttgtttttaa
    35221 gggttaattt gtgatgctca atcaggcgct aatcttgatc tttaatcttg atctttaatc
    35281 cttaaagatc taatcaagag atcataatca aagataagat cctctctctc tcttttctaa
    35341 aatcttaact gccctgtggg gctctgcggc ttgccttcgg gccagcgtaa gcccttgggt
    35401 acagctacac ctgaaagcag ctttggagag gttctagcta cgttctcgcg gggatccagg
    35461 taatccttga taaggatcct tagcgggcta tcaatgaggc atactgcaaa acaacaatag
    35521 tttaccattt atggtaaatt attgttgttt ttggtgctca tcccacttaa aatacattct
    35581 aacggtggca cacagaaagc cactcgtttc atgaggcggc taagttgatg ccactggtgg
    35641 aaacgagaca tgagacttgg tgatgtggcg actataaaga cgaattttcc tgatgcagat
    35701 ttctggttag ttcgtcgagg ctctttaaaa tcatgtggct ctccttcaag ggaatataac
    35761 cctgagcata taggaataaa agttactaga accgatattc ttttaccaga ctatttgtat
    35821 tactgcatga tgtggttgca tcaaagcaag gtttgggagg caagagcgac aggtacattg
    35881 agcctagtca atatcactat ctcagacgtt cgtatcatcg agctgtcacc gagataataa
    35941 tagggggcga aagcccccta ctaattaaaa ctgttggagg tattaatgga aattaaatta
    36001 cctagcatag atgagcagcg catttttgtt tttaaaatgg ctttagatga ggcaaaaaat
    36061 aaaatagatg aaaattgcac tgcaaaaata atatgcgata gtttatctat aaacgaaagt
    36121 aattatccaa acactcattt attacgtaaa cgtgagggct gggaacctcc tcacaaagat
    36181 attatttcag cctattttga acaatttaaa aaaatatttg gagtcggttc tgacaatgaa
    36241 atggcggagt tgttagattt gtctgatggc cgtcgcatta gagattttaa acaaggaaaa
    36301 accaccattc cttatgatgt ttggcgtaaa tttctaataa tgactggcag ggcaacacaa
    36361 gatataattc ctgtttatgg cgttatagta aataaagttt gagataataa atggaacggt
    36421 tcaggcttgt tgatattaaa tttgatgagt tgttgaactc atttagttat atcaagtcag
    36481 aggatgaatt aaatagagcg ttacattcgt tttcatcttt tatgggattc agtcaacata
    36541 gattggcagt aataattcca aatagtttgt ctcggcctac ggtcgcaatt ttttctaatt
    36601 gcaatgaaga gtgggtagat atatataaca aagaaaatct attatatcga gatcctgtaa
    36661 tatatatcgc aatgcgagag tctaaaccta ttttctggaa agaattatca agttttaatc
    36721 attttaaaga taagcttgat tatgaattta tggatagagc ctcagatttc ggcttgaaaa
    36781 atggtatatc ttttccgctt agaggtggaa agggagagtt tggtatactt tcttttataa
    36841 ctaatgatgt ggctagtcat gaactaataa atacctgccc ttttttaagg cttgcagggg
    36901 attatatatt taatgcagca gttggaatta ttgaaaagga aggagataat gaattatctt
    36961 caagagaaat agaatgcctg ttctgggcta gtgagggaaa aacagctacc gaaattgggt
    37021 tgatattagg gatttcacct aggactgtca catattatat tcagggtgct atattaaaaa
    37081 ctagctcagt gaatcgttat caggcaatag caaaggtagc agcctgcggc ctccttttgc
    37141 ctaatatatc ttctgtgaga gttaaagaca tttccttata aacttgcatg tttttatgtc
    37201 cggtcatctt tgtgggggat atattaaagg gaggggtata ttaaatatag ggtctgtagc
    37261 acaggtgttc ctgggcaagc caaggcggcc agctgccgga gcgctactgt tcctggacaa
    37321 cccgagccgg tgccggtgat ctgcggccag tggccggata cctgctgcac ctggacaacc
    37381 tgacagtggc agtgatccgg ttcactaaga tgatttgccc ctcccctccc ctcccctccc
    37441 ctcccccaag ggaatcccca agggaatgtg agagataaca aagtggataa tatttattcg
    37501 agggattacc tccctagtct tttggcgtca ttgaggcagt gcctgagtgc cagtgatccg
    37561 gctcactagg gcggccaaca gccggaacgc cgctgcactt cgataatgga gcttataaca
    37621 aaactgcggc actggttttt ttatgttaaa tagagtgtta tggcttggta ttgttggctc
    37681 atcatgtact ttgcatagcc gtttagctaa cttccgttct aacctgcatc actgctgttc
    37741 ctgggcaacc ccgagccagt accggtgatc tgcttcacca gggcggctag cggccggata
    37801 cctgctgcac atagatggat tccataatca taggattatg gaatcatata atcatataat
    37861 cccatgatta cataatccca caatcatagg attatgggat tatgtaatca tccctgttct
    37921 gatccgttgc ggatatgtcc ttagctgggt atttgaatct ggctcaaagc ggacattaca
    37981 atctggggct gacaacaaca aaactgcgta accgactttt ttatgttaaa tgacggggtg
    38041 gagtttggcg ttgtaggact cgtcatgtac tctgcatggg ccgcctagct aacctgaacg
    38101 cctgctatgg ctacttcaca gggataacac atagttaggc ggcaatcccc agttccccac
    38161 tgtttgtaac cttccgttct aacctgcacc gctgatctgc ttcaccagtg cggccagcgg
    38221 ccggatacct gctgcacctg aacaacccga gccagtgccg gtgatccggt tcaccagggc
    38281 ggccagctgc cggagcgctg ctgttcctgg acaacccgag ccagtaccgg tgatctgctt
    38341 caccagggcg gccagcggcc ggagcgctgc tgttcctgga cagcccgagc cagtgccggt
    38401 gatccggttc accagggcgg ccagcggccg gatacctgct gcacctggac aacccgagcc
    38461 agtaccggtg atccggttta ccagggcggc cagcggccgg agtgctgctg ttcctggaca
    38521 accccgagcc agtaccggtg atctgcttca ccagagcggc cagcggccgg agcgctgctg
    38581 ttcctggaca acccgagccg gtgccggtga tctgcggcca gctgccggat acctgctgca
    38641 cctggacaac ccgagccagt accggtgatc tgcttcacca gggcggccag ctgccggagc
    38701 gctgctgttc ctggacaacc cgagccggtg ccggtgatct gcggccagcg gccagcggcc
    38761 ggatacctgc tgcacctgga caacccgagc cagtaccggt gatctgcttc accagggcgg
    38821 ccagctgccg gagcgctgct gttcctggac aaccccgaac cggtgccggt gatctgcttc
    38881 acattaaagc tgggctctga ggagtggcat ctgttcgcca cgacgagcga gccagcagcc
    38941 aagcaaagcg cggcaaaaat aaaaagagcg cctatatggc gctcttttta tatcttccca
    39001 tctaattttg ctttttctat agcctcactg aacttttttc tctccgatgg gtttaggctt
    39061 tgcaagccaa ttttttggct ttcgtaccaa taggttccat atttctttaa gtgttcaatt
    39121 tcttgttttg aattaaccca tgttgttgtt agtaacacta ttgaaatgaa agaggtaaag
    39181 cataatgccg cccctagcat cacgttggtt atttttgcac tcctgccaac caagtgtttt
    39241 gaactgttct ttactttgtt ttcgactaat tctagttcat tgtttattga ttctatattt
    39301 ttacttattg aacctgatat ttcgctgttg aatttcgata aggctgtttc atatttttct
    39361 cttaatgact cttgaaaatc atcatttagt ttctctgctg ttttctctga gtcttctaca
    39421 gctgctgcaa tgattgttaa actttgtcca agaacttctg gtaatgcgga taccgacttt
    39481 tgtatttccg ccatcgcaga atcaattgct ttaggaatgt cctcaatctt tttttcaaga
    39541 tcaatccaat cctttaagct ttcttcgagt tgggctttta atacctcatc aactttggtc
    39601 atgattacgc tcgcataatt taatgcgaat acgccgccat aaatggcgac gtattctatt
    39661 cagatgttag gcaatgttca gttggttgaa tgctatgtcc agagtgtcat taaatcccat
    39721 taccgctctt tttactcctc gcaacaatga tagctgtgct ctatcttcct tgcttgctgc
    39781 cttcagtagt tctctaaagt cgcgatcatc ttccataact tcattgaaag tttttctgat
    39841 ttcgctcaca tgtttgaata caacagtttc aggtattctt ggtgagcctt taagtttcag
    39901 agatttgtat atccggctct ctaaaacatt tgaaaattgt ttttcaaatg caatttcatc
    39961 tttgactcta ttgaaaataa gccgaatccg ttcaggttca acattcaaat cgagaaggat
    40021 ttctatagtt gaaatagtat caagctgctg ttttttgtca ctgacgacag gaataatgaa
    40081 aaaatcaaaa tcttcatggc ttcccttgta ttttctaagc tgatcagtga actcctcaat
    40141 atttgaagaa cccacatcga ctatagcgca atccgcctca tcaattcgtt ggaaaatctc
    40201 caaaaattca gccggaacaa atttttggtc atcgcttcca tcgctgttaa tggattcgat
    40261 gcgaattact tccgcacctt ctaatcttgg ctttagtagc gtgtcacaga ttgttgattt
    40321 gccgacgttg ccgctgttat ttactactgc aatttttaaa aacatatcag attttcccgt
    40381 catagttgag taactgagtt aagtgctttc ttattgctgc ttcacttagc tgcttccaag
    40441 atgctacctg ttcaggagta tatccattag cctctaaatc agatataagc ctttctccag
    40501 agacaccaat actgagccat tcattatatc tttcgctggc ctttataggc gctacagttg
    40561 atacatggat ttccttttct tgtttttcgg tgccccgacg ctctcctata tttccctttt
    40621 cttgacttgg cagggttgcg cttgatttag ccttggccct taaatacata tttctagtga
    40681 caccaacagt aaatttactt cctgctgtct catttatcgc atttgttatt tgcacccagg
    40741 aagcaaagtt ttttgcttta tctatgtctg atgcataaag gtcaaaagct gcctgcttgc
    40801 ttttgatcgg gccgtctttc aatgcagctg tgagaccgcc cagaagatca gttaatttct
    40861 gattgagcgg tgtaacactc atatgatccc tccttgttta tgtcttggct gcatgttgaa
    40921 gcatcttttc tcctgagtca acctgttttg tgtttttagt gtggtttctt tgtggtttaa
    40981 gtgtggttgc ggccctcgtg gtgtggttta agtgtggttg tagtgtgttt tgtgtgtgtt
    41041 tgttttgtgg tttttttatg tctagggctt taaagattag gcacgttgac gatgtttaca
    41101 tctcgcttcg ctcgacgtaa aatcgtccgt gccaaagggg gtgccccttt gaaaccccgc
    41161 gcagcgggaa cctagtcgtt tagttgtgta tgggggtgtg tgtgttgtca gccaaaaaaa
    41221 ctaaagacaa ggttgttgca ttcagattgt cttccagtga ttttcatgtg tttgaaacaa
    41281 agctggcctc ttcaaacatg aagaagtcgg agttctttcg agaagttttt attaactcaa
    41341 atgtaaattt gacagtaaag gctgctccct caaaagatca ttctgcacta ttatttctct
    41401 ataataaatc cagtaacaac cttaatcaat tggcgcatca agtaaatata gcccatttgt
    41461 cgggggctgt taatagggct cagtatctga aatatatcaa tactcttatt gaaataagag
    41521 agttgatgtt ggctggtatc agtcatgtta attagatgcc gtggttataa tgatggcgtt
    41581 aaagagtacc tggaggaggg ggctaaaaca ggccgtgaca aaactcgcga tgagctggat
    41641 ctgcgagtga ttttggatgg agacttagat ttaactaagg cagtctatca ggccatccca
    41701 aataaaggac aggatcggta tttaagtttc acgctctcgt ttcgtgagga tcacatttca
    41761 gaagcagtcc ttaaaaatat atctgatgat ttcaaagcgt ttattatgtc agcgtataag
    41821 tcagaggaat ataattttta ctccgaggcc cacataccaa aaataaaatc tgttattgat
    41881 aaaaaaactg gtgaagttat cgagcgaaag ccacacatac acattgtgat tccaaagtta
    41941 aatcttttat cagggaatat ttttgaagcg gttggatcga gcttttctca aagtgaaaag
    42001 tttatagagg catttcagga aaaaataaat aaaaaatata atttggcgtc acctagagag
    42061 cacgtaagaa ttaatccgca agatgtttca agtatattgt ctaggtataa gggtgatgat
    42121 tttagaggtc gtcaccgtga atttaaaatg gagcttgtta gtctggttgt aaataaaaac
    42181 attacgacta ggaaggggtt ttatgatcta gttggttcat atggtgagac gaaggtaaga
    42241 aatgctgggc gtgataatga atatatagcc gtcaaattac caggtgatgc aaaatttaca
    42301 aatttaaaag aaactatttt tcaagatggt tttgtagtta atcggaagtt aaccaagcca
    42361 gagctgccat cttctgtaat tgaaaaaaga ttgcttgagt gggaagtccg ctcaaaagaa
    42421 attaaatata ttagcaaggc cactccatca tttcggaagt attatgcagg tgccgatagt
    42481 gatgaaaaaa gacttttgtt aaaacaaagg gagtccgatt tttatgacag aaacaaacca
    42541 gaatccatat ttggcggcaa acggtcgaga gatcgtaagc cccgtgttgt tgaaagtgaa
    42601 agtagatctg ctgggcgggt tagcattagc ttgcaagaca tgccctcaag cgatgtggca
    42661 agtccaaggt caagcgataa agtgttattg cagaatgatg ttcgcgtaca catgggaaac
    42721 aagcaagcca caggaaatag cggactgcga cggcctatac gtgaacgacg aggaggagat
    42781 cgagtacgaa ccggaagagg acgagcccag cgagttgttg gagaggttcc caccccaaac
    42841 ccgagtggag gaactagaac aagatctgga acaagagctg ggataccagg agccggagta
    42901 acccccccac cgttcttacg gcgggggagg gtagcgtctt tagcggatat agataagcgg
    42961 agtgatgcac tgttttctcc acttatgaat aatgcagaag gggagggtgc aagaaggtca
    43021 tctggtcgta aagggaggca ttcatggcct acaaaatcgt ccatcaatgc cgtaaggcca
    43081 tcatttttaa gaggggctaa aatcccgaca ttggatgatg ttaaaaagcg gagtgataga
    43141 ctaaattcaa ggtcttcttc cgaatcaatt tacttaactc gaccagttat ctctcacggg
    43201 gccgcagcat ctacactccc ctcatggcta ttgaggagat atgaacaaga tcaactttcg
    43261 ccagggtata aagcttcaat aaatttgatc cggcgcgatt attttgagcg tcgccgcgaa
    43321 cttatgagtg ataaccgttt aactgcaaat gagaaaaaac aacttctttc agtaatgaat
    43381 ttcgagctat taaagagtaa gtatgctgtt aaagaaaaat acgagggtat taatatgggt
    43441 agtgcggata ttaaagacat gaaacgaacg ttgggcaaag aaacaccaga ttactctatt
    43501 agcgcaggcc ctgcccgtgc tagagaacgc atgcgtcgtg taacagagga gctgaaaaaa
    43561 acagtcgatc aaaagacggt gaaagaaaac gctgaaaaac ttgatgcaaa acaagtttat
    43621 acaaagcgca gtcgtcaagg tcatgttcac tatctgagta aagttactga taagacacta
    43681 tttgttgata cgggggctgc tatctgtctt cgtagaactg ggcttgatgt gggagccgta
    43741 gggattgcgc tggaactggc gattggtcgg tttggttcca cccttgatat taagggatcc
    43801 aaagaattca aggcacaggt ggttgatgcc gcgattaagc taaatctcga tgtgcatttc
    43861 accgacaaag ccatgaatga acagctatct actcgtagaa cagagctgga tcttgagcgt
    43921 gatggtaatc gagttcagag cggcgaccag gaacaggcca gagagggcga ccaggaacaa
    43981 gccagagagg gcgaccagga acaagccaga gaggacgacc aggaacaagc cagagagggc
    44041 gaccaggaac aggccagaga gggcgaccag gaacaggcca aggctagtgc tttgtctgga
    44101 attcttgttg agcgaggcag cgccccttac cgtaacgatc cgaaaaatga agcgagctat
    44161 tacgttgtac tgagaacatc agttggttcc aggacgatat ggggtgcggg tttggaatct
    44221 gcgttaaatg aaaaagatgc caaaataggt caatcggtga cacttattga tctgggaaca
    44281 cagccggtca cgatcaggga accagtcggt gatggaactt atatagagcg aattgggcag
    44341 cgtcgggatt ggagtgcaga ggtcgaggta aatcaagctt caccagatca agtacccgct
    44401 gcaaacttgc cttccaagcg agcgctagag atggctcaag aggttcagcg tttgaaatct
    44461 caaagccaag tacaggacag tgatgagcaa gagttgaaca tctaaaccaa ggtaagaata
    44521 accgaagccg ccccctattt tgtgggcggt tttttttgtt ctatcacgat gatggtgcgg
    44581 attgtggtca gtgttattcc caatataagt atgatggcat accgccatga atagacatat
    44641 cacatggggg agggggctac aaagcatatt ttgtgatagc aataacaatg ggtggtatta
    44701 ttgtctcgtt tgttttgcta tcatataatg gtgtagacac cattggagtg atatgaaatg
    44761 ccatcgaaaa ctatcaattt tgattaccac gtcggcgttc ttgacgcagc atgggttgag
    44821 caacagcttg agttctcttg gtttaaaggg gatgaccatg tgttggtttg cttggacaat
    44881 tcagaggtcg attctctgcc cgttcctgat ggtgcaagca tcagggatgt aaagaccacc
    44941 attcgccaat acgtaaaaag gaaatcctga tatgacaaaa gagaaaaaag ctatggttct
    45001 aaccctacgc ttaactccac aagaagaaga gatcgtcgag caattgaagg ccgccacagg
    45061 tcaaagcgca gcgactaaag cacttatgca agccgcaagc tcattccttt acttgagtga
    45121 taccgtgaaa cagcagaaag ccgaattaga agctctacat ttggagtttg tagagtatag
    45181 gcagattgtc gatcgctaca aaaccgcccg cgatgacttc aacagcttgt agcaaactgc
    45241 gcttgcttga agtctcccgg gcgcgggttt tgctatcgcc aatacgaact caattacttg
    45301 gccaacgagt accagatagc aaaaaaaaag gtttggccgc gatcggctag tcatatttga
    45361 tagcacatgc ggcctctgta gggacttggc catgctcatc gaggcgatgt tgtgatggca
    45421 aaagcgctac caggcaacgc ttttcactag caattttgct atctctcggc tgccgcgctt
    45481 cgcttgcctg ctggctcgct cgtcgtggcg aactgatgcc actcctcaga ccctgcatct
    45541 ctctattgca tccatcacat gttggctagt cgagcgaagg ttctcttatg agctatgagc
    45601 aggcgcttag tctcagactt aatgatctgt tgcccctctt caccacttag acacagtttt
    45661 ttttcaacct tgattagtgg gcgattaagc acctgcggca gcccatattt attgcttatg
    45721 ctgttattcc ccatttcttc ctttcctcga cattagagcc tgacagacga acagtaattc
    45781 agaatttgta tccaagccag taccggtgat ccggttcacc agggcggcca gctgccggag
    45841 cgctgctgtt cctggacaac cccgagccag tgccggtgat ctgcttcacc agggcgacca
    45901 gctgccggag cgctgctgtt cctggacaac cccgagccag tgccggtgat ccggttcacc
    45961 agggctgcca gcggccggat acctgctgca cctggacaac cccgagccag tgccggtgat
    46021 ctgcttcacc agggcgacca gctgccggag cgctgctgtt cctggacaac ccgagccagt
    46081 gccggtgatc tgcttcacca gggcgaccag ctgccggagc gctgctgttc ctggacaacc
    46141 cgagccagtg ccggtgatct gcttcaccag ggcgaccagc tgccggagcg ctgctgttcc
    46201 tggacaaccc cgagccagtg ccggtgatcc ggttcaccag ggcggccagc ggccggatac
    46261 ctgctgcacc tggacaaccc gagccggtgc cggtgatccg gttcaccagg gcggccagcg
    46321 gccggatacc tgctgcacct ggacaacccg agccggtgcc ggtgatccgg ttcaccaggg
    46381 cggccagcgg ccggatacct gctgcacctg gacaacccga gccagtgatc aaaaaaagag
    46441 ggggccgcat aagcggcccc ctcttcgaga tagcaaaaat caaaaactag cagcagccgg
    46501 cgaagcgatt ttgatagcac acatagcccc tgcagggact tggccatgtt catcaaacgg
    46561 tgctggtgat ggcaaattaa agattcagat tgttagagat aaccgagccg gtgatttact
    46621 tggtgaggta cagctcgcac tcactcacca gggcggccag ctggtcatct gaccaatccg
    46681 gcttgctgcg gatcatcaac atctgaaaaa acatcccctg cgcctcttcg tccagcttcg
    46741 tcgagaaggc aaacaggctc ggggcaggcg cagctggtcg atagtaggac acaaccgcct
    46801 gagccaacca ctgtgccgaa tcgccacctt catcaaggcg ctggcggatc tgctcactgg
    46861 tgaatagctg gtgattttca ttactcatat taattgttta cctactttaa ttgacaatta
    46921 tagatacaac ggcgtattcg ttttcaaaaa tattggttcg ctcgcctgtt ttagcctgct
    46981 tactcccttt attgaacact tctctcgatg taggcagatc aataccagcc acatgcctca
    47041 tatcttcaag tcgatttaac ttgagagtat aggcggccat cacactatct ttactgagcg
    47101 agttaatgcg caatttaaac tctccacctt cgataattgt agaggcggtc gccttgccac
    47161 gagagatgct ttgcacataa ggagttacct tgaaggtgtc attaattacg acctcctccc
    47221 cctcgctcat agagaacgga accaccccac tcattcccct gaatgagtaa gcgatactcc
    47281 ccgagacggt tgcagcactc acactggaac acaaggccat gcaggccaga aaaactttaa
    47341 tcttcatatt tatctcctat tgtttactta ttgatcggaa ttagtgagag actttatcaa
    47401 agccatacaa aaggacttca taaagttaca aattaaaaat gaacacatac cgacaaaaaa
    47461 tataaaccat ccagaccaac caccatatat cactttcatt atgacaaagg tgttgacata
    47521 taataccaat ataattggaa gcaatagcag caacacaatt gctataatct ttaatcgacc
    47581 gtcagccttc atgttattca ttttcagaaa gccactcaat aataaaatct tcaatgacag
    47641 ttgtcatttc caagttcttc ttcatacaag tcattttgaa tcgctggtgt aaatcagcat
    47701 caatattcat ttgcagcttc ttggtcggtc cctttttttt cattgcgcta attattttat
    47761 ccgtctctgc atgagagccc aatgtaaaga ttttcttacc agtcattttt gggcctccaa
    47821 gaggttaatt atttccttgg taaggacttc tatttccccc ttagcttttc cgtcggaaga
    47881 atcaaaaaca gtacccccac cattcaatgt ttttacatat gactgtctct gctttataaa
    47941 agtacgaaac gcctccactt gcgttttttt aatgctgtct ttgagtacag atagcatttc
    48001 tgtacctgta attacttttg tcatgagaaa tcgtacagga actggcttta actcatttct
    48061 ggcatttgta atatctaata ttgcaacact ggcagagaaa tcaagtgggg atggcgtaac
    48121 aggtacaata actaaatcac taaccataac tgccgccgca gaaattgaac taatggagcc
    48181 tgcaccatca atcaatatat agtcataatc tggcagtagt tttttaactt gataaatttg
    48241 cttctcatca ggtgcggttg caatttcaaa tagacattca tcgctggccc aatgcgtcaa
    48301 actggcctgc ggatcagtgt caacaaccac aactcgatga cccagcctag caagacaggc
    48361 cgccacatta atgcttgtcg ttgtcttacc aacgcccccc ttcccctgca atatagatac
    48421 cacacgcata acaccctccc cacaaagcac caaataatcc tatgattaca taatcatagg
    48481 attatgagga ataaaaagcc accaatttaa ttacggtttt ttctgtgttt tctaatacgg
    48541 ttaatctgcg ggaaagtaac ccctcattaa cgccatgcct ccccgctgca tctctttggc
    48601 taaggccacc aacaagtaca tccctggcgg cattaatgag gggttcagag cggatactgg
    48661 ttagttttaa aagaagttca aattgttcat tttccatgaa aaacctatat tttaaattgg
    48721 agttaatgcc tagcaacaag tgggtaattc tctgggtgac gtatactatc catcaacaaa
    48781 tcaacatcca gatcaggcca ggacaggcca tcacgaccaa gcggctccac attgaatact
    48841 gctttaactg cggctccacg gaaccacggg aattgctcat aggggaggaa atgttcctcc
    48901 ccttgcgcgt acacccaaac cccgtgaggg gtgaggtcta agacctcaac ctccgaagtg
    48961 cttattccaa gctgccctaa tttcatcttc atgctcccta acgctttgct ctaactgact
    49021 gagggccatc acagcaaggt tatgactctt tgccagagta atttcaggct ctatccaaaa
    49081 cttcgcttca ccatctttgc ccaccacgtg gatgtgcatt cttggctctt cgcgagaaaa
    49141 gaagtagaac cggaacccct tttctctata gaccgctgga ctcatcatct tctccaaggc
    49201 ttaaccaacg aattaatttt accatataga gtgaatgcga caagtgatat ttaccatttt
    49261 tggtaaacct atgcgtacct gtgatccggt tcaccaaggc agccagctgc cggagcgctg
    49321 ctgttcctgg acagtcccga gccagcgccg gtgctccaaa agagagagcc gcataagcgg
    49381 ccccctctta gatgtgggat gaaagcctat ttcctgcgtt tacccaggac cacaacaggg
    49441 ccccaaaaaa catgcgtgag tctggagctg gtgagctttt caacgctatc cacgattgag
    49501 tacatgccac tatcacagcg aatgtcatcc tcagtgcttt catcgttttg ccaaaccaca
    49561 tctgcttcac ctggcattgt tttaagcaga gcttccagat cccttacttt catgggtctt
    49621 ttttccttga tcagtccaga tatacccgaa actcttcatc acagtgctga cactgcaccc
    49681 gacgactacc taattcgctc tgcgtaacct cagtgtcatt atcgcaatgc gggcaacatg
    49741 cagttacatc aaatcgggtg atttcaccta gcgggttgtc atcagttgac tggatagtaa
    49801 tagttgtcat gacgaacttt cccttaactt gctgcggcaa tagaggggta tttcgcctca
    49861 taggcatcat ccccatatgc ttcccatgag tacgtcaccg gtaacgcccc gcgagtacct
    49921 tcctctacga agtggtaaag gcaggtgcat tcacgggttg aatccggtgt gaccttcgcc
    49981 cagcgatgct cagggacacc caggggccac tcatagccct cagcccgcac cgccttcatg
    50041 aagtcgtgaa tatcgtgatg gccgcgagac atgacgatgt attcatcgcc tccaacgttc
    50101 tgaatatcga gcggatatac cttcttgctc atatgatttt tccttaatta actcagtctg
    50161 ccttcatgcg ctcttgcacg atagccagtt cataaccgct aattttccct gcccctctcc
    50221 ggttgtctgg gcggggggga gttatctcct gaccgcgcaa tacaccgctc agaagccatt
    50281 cattcaactc gcctacgtgg atgcctaaca cctgggcagc cagctctcga ctgtaactct
    50341 gcttgagcag ggtactatcc ctcaactcgt cgtatgtacc ggcctgcatc gccagcagga
    50401 cacggcgggc aagtaactcc gcagcatcgc cgaagcgctg ttcggtgaag gttacgcgct
    50461 gacccatgtg ggtggctacc cagtgccctt ttgcattgcg ggctaacccg ttcatacaaa
    50521 ttactcctcg ataagcgggg ccatccccgt ctcgattaat cattctaaca cttccgctta
    50581 atgcgtttat ttaaaacccc catactttcg gcagatttta tcacatccac accagaaaat
    50641 atcaacgccc cagatggagt tatattcgcg actttagggg gtggctcacc atgtattttt
    50701 ccgccatgat gaatcgcatg ttttaaatca gtcaccctca cttgcagtat catcgctgct
    50761 tccgaaatac ttatcagctt cttccaataa gcagtttttt ccatactccc tcccgcacta
    50821 ttttttaaat cgccatggac ttatcatgac gaaattaaac gttagctaag tgccaaatca
    50881 taaataatcg cactaggact cattccataa tacaggttat taaagcccca ctcacaaaca
    50941 acattttttt cataccatcg ctggagcaat gactcaatgg cgcttgaatt tagggctggt
    51001 tctccgcaat cactgtcacc ccacttatta taccaatgtt ttagttgctt tttattcctc
    51061 ccatctaaat caagccaagc caaacctata ttgtgttgtt ctatattttt cttttcattg
    51121 ttatgtttct ctgtgatcct tctctctctc caccgattca attcatagtg atgtgtttcc
    51181 ctttgtgact tacgatgaat ataacaggga aataacttac ctcgaagatc gagaggtaga
    51241 ggaagaggaa aaaattcccc tttagttata aggcacaact ctaaagcgtc taatatgctc
    51301 tgcttattca tggagtgcat agaacggggc tggtacgttg gaataagcct cctaatttct
    51361 ttcgaggtta taacagatga accggttaac gccctaaaga aagcttttgc gtatacatgc
    51421 ctagccatca aattattacc tttccgttca ataacggatt gaattgcatg agcaacagcc
    51481 gcaggtagtg gatcgaatgg gacaatttga tattttttgg caatcatgga atattaagtc
    51541 tctctatgat ttagagatag ggccatttca tggccctatt cgttactaac cgttagcagt
    51601 aatagcagcc aacgcagcct ctggactgcc aaatttggca ataaatatgt gaacaaaaca
    51661 cttgccgctt accgtcttgt taagaatagc gtcgatcatc atatctttga ctgattcata
    51721 cccacacgcc ttaaccaatt catcactgat gatcgcggaa atctcagcta tcacctcgtt
    51781 agctatttca agggctttac tcattgactg cctccttgta ttgggctccc gtctcaatga
    51841 gagtaattta ccatatatgg taaattcagc aagcgaaaaa ttcacctttt atggtaaata
    51901 attggagcca gtaccggtga tctgcttcac cagggcgagc agct
//
