# Supplementary material for: Analysis of the Genome and Mobilome of a Dissimilatory Arsenate Reducing Aeromonas sp. O23A Reveals Multiple Mechanisms for Heavy Metal Resistance and Metabolism
Source: Front Microbiol. 2017 May 29;8:936. doi: 10.3389/fmicb.2017.00936 (PMC5446998; doi:10.3389/fmicb.2017.00936)
Supplement: Supplementary file 1 [file Data_Sheet_1.ZIP › File S1/pO23AP4.gbk]

     gene            76..195
                     /locus_tag="O23A_P4p0001"
     CDS             76..195
                     /product="hypothetical protein"
                     /protein_id="gnl|bioluw|O23A_P4p0001"
     gene            complement(286..525)
                     /locus_tag="O23A_P4p0002"
     CDS             complement(286..525)
                     /product="hypothetical protein"
                     /protein_id="gnl|bioluw|O23A_P4p0002"
     gene            complement(540..1184)
                     /locus_tag="O23A_P4p0003"
     CDS             complement(540..1184)
                     /product="DNA methylase"
                     /protein_id="gnl|bioluw|O23A_P4p0003"
     gene            complement(1579..3624)
                     /locus_tag="O23A_P4p0004"
     CDS             complement(1579..3624)
                     /product="hypothetical protein"
                     /protein_id="gnl|bioluw|O23A_P4p0004"
     gene            3798..3995
                     /locus_tag="O23A_P4p0005"
     CDS             3798..3995
                     /product="hypothetical protein"
                     /protein_id="gnl|bioluw|O23A_P4p0005"
     gene            complement(4128..5015)
                     /locus_tag="O23A_P4p0006"
     CDS             complement(4128..5015)
                     /product="DNA polymerase III, epsilon subunit"
                     /protein_id="gnl|bioluw|O23A_P4p0006"
     gene            complement(5048..5431)
                     /locus_tag="O23A_P4p0007"
     CDS             complement(5048..5431)
                     /product="hypothetical protein"
                     /protein_id="gnl|bioluw|O23A_P4p0007"
     gene            complement(5472..5918)
                     /locus_tag="O23A_P4p0008"
     CDS             complement(5472..5918)
                     /product="DNA repair protein RadC"
                     /protein_id="gnl|bioluw|O23A_P4p0008"
     gene            complement(6008..6370)
                     /locus_tag="O23A_P4p0009"
     CDS             complement(6008..6370)
                     /product="hypothetical protein"
                     /protein_id="gnl|bioluw|O23A_P4p0009"
     repeat_region   6403..6792
                     /note="repeat region"
     gene            complement(6900..7055)
                     /locus_tag="O23A_P4p0010"
     CDS             complement(6900..7055)
                     /product="hypothetical protein"
                     /protein_id="gnl|bioluw|O23A_P4p0010"
     gene            complement(7289..7477)
                     /locus_tag="O23A_P4p0011"
     CDS             complement(7289..7477)
                     /product="hypothetical protein"
                     /protein_id="gnl|bioluw|O23A_P4p0011"
     gene            complement(7711..7908)
                     /locus_tag="O23A_P4p0012"
     CDS             complement(7711..7908)
                     /product="hypothetical protein"
                     /protein_id="gnl|bioluw|O23A_P4p0012"
     gene            complement(8171..8800)
                     /locus_tag="O23A_P4p0013"
     CDS             complement(8171..8800)
                     /product="hypothetical protein"
                     /protein_id="gnl|bioluw|O23A_P4p0013"
     gene            complement(8899..9072)
                     /locus_tag="O23A_P4p0014"
     CDS             complement(8899..9072)
                     /product="hypothetical protein"
                     /protein_id="gnl|bioluw|O23A_P4p0014"
     gene            complement(9140..9277)
                     /locus_tag="O23A_P4p0015"
     CDS             complement(9140..9277)
                     /product="putative recombinase"
                     /protein_id="gnl|bioluw|O23A_P4p0015"
     gene            9520..9711
                     /locus_tag="O23A_P4p0016"
     CDS             9520..9711
                     /product="hypothetical protein"
                     /protein_id="gnl|bioluw|O23A_P4p0016"
     gene            complement(9792..10205)
                     /locus_tag="O23A_P4p0017"
     CDS             complement(9792..10205)
                     /product="antitoxin HicB"
                     /protein_id="gnl|bioluw|O23A_P4p0017"
     gene            complement(10256..10432)
                     /locus_tag="O23A_P4p0018"
     CDS             complement(10256..10432)
                     /product="mRNA interferase HicA"
                     /protein_id="gnl|bioluw|O23A_P4p0018"
     gene            11183..11470
                     /locus_tag="O23A_P4p0019"
     CDS             11183..11470
                     /product="hypothetical protein"
                     /protein_id="gnl|bioluw|O23A_P4p0019"
     gene            11503..11718
                     /locus_tag="O23A_P4p0020"
     CDS             11503..11718
                     /product="hypothetical protein"
                     /protein_id="gnl|bioluw|O23A_P4p0020"
     gene            complement(11971..12093)
                     /locus_tag="O23A_P4p0021"
     CDS             complement(11971..12093)
                     /product="hypothetical protein"
                     /protein_id="gnl|bioluw|O23A_P4p0021"
     gene            complement(12077..12463)
                     /locus_tag="O23A_P4p0022"
     CDS             complement(12077..12463)
                     /product="hypothetical protein"
                     /protein_id="gnl|bioluw|O23A_P4p0022"
     gene            complement(12561..12890)
                     /locus_tag="O23A_P4p0023"
     CDS             complement(12561..12890)
                     /product="hypothetical protein"
                     /protein_id="gnl|bioluw|O23A_P4p0023"
     gene            complement(13092..13346)
                     /locus_tag="O23A_P4p0024"
     CDS             complement(13092..13346)
                     /product="hypothetical protein"
                     /protein_id="gnl|bioluw|O23A_P4p0024"
     gene            complement(13544..13699)
                     /locus_tag="O23A_P4p0025"
     CDS             complement(13544..13699)
                     /product="hypothetical protein"
                     /protein_id="gnl|bioluw|O23A_P4p0025"
     gene            13764..14186
                     /locus_tag="O23A_P4p0026"
     CDS             13764..14186
                     /product="UV protection and mutation protein"
                     /protein_id="gnl|bioluw|O23A_P4p0026"
     gene            14183..15463
                     /locus_tag="O23A_P4p0027"
     CDS             14183..15463
                     /product="UmuC protein"
                     /protein_id="gnl|bioluw|O23A_P4p0027"
     gene            complement(15562..15873)
                     /locus_tag="O23A_P4p0028"
     CDS             complement(15562..15873)
                     /product="hypothetical protein"
                     /protein_id="gnl|bioluw|O23A_P4p0028"
     gene            complement(16002..16319)
                     /locus_tag="O23A_P4p0029"
     CDS             complement(16002..16319)
                     /product="hypothetical protein"
                     /protein_id="gnl|bioluw|O23A_P4p0029"
     gene            complement(16463..16795)
                     /locus_tag="O23A_P4p0030"
     CDS             complement(16463..16795)
                     /product="hypothetical protein"
                     /protein_id="gnl|bioluw|O23A_P4p0030"
     gene            complement(16792..17067)
                     /locus_tag="O23A_P4p0031"
     CDS             complement(16792..17067)
                     /product="hypothetical protein"
                     /protein_id="gnl|bioluw|O23A_P4p0031"
     gene            complement(17246..17719)
                     /locus_tag="O23A_P4p0032"
     CDS             complement(17246..17719)
                     /product="hypothetical protein"
                     /protein_id="gnl|bioluw|O23A_P4p0032"
     gene            17975..18733
                     /locus_tag="O23A_P4p0033"
     CDS             17975..18733
                     /product="resolvase"
                     /protein_id="gnl|bioluw|O23A_P4p0033"
     gene            complement(18832..19383)
                     /locus_tag="O23A_P4p0034"
     CDS             complement(18832..19383)
                     /product="hypothetical protein"
                     /protein_id="gnl|bioluw|O23A_P4p0034"
     gene            19441..19770
                     /locus_tag="O23A_P4p0035"
     CDS             19441..19770
                     /product="hypothetical protein"
                     /protein_id="gnl|bioluw|O23A_P4p0035"
     gene            20109..20357
                     /locus_tag="O23A_P4p0036"
     CDS             20109..20357
                     /product="plasmid replication protein RepB"
                     /protein_id="gnl|bioluw|O23A_P4p0036"
     gene            complement(20467..20889)
                     /locus_tag="O23A_P4p0037"
     CDS             complement(20467..20889)
                     /product="transcriptional regulator"
                     /protein_id="gnl|bioluw|O23A_P4p0037"
     gene            21190..21339
                     /locus_tag="O23A_P4p0038"
     CDS             21190..21339
                     /product="hypothetical protein"
                     /protein_id="gnl|bioluw|O23A_P4p0038"
     gene            complement(21620..22549)
                     /locus_tag="O23A_P4p0039"
     CDS             complement(21620..22549)
                     /product="putative plasmid replication protein repA"
                     /protein_id="gnl|bioluw|O23A_P4p0039"
     gene            complement(22949..23191)
                     /locus_tag="O23A_P4p0040"
     CDS             complement(22949..23191)
                     /product="hypothetical protein"
                     /protein_id="gnl|bioluw|O23A_P4p0040"
     gene            complement(23281..23754)
                     /locus_tag="O23A_P4p0041"
     CDS             complement(23281..23754)
                     /product="hypothetical protein"
                     /protein_id="gnl|bioluw|O23A_P4p0041"
     gene            complement(23799..24857)
                     /locus_tag="O23A_P4p0042"
     CDS             complement(23799..24857)
                     /product="hypothetical protein"
                     /protein_id="gnl|bioluw|O23A_P4p0042"
     gene            complement(24886..25617)
                     /locus_tag="O23A_P4p0043"
     CDS             complement(24886..25617)
                     /product="hypothetical protein"
                     /protein_id="gnl|bioluw|O23A_P4p0043"
     gene            25800..26573
                     /locus_tag="O23A_P4p0044"
     CDS             25800..26573
                     /product="protein KlaA"
                     /protein_id="gnl|bioluw|O23A_P4p0044"
     gene            26579..27685
                     /locus_tag="O23A_P4p0045"
     CDS             26579..27685
                     /product="putative tellurite resistance protein"
                     /protein_id="gnl|bioluw|O23A_P4p0045"
     gene            27691..28554
                     /locus_tag="O23A_P4p0046"
     CDS             27691..28554
                     /product="hypothetical protein"
                     /protein_id="gnl|bioluw|O23A_P4p0046"
     gene            28554..28904
                     /locus_tag="O23A_P4p0047"
     CDS             28554..28904
                     /product="hypothetical protein"
                     /protein_id="gnl|bioluw|O23A_P4p0047"
     gene            30126..30758
                     /locus_tag="O23A_P4p0048"
     CDS             30126..30758
                     /product="LuxR family transcriptional regulator"
                     /protein_id="gnl|bioluw|O23A_P4p0048"
     gene            30862..30978
                     /locus_tag="O23A_P4p0049"
     CDS             30862..30978
                     /product="hypothetical protein"
                     /protein_id="gnl|bioluw|O23A_P4p0049"
     gene            31239..31547
                     /locus_tag="O23A_P4p0050"
     CDS             31239..31547
                     /product="hypothetical protein"
                     /protein_id="gnl|bioluw|O23A_P4p0050"
     gene            31657..31953
                     /locus_tag="O23A_P4p0051"
     CDS             31657..31953
                     /product="type IV conjugative transfer system pilin TraA"
                     /protein_id="gnl|bioluw|O23A_P4p0051"
     gene            31972..32277
                     /locus_tag="O23A_P4p0052"
     CDS             31972..32277
                     /product="conjugal transfer protein TraL"
                     /protein_id="gnl|bioluw|O23A_P4p0052"
     gene            32280..32846
                     /locus_tag="O23A_P4p0053"
     CDS             32280..32846
                     /product="protein TraE"
                     /protein_id="gnl|bioluw|O23A_P4p0053"
     gene            32914..33606
                     /locus_tag="O23A_P4p0054"
     CDS             32914..33606
                     /product="conjugal transfer protein TraK"
                     /protein_id="gnl|bioluw|O23A_P4p0054"
     gene            33599..34951
                     /locus_tag="O23A_P4p0055"
     CDS             33599..34951
                     /product="conjugal transfer protein TraB"
                     /protein_id="gnl|bioluw|O23A_P4p0055"
     gene            34964..35518
                     /locus_tag="O23A_P4p0056"
     CDS             34964..35518
                     /product="type IV conjugative transfer system protein
                     TraV"
                     /protein_id="gnl|bioluw|O23A_P4p0056"
     gene            35529..38111
                     /locus_tag="O23A_P4p0057"
     CDS             35529..38111
                     /product="type IV secretion system protein TraC"
                     /protein_id="gnl|bioluw|O23A_P4p0057"
     gene            38099..38536
                     /locus_tag="O23A_P4p0058"
     CDS             38099..38536
                     /product="conjugal transfer protein TrbI"
                     /protein_id="gnl|bioluw|O23A_P4p0058"
     gene            complement(38551..38706)
                     /locus_tag="O23A_P4p0059"
     CDS             complement(38551..38706)
                     /product="hypothetical protein"
                     /protein_id="gnl|bioluw|O23A_P4p0059"
     gene            38770..39165
                     /locus_tag="O23A_P4p0060"
     CDS             38770..39165
                     /product="conjugal transfer pilus assembly protein TraW"
                     /protein_id="gnl|bioluw|O23A_P4p0060"
     gene            39165..40154
                     /locus_tag="O23A_P4p0061"
     CDS             39165..40154
                     /product="conjugal transfer protein TraU"
                     /protein_id="gnl|bioluw|O23A_P4p0061"
     gene            40165..40761
                     /locus_tag="O23A_P4p0062"
     CDS             40165..40761
                     /product="type-F conjugative transfer system pilin
                     assembly protein TrbC"
                     /protein_id="gnl|bioluw|O23A_P4p0062"
     gene            40821..42707
                     /locus_tag="O23A_P4p0063"
     CDS             40821..42707
                     /product="conjugal transfer protein TraN"
                     /protein_id="gnl|bioluw|O23A_P4p0063"
     gene            42704..43567
                     /locus_tag="O23A_P4p0064"
     CDS             42704..43567
                     /product="conjugal transfer mating pair stabilization
                     protein TraN"
                     /protein_id="gnl|bioluw|O23A_P4p0064"
     gene            43595..44125
                     /locus_tag="O23A_P4p0065"
     CDS             43595..44125
                     /product="conjugal transfer protein TrbB"
                     /protein_id="gnl|bioluw|O23A_P4p0065"
     gene            44112..45476
                     /locus_tag="O23A_P4p0066"
     CDS             44112..45476
                     /product="conjugal transfer protein TraH"
                     /protein_id="gnl|bioluw|O23A_P4p0066"
     gene            45476..48313
                     /locus_tag="O23A_P4p0067"
     CDS             45476..48313
                     /product="conjugal transfer protein TraG"
                     /protein_id="gnl|bioluw|O23A_P4p0067"
     gene            48310..48870
                     /locus_tag="O23A_P4p0068"
     CDS             48310..48870
                     /product="conjugal transfer entry exclusion protein TraS,
                     partial"
                     /protein_id="gnl|bioluw|O23A_P4p0068"
     gene            48901..49632
                     /locus_tag="O23A_P4p0069"
     CDS             48901..49632
                     /product="conjugal transfer protein TraT"
                     /protein_id="gnl|bioluw|O23A_P4p0069"
     gene            49686..51833
                     /locus_tag="O23A_P4p0070"
     CDS             49686..51833
                     /product="type IV conjugative transfer system coupling
                     protein TraD"
                     /protein_id="gnl|bioluw|O23A_P4p0070"
     gene            51833..56959
                     /locus_tag="O23A_P4p0071"
     CDS             51833..56959
                     /product="conjugative transfer relaxase/helicase TraI"
                     /protein_id="gnl|bioluw|O23A_P4p0071"
     gene            complement(57016..57378)
                     /locus_tag="O23A_P4p0072"
     CDS             complement(57016..57378)
                     /product="conjugal transfer protein TraM"
                     /protein_id="gnl|bioluw|O23A_P4p0072"
     gene            58037..58510
                     /locus_tag="O23A_P4p0073"
     CDS             58037..58510
                     /product="lytic transglycosylase"
                     /protein_id="gnl|bioluw|O23A_P4p0073"
     gene            complement(58512..58916)
                     /locus_tag="O23A_P4p0074"
     CDS             complement(58512..58916)
                     /product="antirestriction protein"
                     /protein_id="gnl|bioluw|O23A_P4p0074"
     gene            complement(59038..59322)
                     /locus_tag="O23A_P4p0075"
     CDS             complement(59038..59322)
                     /product="hypothetical protein"
                     /protein_id="gnl|bioluw|O23A_P4p0075"
     gene            complement(59333..59590)
                     /locus_tag="O23A_P4p0076"
     CDS             complement(59333..59590)
                     /product="hypothetical protein"
                     /protein_id="gnl|bioluw|O23A_P4p0076"
     repeat_region   59621..60010
                     /note="repeat region"
BASE COUNT    14981 a  15849 c  14448 g  14732 t
ORIGIN
        1 tagcatgaca gcgcgaccgc ttgcggtcat gtccaagtca ttttttagaa ttgaattatc
       61 aaaagcggat tttgattgat aagggtagag cagacccagc agacccagca gacccagcag
      121 acccagcaga cccagcagac ccagcagacc aggatgattt accctgtcac atcatcgagc
      181 aagcaccatg cttaaaaagt gatagtgaat ggagagcccc aggagcttaa ccgcctgtaa
      241 ggcggccaag ccgcagccga aggctgtggc ttgggtaaat tgatttcatt cgactgactc
      301 gggtgtattt ctggtcaagt gctgccaggt tgccagattt cgcgctaccg cccgcatagc
      361 ctcctcttct tcattaagca ggtgcaacaa caaccgctcg acgggttcta tgtttgcctc
      421 ttccaagctt gcctcgttgg ccaccatcct gatcccctcc atggccttga ccagttcaag
      481 ggcttgcttc gccatgtctg ctaaccgggt ttcaagttct aacatcatct cccctcccct
      541 tacgcggccc gcagactatt agccagatga agtcggttta accctgcccg gtgatattgc
      601 ggcagcaact ctatcccgat gtaacgccgc ccacaccgct gcgccgcaac acacgttgag
      661 cctgagccag cgaacgggtc gagcacaatg tcaccttgac gggtaaacga ctcaatcagc
      721 ggctgtaacg agcccacggg cttttcggtt ggatgatggc gattaccgga atactcccag
      781 ggcatcacat ccggcaaagg ctgcgcgggc aactgtgggc ggccttttgc gagcaagtag
      841 gcgcattcat ggcgatagcc aacaaaggct gctttggacg cataggactt ggtaaagacc
      901 aaatggccga caatcctaaa tccggcttgc ttccaggcag ccataaaggt gtcaatcttg
      961 ttccagccat agaagctcac cgccagcgaa ttgggtttta gcacccgata catttgcgta
     1021 aaggcgggtt gtacccattc atcatttaga tcattggcaa tcgagcgccc ggaacggtct
     1081 ttaaaaccga ccaggtacgg cggatccgta agaatgaaat ccacggcagc atctggaaac
     1141 gtagacatga tctgaacgct atcacccaac atgaatcgtg acatggtatt ggcctcgtca
     1201 tagagggccg caggaggtct ccgggatggt tgccattccc tgctgcccga ggccaacacg
     1261 caatgctctg cagcgggtca agcggacgtg gaataccgca ggcgcattgt gttcggcggc
     1321 gaggatatgc cgcgaaagcc gcttgaaggc tgtttgcgtc ccgcaatgcg gggcattgca
     1381 cgatggcaga gggcagcagg ctccccggac ggtaagcgcc ttccgtaacg ttttaagagg
     1441 acagcctctc aacgttccag gatgcaccag ggggctgcgc catcgagcgt cacccgacag
     1501 caacaaagag cgggcgcgcg cgcccagcct tgtctagagg ggaaagcccc ggcaagccgg
     1561 ggccaagatg agatgggttt aatcctcagc aggcaatgcg cgagctaacc ggcgagcctc
     1621 attgacagcc cgcaccgtca ctttgcgcac ccatgcacac cggcttggcg accagacgaa
     1681 cccagctccc ttacacaact gacgcagctc cgccgcaggc ttgccatcaa agctgatctg
     1741 aatgcgccca tcctcttcga acatgtgcca gcccgggcca gcctgatcga tgggtgctgt
     1801 gctgtgcagc ttttcgacct gctcgatacg cttgcgcaaa cggcgtatct ctgccccatt
     1861 gttgctcagc tgccaggttt tgaaacttcc gcgctgtgcc ttgttggcgt ccttcatcgc
     1921 ctgctgttta gcctcacgct ttgccaattt ttcccgcaac agctcgagcg cctcggggtt
     1981 atcactggca attcccgcac tgcctaccac ctcggcgcgt acgctcaggt actgtgcttt
     2041 tttatccagg gcaaccgatg cccccatgtt gcgatctacg ttttcgagat cacggcggtg
     2101 gcggcgctca ctgtgatgac caattaagat cggttgtcct gggacgatat agctcaagat
     2161 ccccatacct tgctcaaatc gtgcctcgct ggctctgctc gcactgatcg cccgcacctg
     2221 caggcgctct cgttttgcct cgacacgtcc cttgtagtca cccaacagcg ctgcgcgggt
     2281 cagtgtgggg gcctcggccc ccttcattat tccatgcgcg tcttgctctg catctatccc
     2341 catcggtaac ggctggccac cttcgggatc atcatctggc ggggttggtt gtgtcagcct
     2401 ctcccatgca atccggcagg cttttcccat gctgtctgcg gcgatgttat cgaactggtg
     2461 gagctcctcg ccttgctcga tagtgacgca ccagaaagcc cccacacgct gcgcagtaaa
     2521 cttgggttta accgcggcta ccggtgccac aactgccagc gcctgctctg tctcctgcca
     2581 gacaatgggc tcccccttgc gatgccagac cccggccact agggtgatct tgttcgcttc
     2641 acgagtcagc agacattgtg cccactctcc ccagatgcgt tggtttgaat cacctgttac
     2701 ttgctcgcca ctgcgcatct cgagatagcg cgttgcaact gccatcaatt cgtcgctgtg
     2761 ctcgcgctcg acgaaggtat aacggcagcc gccgaacacc gcattaaacg ggctagtgtc
     2821 gaagttgaaa caatccgtca tcccatcgaa tttgccgttt tcgtactttt cgatcactgc
     2881 ttcaacctct gaacgggtcg ggccatccag ccaagagacg ttgatggtgt catagctgct
     2941 tttcactgaa aatttgatgc ctgggaagac ttttttcaga tcgcggcgca cgttctttgc
     3001 agcgggaacc ccgccgcgct cctgttcacc cagctgggtt aggtgagcat attcaggggc
     3061 accggcttgc aaacgcgcca gctcggctgc atatgcatca ttggcggcag tttcttgtgc
     3121 tatggcctcg atgcggcgtt gttcttcaat ggccagacgt gctgcagttt ccacatcgcg
     3181 agctttggcg cggcgctctt cattttcaac agcactgcag cccaaatcga taccctgaac
     3241 aaaggcaatc aaatcttcgc tggcggtggc cacgtaataa tcgcggccct ttggtgtttc
     3301 ataaaacgcc agcatagaca ggcaatggtc ggcaaatccg atctcatcat gggcagccag
     3361 atcaatacgg cactggtaga tctcgccatc atcaaaggtc actgtgatct tggttttgag
     3421 gtacccacgg ccagcatgtt cgagggctac atcaaaggca gttttttcaa aatctgcata
     3481 agccactacc tgctcatttt gccacgcgcc tgactctgac caatgcacgg tcacagttac
     3541 agggcggcgg acaaacctgg cggcctgctg ggcctgtgcg gctgctgctt tgaaatcttc
     3601 catggtgatg atagttgcgc tcatgattgc ctctctatga ttgttgccgg gtcttgaaac
     3661 ccatttgctt ctctagattc cgagccgcgc cttaaaggtt ttctgcgcct ttggctcttt
     3721 actgccttgc ttgatttgat ttgcctctct gagttcttcg ccgcaagaaa gggaaacaac
     3781 acgcgacaag ggaggcgatg ccagtgcatc cccgcaagcc gcagcgcaag cgaacgaaga
     3841 gagtgcgaac gggtgaggag atggcgaagc gaacactggc agcggcgacc ggcgtgttag
     3901 tttgcctggc ggtgaagggc ttagaggggc aaaacgtagc gagggagctg gccacaggcg
     3961 cggcaagcgg agcgcgcagc ctcgaagagg cgtaggcatg agcgatggac acccgaaggg
     4021 gcgagacggc atcagtttgc cgactcgatg cgaagcatga cagcgcgacc gcttgcggtc
     4081 atgcccttat cagtatctac atttgaacaa tcaatatcag cttttgatta ggcgctttca
     4141 tttttaatgg tcgttctcgc catatgacta ataatgcctc tagtcataag gcaatcagca
     4201 tgagcccgat gggcaccaga aacatcaatg ccacattgct gagcagcagc acctagcttc
     4261 tgccactgat atttaccggt agtccgctcc tcaccatacc aacgcgcata gagcttcata
     4321 gcgcacacac tctgtatgac tggagcatca agcagatacc gacttgcggt ttgcgaaagc
     4381 aacctcacat cgaaatcttc gttgtaaatt atcaccacct tgttttcgat taatcgacaa
     4441 aattcactat gtaaatcaga ccaagaaggg gcaccggcaa cagcctcgtt tgttattcca
     4501 tggatagata tcgcgtcatc cggtatcacc tttgttggcc gaaccagaga tttcatcaaa
     4561 accgcccccg cttgactgat gaggcagatc tcaactatct catcatcgcc atccaaacct
     4621 gtcgtctcag catccaggta aatggcctcg ttctccaccc agctggcggc aaccgccgcg
     4681 cattcacgta ctctttgcat gtcagaacac cgaacacata actcaccatt catcaggtca
     4741 atatccgtgc gttgcccaca cagcatgcaa aggcgtgttc caataagcgc tctggcctgc
     4801 gccagactct tcatctgtgc ctccgatggc gcgtgatacg acctcattgg gacacacaat
     4861 gccttatcat agaccttgta tgctcccttc ccctgccata cagagcccgc tggcctctgg
     4921 ccagtggtag gctttagcct gaatttctct ttcagatctt tcaggcagta ccagtctttg
     4981 cttgccgctt ccgatttggt gagatatctc gccattctgt cttcctctgc aaattgcagt
     5041 cctgcaatta ccctattgcc acctttgggg ccaacagatc cagatgcttt tcagctgtga
     5101 tcaagtcgac atcctcatcg atgacccgcg cagcaaccag catgcgccgc catgcgttgt
     5161 actcgatatt gcggtggttt gaagcttcaa taggacgctc ccagcgccgg acagttgcgc
     5221 aacccttctt atcgatggga tagcccaaat aagccccgag tttggtttgt ggccatccga
     5281 gaaggttgat gcgaacaaac cggatctcat ccggcgtagg cgcaacaaat cctggcgaca
     5341 agcgatgctg aacacatggc cgctctttga aatcctcaaa cgtgacatca atggtgttgc
     5401 cagcggtata aatgattttg ttctcagaca taaatgactc ctgccgcccc tcttcggggc
     5461 ggctcagtaa attagagata acctctttca gcgaaagaga tgatggtctc ccctccaacc
     5521 acaaagtgat caagcacacg aatatcaact agccccagag ctgtctgcaa tcgttccgtg
     5581 atttggcgat cagcgcggct cggttcagca acaccggacg ggtgattgtg ggccaacatg
     5641 accacagcag cgttgtactg cagagcagtc tttaccacct ctctggggta gacggatgct
     5701 tgatcgatgg tgccgcgact gatttcaatg gcttcaatga tccggtgctg gttatcaagc
     5761 aagatcaata gaaagacctc atgctccaac actgcaaact tggtgaaaag atactcgcgc
     5821 atcagttcag ggccagtcat ggtctcagtg cggattaatc ggcgagtgat aatcttgtgg
     5881 gcgagggcga taaagcgctt ttctttttcg gtcaacatac aggagctcct gataatgggt
     5941 ctcggtcaat ccgagaccac aaggaaatga taccttacca taggtaaggc atcaatcact
     6001 tttagtttta tatcttagcc acttcattta cggctgcttt ggccagatcc tcgagtgtat
     6061 taccatctgg ccacacacca gttttcttta catgcttaat aatatcctgc ccaaactctt
     6121 cacaaacaat ataaagccat tcactccccg ccatttcctc ttcacgccca ttagcagctt
     6181 tttccaaaat gggaaatgca ttattcataa cccaatgcgt ggtctcatac attcctccgg
     6241 ggcagccatc tgcacattca taaccaccat caaaaactct gtcaccaata acctccccct
     6301 ctaagtttgc aatttcagta ttaattccaa tgcaaatata aacaatagac tgaacatcaa
     6361 atggactcat aattacccct tgtgttgaat ttttctttgt gcaatttgcg tctctagatt
     6421 ccgagccgcg ctttaggttt tcagcgcctt tggctcttta ccgctgcgct gttgtctatt
     6481 tgcctctctg agttcttcgc cgcacagagg aaaacaacac gcgacaaggg aagcggcacc
     6541 agtgcgcccc cgcaagccgc agcgcaaagg agcgcagcga ctgcgaacgg gtgaggaggg
     6601 cggcgtagcg cacactggtg acgatgaccg gcgtgttagt ttgacgggcg gtgaagggct
     6661 ctgagaggta aatcagaagc gatcgaggtg gccacgggcg cggcaagcgg agcgcgcagc
     6721 ctcgcagagg cgtaggcatg agcgatggaa acccgaaggg gcgagacagc atcttttcgc
     6781 tgactcgatg cgcagcatga cagcgcgacc gcttgcggtc atgccaacgc caacaaaaat
     6841 taaacattat ttacagatgg atgaaaatat gggcagataa tgtctgccca tgttttcttt
     6901 tacctattcg acgctatctg gctacaacat agttttgcaa gagccacccc gaaccattcc
     6961 ggtttactct ccagaatttt gattgccata tctactggca tgtttgggaa gtcaattaga
     7021 cggatgccct ttttttcgtt atgcttagtc gtcatgttta ctccattgct tggatttacg
     7081 tgctgccccc tgttacagca gggggttttt gtttctgagg tctagccttt tgcttgctga
     7141 gatctcgcaa catcctaaat tcgattgcag tgctgcaatc cttcctttct gcagctcctg
     7201 caaccttctt tctgttcagg acaacttatc ctggatgaca ccctttatct tgaccccact
     7261 agaacagcaa ccctgacctg attggtcatt attgctcatg agtctcgacc aactttgcgc
     7321 gcccagtcgt gtactcaatg tacgtttcta atacaccagc tcgcaccatt tcatgcacca
     7381 cctcatcctg gatcacatcc agtgcaggca gctgctcgga tccatgagac aggaaccaac
     7441 cagcccctcg gtttgatagc tcccatccag ctcgcatatg cgcctcgatg acctctgctg
     7501 ttatcgacgt tttcatagac ccatgtatga caaccacagg tttattcaac tgcttgccca
     7561 gcggcccttc gctctcgtct gttaccacgt tggtaacatc ggtgttgctg aattcgttac
     7621 ggctatgatc ccgcaatatc acctccgcat cttggggcat tttttgaagt tgctcgatca
     7681 gcttgtttac tttcatcaat cgttctccat ttacttctta gcatcatcac ggatgatggc
     7741 cttcacttcg accacggcag caccggcatg aatgctgatc gaccctacta actcaccatc
     7801 ctgagtctta gtgatctcag tatcgccttt ataccagcac cactcgctac cggtgttggt
     7861 gtcagcggcc tctaaaattc cgcctctgta gtcgaagttg atagccattt atctttctct
     7921 tactgaccag gattcaccca gtcctcaatt tgcaagccag gtactcgact cgctcaaagc
     7981 caacaaacta cttccctcaa aatcagcttg ctatccagca cggtgatttt gaattgcgtt
     8041 tgctaccaaa caaattgcag cggcgatgaa ctcaccggca gcaactactg gatgcgtttc
     8101 gataaaagcc atggtcataa ataaaacaaa agccccaagg tatatgaatc gctctttcat
     8161 cgttgttcct ctatctcttg tagtttctgg gctcaacctc gcccgcccag ttcaggacaa
     8221 ggccagttgc ctcgttgcca tctgtaaagg tgccatcagc acacaggcga agcagttttt
     8281 gaaagcccct gacaatcggg ttgccgttga gcgcaacagt ccagaacagg cggcctgtgt
     8341 catcaccttc tgctttgtcc agggtgtagc cggtggtggt ggtgatcctg gttgcagtct
     8401 caacgggggc cgcttccgtc tcactcttgg ccgcctgctt tgcttcataa gccagcttgc
     8461 ccagctcgcc cagcagctcc acgcaaacaa gctgggtatc ttcgccagag gccacaaaca
     8521 ggcccttgtt ccgggcgcaa tcgctcacca tgcgggtcag gttgtggact tgctccagcg
     8581 tgatgcgctc catggaggct ggcagatccc caactttggc catacgctcc agacgggagg
     8641 ctttcttctc cacttcacca tcaaaaaact cagcaatggc ggccttcatg gacttcccag
     8701 cagagacggc ggcgaacatg gccacgatag cgttagtggt agcggttgcg tcgcttttga
     8761 tggtgttcag gcggttagct ttcatggtca gttcgctcat ggtcttgtct ccttgtcggg
     8821 gctcatcccc gtctcgacga acccataatg agcgaatacc gcacactttg caatattaat
     8881 tgtgcggata ccgcacattt atttttcctg ctctgctgcc agccccttca caatcagctc
     8941 aacggcacgg cggcggttgc gccaccagtc gtacagggtg cgccggggca cctcggacag
     9001 cactgacacc tcggacacat ccaagccgca attttttttg caataggtcg agagttcttc
     9061 ggcctctgtc atatcttctc catgtgcggg tattgctcag ataattggtt attgtgcggc
     9121 atccgcacag acaaggcaat cacaacgcca ccgcgaacgc ctgccggatc acctcgggcc
     9181 tcacgtctag gtatggccac acatgatcag cctcggcatg gcacagcagc agcacaagct
     9241 cgaccttgcc ggtcgtggcc agcaccttgc ccgccaacgt gcggcggcct gagtggctgt
     9301 tgccgccctt gatactaaag cctgttcatc agggcgaagg gcggcggtga atcgagagag
     9361 aaggaaactg gcctcctggt gatcatacca gcatgtccgg agaggtttga ttcggtacgc
     9421 cttagacaac agagcggtct cacgggcgtc gtgacggcat gctctttcgt gtaagggatt
     9481 cggaaatgcg ggactagata gaaatgggcc cgcaatacct tgcccctcga attcccccaa
     9541 acaaaggagc ttcttatgaa tcgacatacc gtaatatcct gcgccgccag ggcgctcaac
     9601 gtcgcccagc aggcgatcac ctgggcagcc gtcaggctac ttggcatggc catcctttcg
     9661 gttgtctgcg aaacgtggcc tgtgcaggca ttgatgccgg ggttctgctg atgacgaaaa
     9721 gaaagcgggg ccagtggccc cgccgattat cacggaaagt ttggcgcaac aaaaaagggg
     9781 gcgcagcccc cttagcggat caccagttcg agccggtggc caagtgccga cacggcgttg
     9841 gccaactggt cgatcttggt ggcatggtgc aggtcggtca ggcgctgcac gttctggcgt
     9901 ggcatcccca gacggcgacc cagctcagct tggttgacac tcgactcgca catggcgttg
     9961 agcagcagca ccttggccca caagctgggg ggcacagtca cgacctcctg accagtggca
    10021 ggcgttgagg gctgcggcac cggacggtta ccttcaaagt agaactcgaa ggcggtgatc
    10081 agcgcatcca gcgcctcggc cagcgcctcc tcacgggtat ctccaccggt cagcgcttcc
    10141 ggtacatccg ggaagctcgc catccaagtg tcaccatcac gttcaatttt tacagggtag
    10201 tgcatagtct tttgcggttg gctgcgagta tcccgcccct gttggggcgg gcggtttatt
    10261 tgatgccgag ttgcttgagg atagcttttc ttaaaccctc ccccagctcc ttgctggggt
    10321 gcctcggcat cgttgactgg cgccctttgt agtagagttt caggtggttg gtgccttgcc
    10381 tgatgtctac tccttgcgac tccagccatc gccgaaactc gctttgcttc accgcacctc
    10441 ctttttctgt tgcgatagga ctaatgtaat catttttgat tacccgcgca aggcattttg
    10501 taatcttttt tgattacatc agactaaata aagcagctac acccgatcat catggaaagt
    10561 tagatggcgg cgcgggttta ccactgtacc catatacagc ttcactaacc taccatgccg
    10621 ccccgcacga gcgcaccacc ggccatcctc aatctcaatc gccgtgtgag catccggatc
    10681 tgggctgggc ggtaagggat ggcatcggtt cgccatcccg cacccgccag caggcaagcg
    10741 cagcgcggca gattgaggga tacttagctc aacttttaca cacagctaat agagccactt
    10801 ttgcactgat tctgtggata acatgctggg catttgctta tctattccca ctgctcacgc
    10861 caaatacaga actttccttc gtggtgtcga tcatgtgtgg ccttacctgg atgttaggcc
    10921 gtagttgatc acgctggcgt tcgagctggc tttgtaattg tggcaataac ggattgctgt
    10981 tattgttgat accacatatg tgtaatttgt gagattagct gcctaatcaa gtagctcgat
    11041 tctcaataag tggagtacct tgagtatctt ggggatgacc agcatcaatg caataaagac
    11101 cctaactgct ggagaatcca tataacacga attcgtgggc atattaagcc tgacacagga
    11161 ttaataataa ggatttttac agatggaaat atcatatttt ttaagtgata ttaataatcc
    11221 actatctatt attggtggct gtttttttgc tattttgctc ttgactggtt tcatgttctt
    11281 taaggcatca tttgattcct acataaaata tgccttatta aaaaaaggtt ttcattccag
    11341 tgaaatacag agcttcgtaa ataaaatcca ccccaatcca gcctctttaa aagccgatgc
    11401 cgttagatat ttctgttttg gcttgctaaa tttctcattg tttatttatt ttttcctgaa
    11461 aattgcctag taggtttcaa ccagatgaaa gagaaaatta atatgaaaaa caatgttaga
    11521 acaatagtcg ctgctcttga tagccgctcc cttcttgcgg catggttgga gtttggccct
    11581 gatggcaaac gtcttgatat ggtgtttatg atgaatactg agtatcaaga tattgattct
    11641 cagcgccatt tcgctcactg cgtgtttgac ggtacaaatt ttacagataa agcccctgca
    11701 tggttgctga ctacctgaga ttgcagtact gcaatctcag ctctttccag tcagcgcttt
    11761 agcttttcta cgaattgcat gatattccaa aaccagtggg tttcttcctt cgaacgacca
    11821 tccaccaaac tttgctagcc atcgtcgagg ctgttctggt cgccactgat caatggcgtc
    11881 acgcaaaagg gcatcaacat gctcctgttg ttctcgtttg tcatttttcc ttggagattg
    11941 gcgcatagcg atgatgatcg tatgatttaa tcagtaacct atcttatcac aacgattgtt
    12001 atagcgaatg ctagggagag cagtgtgccc tgagtaaatg gatacctgcc aggcattcgc
    12061 catcaacttg atcagctcac ccccttccgt cacgcttgat tgctactctc ttattcaaga
    12121 aagataatcc agccagcgaa atcaggaagt atattgcaaa tggcagcacc gttttataag
    12181 gaaaaccagc tttaatctga ccctctgcag gaatagacat tatcttaaag tctctgaata
    12241 caaaattttt cccatttctg tccactaagt tgtaagagcc ttcccagccc ctcgtgagag
    12301 tccctttaag ctcttggtca ttctgcagcg tcactattac gttgttacga ataatgccaa
    12361 ctgattgcca tctagaacca aactcaacaa cttccattgc cacccataac cagaaaaacc
    12421 caaaaaacaa tacagcaaca ggggcaaaca ccttcttatt catcacgcat ctccttgtca
    12481 caaattaata atagtgattt ccatctcaac ccctgcatgt ttgggactta tttgaccaat
    12541 agtaaaccag caatcaatat ctattgcgct accccagctg caacagcttt aatcgcttta
    12601 cgagcggaaa attctgtttc ttttccgttg tcaaatatca cgccaaaccc aactgtcgtc
    12661 ccaccctcac gacctatgta tcgtgccaga aaggacacag ctttcccagg caaaggccag
    12721 tcagtgcaac ggcagtattc ttcatagagc gccctcagta actcgaattg ccttccctct
    12781 gtaatcgccg ttttgttctc ccaggatgta tcacggatct ggtaaaagaa gctctcagcc
    12841 tctttctgtg aggcaaagat ctgatcaagc aaagttaatg agttggccat caagttacct
    12901 ttttatttac tggataagtg ccccctattg taccctattt ggccatgtca gttgcagggc
    12961 tgcaagcgtg gacgatgccc cgccccctcg gtgttcggat ttgcgcttgg cgttggccgt
    13021 tggcccagaa aacaaacgcc ccgctgtgcg gggcgagata gggacacgac agtgagccgg
    13081 tcccgtcttc gtcacaggcc gtactctccg gcctctttta tccatgtcac gccgtcgtta
    13141 ctcggcgtcg tcgcggcctt ccactgccca ctgatcagca gcagtccacc gataactacc
    13201 accacctgta agagcgaaaa ccagaaccgg tgcctgtagt attttccttt caacacctcc
    13261 aaagcccaga cccccacccc aacccccagc aagatcagca ctcccgtcaa acccgcctgc
    13321 ctaaatgcgt caatcatctc cgtcattccc cacacctcat atcattctcg gccgccagcc
    13381 cgtcacgacc gatctcgttt cacctattgc actgtataaa aatacagcta aacatagctt
    13441 atcacggcgc tcacgcctgc gcaccaccgc gggggccgaa ccgcggcggt tttccttcac
    13501 ctattcgcat tcaccgaaaa gcaaagccgg gccgcatccc cgctcatacc ccaacgatag
    13561 cgatcagccg ccgctcaagg tggccagcca ccccaacgcc tgttccgcca gcaggcaagc
    13621 gcagcgcggc agttaacccg ttcagcaggt gctggtagaa ccaacataaa aaaacttcaa
    13681 ctgcggagcc aaacgccaaa cggtgatcct cacggggttg gttgttatac tgtattttta
    13741 tacagccaac tgagatggcc tacatgtttg ctcaacccgc tcctaatgct cccttgctgg
    13801 agctccccct gtttctctcc ccggtggcct gcggctttcc gtcgccggcg caggactaca
    13861 ccgagcagac catcgacctc aaccagctgt gcgtggccca tccggcggcc acctacttcg
    13921 tgcgggcggc cggtgacagc atgatcgacc acgggatccg cgatggtgac ttgctggtcg
    13981 tcgaccgcag ccgtaaggcg cgccacggca gcgtggtggt cgccgcggtg gatggcgagt
    14041 tcacggtgaa gaaactgcag cttgagccca cagtcgcctt gatccctggc aaccgggcct
    14101 atcgcccgat ccatttcaac gatggccagg agctggaaat cttcggagtc gttgcctttg
    14161 tcgtgcacca ggtggatagc ccatgaacaa gcgttgcgcc gttgccctgg tcgacgtgaa
    14221 caacttctac gccagttgcg agcggctgtt tcgccccgac ttgaaggggc ggcccatcgt
    14281 ggtgctctcc aacaacgatg gctgcgtggt ggcccgttcg gcggaggcca aggcgctcga
    14341 catcaagatg ggggtgcctt acttccagat ccgccaattc ttcgaggcca tgggtggggt
    14401 ctggttttcc agcaactacg ccctctatgg cgacatgagc cagagggtga tgaccattct
    14461 ggaggggatg gccccggcgg ttgaggtcta cagcatcgac gaggcattta ttgagctgag
    14521 cgagcgctgg gcgggcgacc tggtggccta tggccgccag attcgcgagc gggtgcagca
    14581 gtggacaggg ctgaccgttg gggttggcat tggccctacc aagacgcttg ccaagctcgc
    14641 caactatgcc gccaagaagt ggcccgccac cggcggcgtg gtggatctgc ggaatgaagc
    14701 acggcgcgcc aggctgatgg ccatcacccc ggtggacgag atatggggca ttggtcggcg
    14761 gctcaccgtc aagctggagg cgcagggcat caagaccgtg gccgacctgg tcgccgctga
    14821 ccccaaggca ctgcggcgcc gctatggcgt ggtggtcgag cgcaccgtgc aggaactgcg
    14881 gggtatcccc tgctccgagc tggagcaaga ggcccaggcc aaacagcaga tcatctgctc
    14941 gcgctcgttt ggggagcgca tcacccagat cggccccatg catcaggcgc tggcgggcta
    15001 catggagcgg gccgccgaga agctgcgggt ggaggggatg tcctgccgtc atgttaccct
    15061 gttcattcgc accagcccgt tcagcgaccg ggagccctat tacggcaacc aggtgagcac
    15121 caagctggca atgcccaccc atgacacccg tgcccttttg gccctgatcc ccgaactgct
    15181 cccccgcatc tggcgtgacg agcagcgata ccagaaaggg ggcgttatgc tggccgactt
    15241 cacccccgcc aacatgcagc agggcgacct gttcgccgca gagcagcaat ccccgcgcag
    15301 tgaggcgctg atgcaggtca tcgacaagat caaccatggg cggttaggta aggtctactt
    15361 cgcggcctgc ggccgggaca acagggagtg ggtgatgaag cgggggcagc taagcccccg
    15421 ctataccacg gcagttagcg agctaccggt agtgaaggca tagccatcgg ctgtactgct
    15481 gccggatttg gggcgggctt tggccgttgg cccataaaac aaagccccgc acggggcggg
    15541 gctggcaatc agcatcttcg atcagcactc tgacggctca ggggcgggca ggctcagtaa
    15601 gaatgccgtg tagccctcta gctcacgctc gtagtgggag agtggcttga tgagctctgg
    15661 tgcgtattca ccgtaaatct tttcaagggc gccattgacg aatccctgca ggtgttcacg
    15721 cgcctgtgtg acagacaacg ccttgagctg cacacgaacc accttcctgt tgatgtagcg
    15781 gttccccatt ccgtggctgg cgagcgccaa gtcggccaga tccaacaggt actctttagc
    15841 caggaagggg gccagctcga tgatggtgcc catgctctcg tttcctgtcc ttctattctc
    15901 taccatcacc gtgctgccct tgcccgagat cagctggcgc tgctccccca cttgcttgac
    15961 cgtccaggct tcgcggcgct gctgccccga tcaggtgcgc gttaccttgt ttcattgatt
    16021 tcctccaacc ggttgttgag gtgttcggcg cactcctcca ccaaggcggc gaacagctcg
    16081 tctgactcat cccaatcttg ctggcggggg gtcagctggg cgctgcggat catcagcaac
    16141 cgctcaaaca gcgtatacgc ctctttgttc ggcttggtcg agcggccaat gaggacaggg
    16201 atcaaggcgg gagggcgata gctggagacg acagaccgcg ccaaccatag ggccgactcg
    16261 cccccctgcg caaggtggtg gcggatctgc tcgcatgtca acagcagttg cgcccgcatg
    16321 gtgtcattca tcatgacttt ctcgcggggc acatcgccgt gccccgctgg ggccgggggc
    16381 ttgcgcgagg tctcttgctc ggcgacatgg ccgccgaaca accggctcag tcggttaaga
    16441 agggtcatcg gttgcgtctc cgtcattgtc gcaagatcag gtgccggtac agggcatccc
    16501 cgatgctttg gcgctggtgc agcaccagca ggatatgggc cgcctcgggg gtcacgctgt
    16561 agagcacccg atagcctttc tgatcgatgc gttcgcgcac atcgagcccg tagtcggtgg
    16621 tggtcgggca ctggcggtag atcagcggct gctcgccgat agccgtggcg gcatcgagca
    16681 gtagcgcctc caccagggca gcggcctggg tgacgccatg ctgcaccgcc aggaaagcct
    16741 caatgtcctg caggctggtc aacgcggtat cggtcagacg taccggcagc gtcatgcgcg
    16801 ggccgcccgc agtttggcca gcgcatcatc cacgctgtag gtgaggccgt gtgcaatgtc
    16861 ttgcaccgac agggcaacca gtttgaccag cgccttatct tcccgcgctt ggtgcagatc
    16921 ggcctgctcc tgggcgcggt ctgcagcggt ggtgataaac aactcggggg tgccgttctt
    16981 ggtgacgtag accccgccgc tgaaactctc aggggtgcca agcgcctcgc gggcggcccg
    17041 ttgggacatg gctttgacgg tgttcatggt gctctctcct tgggttgacc ggccaagtat
    17101 aggccaaccc ggatcgcagt ggtacaaaat tgattaccat ctttacccac cccccccgtt
    17161 ccgtcgccag ggcgccggat ttcggcttgg ctttggccgc tgaccaagaa agcaaaagcc
    17221 ccgcaatgcg gggcttggag gtaacttagt gcaggttccc aggggagtgc ccaggctgat
    17281 tggcggtagg ctggccaggg agcgggctcg gtgacggggt caacgtggtt tgctccgcct
    17341 cataggctgc cacggccgcg atagcggccg cttggcctgc cttaatcgcc accgccttga
    17401 tgatctcctg catgccgccc tgctctttga cgcggcgatt gaaggctgcg caccccctaa
    17461 tggtgtcccc attcggcatc tgcagggggt tgtaccaggg atctttgggc ttgttgttat
    17521 cgttggccat atttggctcc tgtctaaacg tctgatgata ggagacccca gggagcgggg
    17581 tcggtctcgc tcgctgtgtc cgagcccccc tattaagcac caagagatgg cgttggacaa
    17641 acccgacggt ggcaaaggga ggatcccccc tggatagcag gatttggcct tggctttggc
    17701 cgttggccca gaaagccaaa tgcccccagg ctacccccgc aacccaacat cttgtgccgc
    17761 tgcagcgggc cggtgccact acatctagtg gatcccgcaa ggatctcccc cgcccgccgc
    17821 ccctcctggg ccgcccctgg attttgactt ttcgcccatc acggcaaaac tcccaaaccc
    17881 gccccgcgcc ggcgcggatt tattggccct gacagcggcc cccgggatct ggcatcctgc
    17941 cgatcaccca ctcacccgca cgacgaggat cccgatgcag atcaccccgc ttggccatgg
    18001 ccacgccctg ggccaccctc tccagggcgg ccccctggtg cgccccgccg gcaaccctga
    18061 gcagtggcgt gtctcgatgg cgctgcgtaa cctggccatt gcacacacgg atgcgccccg
    18121 ttatctcttg gcccatgaag tgggggcggt gctggccatg ctgccggatc tgcagcgccg
    18181 ctttttggtg gccaccctct ggaacaccgg cgcccgcatc aatgaagccc tggcgctgac
    18241 ccccgccgac ttcgagctcg atggccagcg cccgttcgtc gcgctgcgca ccttgaagca
    18301 gcgccggcgc ggcaagggcc ggccccgcgc cggcgaagcc gtcaagcgct tggtgccgct
    18361 gctcgatccg caatacgccc agctggcccg cgagtacctg gccacggtca agctggccaa
    18421 gtcggccccg atctgggcag tgacggatca gacggtgagg aactggttgc gggaggcaga
    18481 ggggggatta cgggggaggg gggttcacct agtcgtgccg ctgacgccgc atgtgtttcg
    18541 gcattctttt gcgatgcact tgctcctttg cggcaatctc cacatcaagc ggctgcaggc
    18601 gtatttgggg caccgctcac taaaaagtac cgagtgctat accgccgtgc tcgcgctgga
    18661 tgcggcggcc agcgagatcg ggttgagctt ttcggtcgcc aatgagggca atccgctgct
    18721 gctgggacgc tgagttgacg ccgggcggtc caggccacag gataggggac gcaaacagca
    18781 ctcgcgccag cgcgggagtg tttatcaaat tctatttatg aacaatcaat atcaatattt
    18841 gatggagtcc ttgccatgtt gaccaccgcc gtgcgcttta tccagcatca gctgggccac
    18901 cccgcccgcc tccatgccct gctggccacc gatcccgccc tgggctatgc cctcgagctc
    18961 cccccctcgg tcagtaccgc cagcataacc cgctggaacg agtggcgacc ggcaggctgg
    19021 gacgcccaac caggcgagct gcgcggttgg gaacgggtca acggccaata ccaggggcat
    19081 gccatcctgg tcggtgccct ggccaccctc tgcgaacagg cacaatttga ggactgggcc
    19141 tgtgacattc gtcaggtgca agtgctctcc gcctccaaga gccccctcgc ggactttacc
    19201 gatctggatg cctttgccga ggcccgttgc cgtggccacc tcgatgaccc gagccccgac
    19261 aacatcgccc gcaacctggc ccatggcgag gtcaggatca tgcagccggg gcgcggcgac
    19321 tattttctct tccacggctg ggatggccgg atctgcctca tcaacagcgg cggcagccat
    19381 cattttgcga ccgcccgcta cctggccggt gtcgcccgcc agccggtcga gctcacaggg
    19441 atgctcaagg gctacctgct caaccctgcc gccgtcaacg ccctcactga agagtatgag
    19501 ctgttcgcca tcacccgcga tccgctgatc tgggacgagc tgtttgagtc gatgcgggca
    19561 ctgcaggcca cctggtacgc cggtgaccta cctcgccccc acaacgaggg acgggtgctg
    19621 ctgctgccca gggcagaccg ccgctcgatg acggtggcca gcgccctgcg tcaggctggc
    19681 gtgcccgatc tggggagtta cctgcaactg caagtccatc gacaacatga ctatccggtc
    19741 gggccgatca tggccggttg ccacggctaa ccccgcaccg tgggcaactg ccccgcccac
    19801 aggggacaag cccctgctgg acagcctgcg gtacggcagt tgtccaccgc gccaggatcc
    19861 tctctcattt ttaaatcctt gaatgaaaca gttcccggcc cgataagccg gggcgtcagg
    19921 catgacatga gtcccgactt gcgagacaat ggcagtgcgt tgcagcacat gcgacgccgt
    19981 gctctttgcc gctcccgtag cggccttttt catcctccca caatatcaga attcaatttt
    20041 gaaaaatcaa atattgaatt tgattgtttg ccggcgtact gtctctttca ccaacggagg
    20101 gatacgcgat gaaagagctg caagcgaagt gggtatttga gcaagggggc ttttcaaagg
    20161 ccctggtcgc ctgtgcgccg atgggcaccg gctaccatct gcacctggtc aagtttggcc
    20221 gccagtccgg taccgaactc atcgagttac agcgcggcgg gccgcgggag ttcaagacca
    20281 ttgatgcggc ggtgcaaacc gcaaagaata tcggctttcg ccgcgtggaa gtcgatatgt
    20341 cggggatgcg ggattgaaga tcggcgccgc ctgcgaggcg aggtcatcgg ttcgacctcg
    20401 accgaggggc ggaatggcca ctgccgccgc ccctggccac gttctccctg ctgccgacct
    20461 gggggatcag gcagtcgcgg gagcgatcag gaagtcctcg agctgcttgc catttgcaac
    20521 ggctgccgcg atctgggcgg gcatacgacc ctgacctgtc caggtacgct tctcaccatc
    20581 caccgtgtag gcgtatttgg ccggacgggc agcccgtttg gtacgactca cggcagatgc
    20641 cttccctacc gccgcgccac caaacagatc ctctgcagag atcccctctg taaccatcag
    20701 ctctctgaac tccgccagtt tcttctcatg ctccagcttg gccgcttgat ctgcttcggc
    20761 cgcttttagc tgttcctgga cgactgtatc aaacttctct ttaatttctt gcagctgctc
    20821 gaacggcaga tcgcgtacag ctgcacgaag gctgcggata ttcaataaca ctttcagaaa
    20881 atcattcacc ggcaacactc ctggttatgg ttatgtatga atatggaaaa aaaagcatcg
    20941 agagcgctat taatagcgct tctatgagtc aatataagcg agctccatca tagagcctat
    21001 ctagctatta ttaaagcctt gcgatactgc tgtgcgcgat atgtgaggta ttacactgat
    21061 attcaaggtg ccagcctacc cccctccctg caaaaccgtc tttaaggccc gtgtagcttg
    21121 acgttccact gacgtcgatc ggccccttta tggggcatga cagtggcaag ctggtgtgtt
    21181 gggggagggg tgtggggact tgtccccacg aagaaggttt atattctgac cggcggccag
    21241 cgttttttgc tggcctgcaa ggtcaggcat tttatgggta gtctttatct ggcggcgggc
    21301 gcttgcgccc tgcatagcca ggcattttat acatcctgaa cgtagagagg gatgatatta
    21361 cagagtctct aaccattttc ttaaagcata tttacagtgg acagttaaaa agaaacctca
    21421 tgacctaatt tttttattaa atcacttaaa ttttcatctt cataaaccat caacagtgac
    21481 agggcatgtt tcaggcattt agcgcccagt tactcacaac gttagtggaa aatcaggcta
    21541 tcagtgcggc agacgggaga aaaagaccag ctggaagcat gggtgatcac cagcgtggcc
    21601 ggttagtgag gggggggggt taagttctct tcctggctat ccagtcgtcc aggttgggga
    21661 actctcgcct gagctgctcg ccgtaccagg tttccgttcg ccctgggtat tggccataga
    21721 gattggtcgc aaactcgagc tgtgccttgc tgtattgctg ctgcagctct ttgcgcttgt
    21781 cgcggtcgtg catcaccggc gatttgtcag tagagggtgg gcgattggtt ttgatgccct
    21841 tttcacgttg ctgatcgcgc aaacggcgat tggcaatctc gggatcgtgc atgtttggga
    21901 actgctgctt atgggcgtcc gagtcccgtt tcagtgcttt tgagcaatgg gtgcggaacg
    21961 cttttagttt ttcgtagctg atcctcccca gtgccacaat gaaatgcatg ttgaccgttt
    22021 tgatacctgg ccgcgctcgg atcgtgccat cctccagtgt ctcgtactgc tgatggacat
    22081 cgatggctcc gccgattttc aagcgtccga tagcccgcca gaagcgctgt gtcggcaagc
    22141 cggtgacctt atcaatcata ccggcaatcg tggcgatctc gaccatggta cgatggataa
    22201 agcgcccgtc aggcagggga gtgccaacac gcaagctggc aaaatcggtg cgcgagagga
    22261 tcgcctgcat gactaggctc tcggcctcgc gagcttctga tctattttgg cggggtttgc
    22321 cggagagctt gttgatcttg ccgctcagat tggccagcgt gggcaagagc gatggcttag
    22381 cgtaatagtc acgcaccttg tcgatcaagg tttggataaa gtgcggcaat ggctttctgg
    22441 tctctggctc attgaactgg tgccatgcgg gtgaggccgg gcgatggccg cagcgattgc
    22501 ctgtgccaag ccatttacct ggatacgggt aacgagctcg cccccacatg tggggagaga
    22561 ttgtgtccag ctcgccagca gacgcagacg caggtaatgc taaatgcagc acccataact
    22621 ccatgcggcg cagggaggca caagatctgg gactctattc aaattgcagc actgcaattg
    22681 gcttagccat tccatttcgc aactccagaa ggtcaaaaaa accccgcttt tggctgtgcg
    22741 aaagtgcagc ggcttgcaca aaaatattga agtgctatta ttgccactga gagttcacgc
    22801 gagccgtttc tgtgcgggtc gtaaaaaacc ggttgtcttg atgcgctggt taattcttta
    22861 taagaacctc cttgtgctta tgtaggtgtt gggtggtttt gctcatatag agcccgctgg
    22921 ggtggtcgcc aaactgaccc cagtgggttt aatttttttc tgtctctcgg tgttttgtca
    22981 gctcgatctg catcttctca aactcctgaa tcgacataca gacagctaat ggtctccctg
    23041 ccttcatcac aaccagtcga tcttgctcac ctgatgccag caatcccatg taatggctgt
    23101 atcgacgtga catgtcggat gtagacaccg attgatcact acgttcgatc aatgccgcac
    23161 tacttttcat ttccgttctc cccatcacca tggtgctggc ccataaaact cccctgagta
    23221 tattcagaat ttcttccgag atccaatgat cttgattgga tctcgttgtg gatcacacgt
    23281 ttatcgatat gtgcccctgc tatcgcataa gtgtccttct atctctttcc tcatggcgat
    23341 tggaagcttt agcccatact ctgtggccag cctctcctca agcccttcaa tcgcgggcat
    23401 cgtcagctca tgggccaccg ttctgcatat tgcaacccag tcagctaaat gcgcaggcac
    23461 gaatccccgc ctcagcgcca cccgcatcaa ggcatagtta agccagtaag ggtttttgtt
    23521 cgtcctgttg tagagcagag cagtcagatc gcgatgagac agcacctccc tggtcacagt
    23581 cacagctgta cttctcttcc cttcctcgat gagctcacag gctaacgctt ctttccccca
    23641 ccaacccttg tagtctggat gcccccataa gtacaccaag aacaccctgc aaaaaagttt
    23701 gccctcctgt aagagggcat ctttatctac atcagtttgt tttctaatgc ccatcattac
    23761 tcctactgga ataggcgggc ggcatgcccg ccacctcgtt atttatccag gcatttattg
    23821 agcaaccatc tgagctttat ttggttttcg tagtccagct tgaaagaaat tgcatcaccg
    23881 tttgcctgca tgagtttgat aaatgcaaca ccatcagcac ccactcctct tattttggat
    23941 attagctgtg catcatcaag ttcagatgtc attccatcat cccatatgcc atcaatgata
    24001 ctgggcggga gatcttctct ttcagaggac aagtcatcct catcattttt atttgcggaa
    24061 tccgtcttat ctttttttac aggtgaactt gcatctttgc ttgctctttc agctttgccg
    24121 ctctttgttt ttgccttctg cttttcaggg ttcttgatgc ctgaaaccaa gtcctttaaa
    24181 tatttttcag cattaacaag ctcgcctgat tttattttat taaggctgtc cgcgtatgcc
    24241 ctatcatcaa ttctagatag gtctatcaaa tagccgagtg tattgatgtt ggtcagctgt
    24301 ggcgttattt cctgaatctc ctcatttgcg gtgagaagct ttcggtagcg actaattttg
    24361 gtttcattga gacccagcat cacagcggcc tccttacctg tcagcgatgg ctggaagtca
    24421 ttcatatacc gctcaatgga acgcgcaatg tccatcgggt tcatgccaac gcgcccaatg
    24481 ttctcgagaa tttgatcagc aaacacttgg cgagtgtcgc tgttgacgcg gatatcctct
    24541 atcactgcag gaacaaactc ccaccccaac cggccagcaa cgcgccatcg cccctctcca
    24601 gtcttgataa gatagtgccc tggcatgtct gctcgcggta tgaccgttat gggctggaga
    24661 atttttcccg ccccttcaat cttcgcctgc aagtcatcca actcatcttc tgtccacgtt
    24721 cttggttgct gtggatcggg atgcacccga tccaaaggca aatcagcaag ggacttacca
    24781 tcacacgctc gagggataaa catgttttcg cttgggacgc tgccgcttga tgctttttgc
    24841 tggccggaac ccagcaatga aatacctttt gccatttccc agccctcacc cattcacttt
    24901 tgatttgatt cgttcaacca atgctgccgt cagcgacaaa tactcttctg tcgcagggtg
    24961 tgatttattg aaatcaagca ccgacatacc agcgccgtat gcttgcttta ccattgtggt
    25021 atcacgcacc gtttcggcca tcagcggtag gtgatcaaat gcaccagtta actcgttaat
    25081 taccatcgta gacagctgct cgcgactctt caccatgttc agaaccatca ctgcatccag
    25141 ctggcctacg cgcatcatct gccagcgctc tacaataggc gcaaaccctg ctgttttccg
    25201 aatcacaaca gggctaggag tgatcggcac aattagcatg tcagccatgg agagactctg
    25261 caggctcact ttttcctgcc cccccaacac ctcgccacta acagcaccaa agtcaggcgt
    25321 tacacctgca gtatctacga tgattacatc ataaagctgc ttgaatatcg ggatatctct
    25381 gtgcaggtct tgattatatc cagcacggat atgtggaagt ttttctttat ttaaagtttc
    25441 gctaaattca aagttgctaa gcgatccatc tttctcacca tcaattaggc aaactctaag
    25501 tccatactca ctggcaagga tacatcccat atttagagca atagttgttt tgcaaacacc
    25561 gcctttcgga ttgcaaacaa cgagtacaac actgcgattg aatactttat tagacattct
    25621 ttatctccta gtcgcaccac atagcccggt gctcggctgg cgggcctccc cgccgttaaa
    25681 catgatacca aatcgccacc ctctgtcaaa ctaaaactaa acttaaactt aaccattgca
    25741 gttaaggcaa agttaagtat agtggtactc attgaatcac ctaatcgagc aatataatga
    25801 tgactgatgt gtcgatttcc atcgaaggat tgaaggctac cacattgccc gctctctttc
    25861 agaatgccag tgagataggc cgatatggcc cacaaaatgc cgtaaacccc gcatcactta
    25921 accagctctc tgatttgatg gagtccggtt cggtgtcaaa gctcgccaag ctcattggtg
    25981 atattgttga gcgcctttcc gaagctgatc ccaaagtcat ctcacaacct ccaacatggt
    26041 gggagaaact attgggcaaa aacgttgaaa agcacgtcca gtatcaagtg gctcgccagg
    26101 gtttagacgc tctgatagaa gaggcggaaa aagtatcagt ctccgtcaca gaaacgttgt
    26161 tacacctgga tcaacttctc tcgactcatc acgaagaggc cacaggacta cgtctctaca
    26221 tcgatgcagg taatgaatac ctgaatgaaa acccgacagc cggtctcggt cagcctggtg
    26281 aaatggtgtt tgataagccc cgcgagcgat tcgcccgcaa gctcgccaac ctggcaacac
    26341 ttctgcagtc tcatgaaatg agtttacttc agatgaagct caccaaagcg caagctctgg
    26401 atatgcagga cagattcaat gaaaccattt cagtccttgt tcctgtttgg cgacagcaca
    26461 cccttgcatt gataacaaat ggaaaaatga gccctgcaat ggtggcagaa gccaccaagg
    26521 cacatagtgc tcttatgaaa agtctggctg atagccttga tggattggag taaagatcat
    26581 gcaacaaaat attatggctc acactgccaa cccgcttcct gctgtactca ctgatgccat
    26641 gatgacaagc cttggtttgt caaacactga cttgcccgcg attcaagaac tcgcaagccg
    26701 catccaggtg agttcaccgt catctgttgc cgagtttggc caggaagcct cgatgcattc
    26761 tgtaactctg gccgacgatc tgttgatgca ggtcagatcc agtgacttag atggtgccgg
    26821 tgagaagttg aatgaagtag tttccatagc tcgttctatc aatttagggc ctctttctga
    26881 tcgccgctct cgccttccct tcattggtca atacattgat aaactacgtc taaaagcggc
    26941 caatgtagtc ggcaacctag atacagcaaa gaatcagatc acgacacttt tatccgaggt
    27001 ggataccaca caaaatggcc tctctgatcg aaatgctgta cttgaggaga tgttttcagt
    27061 cgtcaaagag gaacatcata atttagggct acacatcgca gctggtcgtc tcaaacttgc
    27121 tgagctccaa gctatttcag atgaaatgca gcaatatgca gtaacagacc caacaaaggc
    27181 acaagaattt tcagatctca acgccacaat cagcaagcta gataaacgtg tgggtgacct
    27241 tagcgcacta caacattccg ctttgcaaag cctccctatg ataagaatgg ttcagagcaa
    27301 caatcaaatg ctcgtagata aatttcatac cattaaatct attacagtgc cctcctggca
    27361 acggcaatta gctttacgta ttgcattgaa tgagcagaat aatgctgcag ccttgactaa
    27421 aaaaattgat gacacgaaca atcatctatt gctagagaat gctaagctac tgaaagaaaa
    27481 ttccattcag accgctcgct ccaatcaacg cttagttatc gatgtggaaa ctctcgaaag
    27541 tgtacaagct accctgatta gcacggtgtc tgatgtaaag aaaatacaac tagagggtat
    27601 tgaacttcgt aagaacgctg tgcttcaaat tgaaaaattg cgtgtcggac ttgttacgtc
    27661 tatgaaaagc caccaaaagg gttgagtcta atgataattt taaacaacga aataaagcta
    27721 cagatatcag atttatccag aagaaccata gactataaaa agaagctaaa aggaaccata
    27781 aagctagcat tactcactgg tgctgcatca attgcattct ttttattaag gtctcttttt
    27841 aatatcgagc tttcagagat tgatattccc agctcactaa tttcaagttc aggcggtaag
    27901 tttggttcgc tcaataatgt gacggcaggt atcaatagtg tcatttccat tctgaaatac
    27961 cttggcctac taggcatacc attgtttatt ataatggtaa taaaaaatgg ggctggagct
    28021 ctttccttag ggattcccac tgtttttttt cttatacttt ccttcactgg atcttcatct
    28081 attgaagaac caaactcatc ctataacaac gacatcatgc agaaaattgt taattacccc
    28141 tctgatgagt cactaaccac tgaatatata gataaattaa ataaagttga cgaaaggtat
    28201 gtcctcgctc aagctgcaat attgagcaat tcaaatttcc ctgcaagttt ttttaagtca
    28261 gtcgcgactg acattaaaga taatggaaaa ttcatcccta cagatgaggc tatttattct
    28321 atagagctct ctgcttatgg attgccacag acacccagga ttgtcgaacg cgcagagcaa
    28381 ttagccacct accgatctat tctggatctt gcagcgcatg caagcatggg atcatttttt
    28441 tctctttttt tatttggaac attccttgca attttactcc taagcataag caatcgactg
    28501 gaaaaaatta acagcctcat taacacagtt aaaaatgaac agggtactca ataatggccg
    28561 taaagaagag actcaccaac cagcaatttg agcaggccgc cagaacgaca acattacgcc
    28621 ctcacacctt ggaaatggct cgtgaggtta ttgtaggtgg ccagtctcaa tctaaggttg
    28681 ccaaaattta cggtgtatct aaaagtgctg tttcccaagt cgttaaacag gtatgggacg
    28741 cttatgcacc accaggcttt gttgttatat caaccactct acctgagccc cttattcctt
    28801 tggtagagca gctatctgaa tatgctttac ttcatccaga tctttttcag gggtcgaata
    28861 tcaaggaaaa caccaaatca ctacttatag aactactaaa ataattagga atgaacgatg
    28921 cattatataa agatgccgcc tttgcgcggc atttttatat ctgtatggat gaaaattatt
    28981 tcatcccaaa actgttttat ttaatagatt ttatagagag agaaccttgt cgaggtgggc
    29041 aactgccgaa ccgtaggccg tccatcaggg gcttgccccc tgtgggcggg gcagctgtcc
    29101 acggagatca ttcttagctc tttacgattg cagtactgca atcatctgat aaccgcaaaa
    29161 gaatccgcgc tccctgggtt gtaaataccg cagccaatcc taaccctgta ataaggtgaa
    29221 acaataaacc cgatgtaaaa ttaccaaggt atgccataac cgatagccag caccatgtca
    29281 gggcctggtg ccatcagcag cgccaacacc gacacgataa aacaggcatt acattcacat
    29341 ctctcatcgc ctcttcgttt agtctgctgg agtggttggt atcgctacct agtagtgtac
    29401 cgctacccgt atgctattct atcgctcatt tttcgttggg tgcgcactag gagcgcgtat
    29461 gttgagcaac acccttacca agaggtttga atgagcgaca gacaccatga tggactaact
    29521 catgaatgca aaagccgctg cggtcttgat gtcgatgagg tagcagtgat tgcagggatc
    29581 cctcgtagat ctctgtataa ttggtggaag acgaagaggc gagtgatcga actgatcctg
    29641 tctggcatag catatgaagc catttccccc ccaaaagaat gaacgattat cgtgcatttc
    29701 cgcttgcatc ttgtgcctat ttggcacaag atgtacatca aagattgatg acctatgaga
    29761 gctcgatatc aatagcgccc agcgctttgg gtctcactat gtaaagtatt aatgattcca
    29821 ttgatagttt tgaggtattc atacttgatg gtcaatataa ttcgccatca atgttaattc
    29881 agctccttta gtgtatttaa taggtgctat ttttcttctt ctttagtctc gctcccagta
    29941 aggttgtttt tatatattgc aacccaatag tcaggcagtg aacctttttg gtcttaccgg
    30001 tggaaaaaat tttattttac ctaataaaga cttttcatta ttaattgcgg ggttctcttt
    30061 tgaacctcgt gcgctagcac attatatgcg ctaaagttca ctcactgtaa ttccaggctg
    30121 tagttatgga caatacgata gaattttact tgaaaaatcc aattataaaa catgatgttg
    30181 gaatcctttt ggttaaggat agccaacaca gattcgttgc atccaataat gccttctctg
    30241 ttttctccgg tgtcccacca gagaagctta ttggcctaaa tgattacgat atgccatggc
    30301 atgaacaggc taatatctat gtgtcgcatg agaaggatat tctttctggc ttgaactata
    30361 gcgttataga gccccttcct ggcctcaaga aagtcaacct ggttactcaa aaaagtatta
    30421 tctatgacct tcatgggatc ccccaaggta ctatagcgac ggcaatcccc cttaacgcag
    30481 aaattgaatt cagtaacctt tcaggaagaa gcgatgtgat cagggttgcc gactacggtc
    30541 ttgggctaac caagcttgaa tccttggttc tctattacgt actaaagggg cacaaacgtg
    30601 cagatgttgc cgaaaaatta cacatcagca cttcatcatt cgattttcac atgcgaaacc
    30661 tcaagcgcaa atttcttgta gattcaaccg acaaggtaaa gattgctgca tataaaatgg
    30721 ggctacaaga tataatgcct tttgtcatta agaagtgata ccaagctcat caaattgtaa
    30781 ttattatttt atttaaaaaa ataattacaa tttggtcaaa gggtgaaaac ttcatcttcc
    30841 agatatatcc tacaaaaacc tatgaacctc ataggttttt ttttgcatct ttttacccgc
    30901 catagctttt gtgggaaaat caattcggat ttagaactca aatttaatga gacgattata
    30961 aatgccagaa aaatatagag agacgagcac cgttgtttcg cttaatccag aatcaaatcg
    31021 gctactaact gagtcagcca aacgatccgg cagaaccaaa gtacaggagg cttctattcg
    31081 tcttagagat catttacttc acttctctga gatagcaaca gagggaaagc gatttgagga
    31141 aaaaatagct gactagtcac tcagatacaa agcttctcat tgaagctttg tgtcggcgtg
    31201 attgttgcgt cgttaacgta agttcaaatg gagtttttat gagtttagca attcaaaaaa
    31261 ataatcagtc cacccataat tttatgcgtt ttatggcatg ggctgtactc gccatcctcg
    31321 ttactctgat cgctgcgggg caggttcatg ctgcagacat tctgaaagcg ggtgatacca
    31381 cagtgaaaga gacctttggt accgggtcta cgttcgccaa atggctgatc ttgggcgaag
    31441 ttattttcgg tgtgttctct tatattaaga ccaagaactt gctgctgctc ggcggtgttg
    31501 tggttgttat tgtatttacc actatcggct ttaacctggc tgcctagcca tttattaaaa
    31561 cgcataaatg agaggtggca ctcttcttgc ccccataact ttgggggcta tgcatgggta
    31621 gccaacattt ttcgggatta ttaggtgaac agtgttatgg atatgaacgt tcagaagcaa
    31681 aacaaatatg gacaatatat tgggattgct gtgtttgcta ttctcatcac cttcattgct
    31741 attggccaag ctcaagcggc tgatattttg aaggctggcg gtgccactgt caaagagacc
    31801 tttggcgctg gttccacctt tgctaaatgg ttgattcttg gggaagttat ttttggtgtg
    31861 ttctcataca tcaaaaccaa gaacctgttg ctgctcggtg gtgtcgtggt ggtaatcgta
    31921 tttaccacta tcggattcaa cctcgcagct taactttaca aaggtaaaaa aatgcaaacg
    31981 gaaagccttg aaaaatatcg ctttccgaaa acattgagtg aacagcgccg cttgctcggc
    32041 ctgccgtatg acgaggccat tccttctttg cccccactat gttggggcct atatgtaggc
    32101 aacccgatgt tcggcttatg tgcagcggtg ctgatttggt ttgcgataag aactgccaaa
    32161 cgggggcgtg gctctatgtg gctatacaac ctcctgtatt ggcatttccc aacggccctc
    32221 ttccgtgtcg ttttcaagac catccctgac tctagttttc ggcaatggat taaataaaca
    32281 tggaattaac agctcgagac tctactaaca aggtggccgc aattgtcatt gtagggcttc
    32341 ttttattgtt ggtacttagc ctgatatcga ccatctacct agtcattcaa aataactacc
    32401 tctcaacaca cagagagaaa attgtcacac cgatggcata caacgcgcca tttgttattt
    32461 cagaatcaag cagtagtgca tcacatctgc aaatgatggc actttcattt atggctctaa
    32521 ggctaaacgt ttctcctgaa actgtagatg cgcagcatga ctttttgctc tcctatgtca
    32581 gacctggggc gcagccagac tttaaagtca ccttggctca agaggcacag agaataaaag
    32641 aaaatgaggt taactctgca ttttaccaaa cgcaaatcca agtgtttcct gaccagagca
    32701 gggtagagat aaatggtgta ttgaaaacat ggatcggcaa tggtgcacct actgcagatt
    32761 taaagaaata ttctctcttt ttgtcatatg agaatggcat caccagcatt ttgaaattct
    32821 tggagattag tgatgacgca aagtaactcc atcacccata ttttttattc acaacaaaca
    32881 tctaatcgtc agtggctacg cctcatacga ctggtgtttt gctgcttgtc gttccctgta
    32941 gtggcatccc ctgctgtgac tctaacattt ccaccaggtg ggcaactaaa tcttctcatc
    33001 agcaacagca accctaacct gatcactatt cctggtgatc gcattatttc cattagcagt
    33061 gccagtggga tgttggcaga caaaaaaaac actaaatcag gtgctgtttt cttctcctct
    33121 ttgactgaca agccgttcac gtttttcgta gagacagaac tggggcaggt actttctgtt
    33181 aacgctaccc cccgtaaggg cgaggggcgc acataccggc tatttgccga aaaatcatca
    33241 ccacgcccag tcgcaaaagc atgggaaaca ggccagccat atgagtccat gcttgtttct
    33301 ctgaacagct ctctcatgcg tggaattctt cctgatggat atggtcctgc tcccctagac
    33361 aaggagccca atattaatgc gtccggtttg atggcaacgc ctaaatcagc atggacaggt
    33421 aattcgttgc atgttgtccg atatcaactt gtaaatcccc tctcaatccc agtccccctc
    33481 cgagagcaag atttttggaa accaggtact cgcgcagtga tggtccaccc caaatacaac
    33541 aggctcattc ccggggcatc cacgttcctc tacgtaactc gtactgagga ggcaagtgat
    33601 gagtaacatc aatgctgcaa ctaagcagaa acagattttg ctgttttctt tagttgccgc
    33661 cgctgttatc gctgcggtcg gggcaggctg gtacatatcc actgcagatc aacgcagtgc
    33721 gaacgatgct ctacctaaag aaccggtacc tgatatgact ggcgtcgtaa acagtcaatt
    33781 cgatgacaaa gtccaacaat ctgcgatcac tcaattccag gtcacgaaca aggaaatgaa
    33841 agatgagatt gcagctgttc gcagagaaat gtccatgctc gcccgtgagc gcagcgccga
    33901 ccaacagcga ctcgcctccc tagaagccga aaataaatcc ctaaaagata ctctagcgac
    33961 tggcccctct ccggatgcac cgcacgggga accattccct aatgtttcaa gcccggttaa
    34021 ttctgccgct acaggtgatg tccctccgcc taccactttt tatcctggtg atgcctccgt
    34081 tacatatgac ggtatgggta ctcctctgcc agggcaaacg actatgcaac cgctaatgcc
    34141 tatgcagcct gtggatgcta tcgactcaac aacgttcaag tatggtgatg acaacaatag
    34201 ccacgaacct aaatacccat acattccttc cggctctttc gcaaaggcca tcgtaattga
    34261 aggcgcagat accaacgccg cggtaacggg gcaacaaaat acctccccta tgcagttgcg
    34321 tctgatcggc catgtacaaa tgcctaatga ccatgaatac gatcttactg gctgctttgt
    34381 cacacttgaa gcttggggcg atgtatctag cgagcgagct atcgtgcgtt cacgcggtat
    34441 tagctgcaag aagggtaagg atgtaattga ccagaaaatg gctggccatg tctcatttat
    34501 gggcaaaaac ggcatcaagg gcgaggtgat catgcgcaac ggcgagatcc ttggctgggc
    34561 ttggggtgct ggttttgttg acggcattgg tgcagggatt gaaaaagccg caaccccaca
    34621 agtcggtgtt ggtgccacag ccacaatggg agcaggagac gtacttaaag ccggtatcgg
    34681 cggaggtact ggccaagcag caaagaccct ttctgattac tacatcaaac gagccgaaca
    34741 gtaccatccg atcattccca ttggcgccgg taacgaagtc actctcgttt tccaagacgg
    34801 atttcagctc gaaaccattg aagaggaacg aatcagaaag gccaacaagc ccgctcaaca
    34861 gcagcctgta gatcagttag gcgaccctag catcacagca acattgaaag acatgaaagt
    34921 gggcgatctt gtccacccga caatgcaata acaggaatac gtcatgaaaa acatcttgtt
    34981 tatccccatc gttgccgcac tactccttgg cgggtgtgct ggtacttcga ctgaatttca
    35041 gtgcaatgca acaaccagtg atcgctgtat gacgatggaa caggctaatg atatggctcg
    35101 gaaaaaaacg gagggtgcaa agggaaagcc ggatgcgggc gcgttgccag ctctggttga
    35161 gcttcccccg ccttctgtaa cgcccctgaa cgagccgcca atgagtagtc tgcccctctt
    35221 ggccacccca tcaacagcca ctcagggttc tcagtccgtc acagctacac cttctgttat
    35281 cggtagtgct gtctttactc catctaagcc cggagctcag ccacttcgta cagatgccct
    35341 ttgcacatcc cctcgctgtg agactctggg agaagctacc cctctgcgcc tgactgacac
    35401 tattgccaca gtttggatag cgccctggat tgatgccgct gacgtctttc atcaaccagg
    35461 tcgagtgagt tttgtcgttg tgccaggaac gtggcaactc ccccaacaaa ttaagtaagg
    35521 agacgactgt ggatcgcatt gctgccaccg ttgaccgctt gttgtcagcg ttgaaaaaac
    35581 aagacggagc aaacgccgcc aacaaagtgc tgggtgatct ccattacccc caggtttcca
    35641 gtttgcttcc atatcgttat tacgatgcag agtctggatt gtacgttaat aaggggtccg
    35701 ttggcttcat gctggaagcg cagcctctta tcggcgcaaa tcagcatatc gttcaagttc
    35761 tcgatgacct catcaaatcc aagctgccac gccaagtgcc gatctcaatt cacttggtat
    35821 caactaaagt gatcgggaat cagatagaca acggcattgc aaactttagc tggcaaggta
    35881 aacacgcaga ccagtttaat aaaattacaa gagccttcta tcacagcgct gcgagcggtc
    35941 gcttcaacag ccctacaaat cttcccctta ctttgcgcga ttaccgcgtt tatatatcgt
    36001 attgcactaa gtctaaaaaa ctggacaaga ctgcgattac agaacttagc cacctgctaa
    36061 aagtaattcg tgcttccctg gattcagcaa aaatttccac cttacaggtt gagcaaactg
    36121 catttgtcaa catcgtcagc caaatggcga atcatcgccc aaaacaactc tatgcagagc
    36181 aaaaacccat ccgtaaatac gatgagctca actaccagtg cattgaccgt agtactgatc
    36241 ttcaagttaa accggatcac ttattactta cactcgatgc accagatggc aaatccagaa
    36301 ctcgcatcat gaatttcatg cttgagagca accctgacat cttcatgctt tggcaaggag
    36361 gcgacaacat tagtaacctt ttgaccccgg acctcagcat cgcgtctccg tttgtgctca
    36421 ctatgactat cgaagcggat gaccaggtca aatcccagaa cgaagcaacc actaaatatt
    36481 tcgacctgga caaaaaagca aactccccat acggcaaagt ttttcctgca gttggcaaac
    36541 aagcagaaga gtggggcaaa ttacgggagc ggctcaattc aaacgcttct tgcttagttc
    36601 gttactattt caatctaacc gccttttgcc ctgatgagga cgaggcagcc cttatctgcg
    36661 aacagcagat tattaacacc tttaaaaaga atggcttaca gctctacagc cctgttttca
    36721 tgcaaatgcg caattacatg gccatgttcc cattcatggc tggagaaggg ctgtgggaag
    36781 acctgaaatc gagcggagcc acctgccgag ctgaaagtac ccaggcagtc aacctgttgc
    36841 ctatcgtggc tgataatcgc ctgtgtcaag gcggtttact cgcgccctca taccgcaatc
    36901 agctcgcgtt tctggatatc tttgataccg gtttgggcaa cacgaattac aacatggcag
    36961 tttctggcac ttcaggcgct ggtaaaaccg gtcttgttca accaatcctt cgcagtgtgc
    37021 ttgattccgg cggcattgtt tgggtatttg acatgggtga tggttacaag agcttttgcg
    37081 agaacgtggg cggagtctac ctggacggcg aagcactcaa gtttaatccc tttgccaata
    37141 tcaccaatat tagcgcttcc ggtgaacgga tccgcgatca actggcagtg ttggctagcc
    37201 ctaatggcaa attggatgaa gtacacgaag acttactgtt gcgtgctgtc atgcaagcgt
    37261 gggaggggca taagcaccaa gcacggattg atcatgttgt ggatttcctg aaagaggaac
    37321 gcaacaacga gcgctataaa aactcatccg gcatcactgg ccgtatggac gagatcatcg
    37381 agctccttgg caagtataca accactggga tttacggtga attcttcaat tctgacgccc
    37441 cctccctgac agatgacgcc aggatggttg tcctagagct aggtggcctc caaaacaaac
    37501 cggctttact tgctgcagtc atgttctcac tcatcattta cattgaggac aagatgtatc
    37561 gctccagccg tagccagaaa aaagtttgct gcatcgatga aggttggaag ctgttgaact
    37621 ttaaaaatga gaaagtcggc tcgttcatcg aaacagggta tcgtactgtc cgccgtcata
    37681 ccggctcctt catcactatc agccaaaata tcaaggactt tgacgctgac gaagcgagta
    37741 gcgcagcaaa agcagcttgg ggtaactccg cattcaaggt tgtcctcaaa caagacgcca
    37801 gcgaattcaa aatttataac cagaaccggc ctaatcaatt tagtgagctt gagcggcaag
    37861 tgattggccg atttggtgat gctaaagatc agtggttcag ctccttcatg ctgcgcatca
    37921 atgacacctc atcgttccac cgattgttcg tagaccctct ttcccgtgca atgttcagct
    37981 ccaatggcaa agatttcgag tacttgcaag cgcgccgcgc agcaggtgtt gatatccacg
    38041 atgccgttta tgagttggcc aatctgcgtt atccagagga aatggaggcc cttgaagcat
    38101 ggaaacaata aaaaccacag ctcctcaaga caaccagcaa cgcaaggtgt ctagcccacg
    38161 ttatcgccaa gccatcttag tcattattgc gactatcacg ttgctcaacc tagcactcaa
    38221 ctgctggctt atcgcccatg acgcccagag gaccgtcgca tttgatatga agggtactct
    38281 cgatcagttc atggagcagt cggccagcca agcgctttct gaaattcaaa gtcagcagct
    38341 tgttgcccgt tttagtcagg ctttggatga aagccttgcc gcgtatcaac aagaacataa
    38401 tgttgtgatc ttagtgtcac cctctgttgt attaggtgcc cccgatatca cccgcaatat
    38461 tcagcacgac atagcaatca aaatgcgtga atccatgtct ctagttgcgc cgaccaactt
    38521 ggggagcacc aaatgattaa ctctcgtctg ttagttgctc ttaccgtctg cttctgtggc
    38581 tgcacacaag cagcggatct tggtacctgg ggtgatcttt accccattac tgagcaagac
    38641 atgttgacca ctatccatga acgactcggc gcaatgcagg aaagtggaga gcttgccaag
    38701 gaacaagaag cgtttaaaga gcgcgtgatc aagaacagtt tgcggccatc gcccgttaaa
    38761 gggcttaggt tggccacaga agacagcacc cattttgttg accctagctt tgttgtaagc
    38821 caggacattg ctgatcacaa aggcagggta tttgctcata agggagacag gatcaaccct
    38881 ctcgattctg ttcccttcgt gcaaaccctt tactttattg atgcagatga tcccaggcag
    38941 gttgaatgga tgcagcaaca gcatcccacc actctcatct acaaagtgat attggttaac
    39001 ggtgatatcc ggaaaagtac caatcaacta aatacacgga tttatttcga ccagcagggt
    39061 gttctaagcc aaaaattcgc gctcactgca gttccagcca aagtcagtgc agcatcaggt
    39121 ggcaagcttc tgcagattga tacttatacc ctggagcgcc gataatgaac cgcttacttt
    39181 taattttaat acttttgggt agtgcaatat tttcattgcc tgctcgagcc tctgccgtag
    39241 agtgtgaggg gaattttgtc aatcccatta ctgatgtttg ctgggaatgt atttttccaa
    39301 tttctattgg cagcattcca atatcaccag gaattgcacc cgacacttca aaccctgcaa
    39361 gcccaataca gatttgccca atgggtattt tctatcgcat tggactggct atcgggtatt
    39421 gggaaccaat ggcccttaca gacgtaacaa gagcgccata ctgcatggtt aacttaggag
    39481 gaatgagcct cggtatcggc aaagttggat ctggtactgc tggacaaagc gacaaaacag
    39541 caccgggcgc tttttatcat gtgcattggt acaaatatcc ccttacctat tggctaagta
    39601 tcatcacctc gatgggttgc ctccagggtg gcgacatgga tataggctat ctgtcagagc
    39661 ttgacccaac gtggaacgac tcatctattg ccatcgtgct aagcccagag gcaatgctat
    39721 ttaataacgt gatcgctcaa ggtgcttgcg ctgctgatgc catcgctagc gccgtagata
    39781 agcctattga ggctttattc tggtgtgcag gctctcatgg ctcaatgtat ccatttaccg
    39841 gttatgtctc caacgagttc agccctatgc agtcctccat tcttttgtct gaaagaatgg
    39901 cattcaagct acatcggcag ggaatggtaa tgaactcggt cggtaaggat aaagccgtct
    39961 gcttcgaata tccctctgcc atcgtcccca aagaacgctg gcgctatcag atggttaatg
    40021 tccatccaga tgtggcctca tgccacccct ttggcagaac cacaacagtt tgggggactg
    40081 gccataacat gcctaatgat agaaagaatt ttggctatct gatgtggcgt aaacgcaact
    40141 gcgttttttc gtgaggataa tttgatgaga ccgtacctac taagcatcat gattgcacta
    40201 tcagcacctg tgagctcgaa tgagctggca gagactcagc gatttattaa taacctcata
    40261 gagaatccac cggctctaga agtgatgagc caggctaacg atgtggcatc ccaagaaagg
    40321 cagcctgttg gtgttggttc tcaggcgtgg atagaccaat tggctcgtca agctacagga
    40381 gcatcaaagg caaagccaat accacaagcc ctatattttg tctcattctc tatccctgag
    40441 gatgggttga aacgcatgat cttagatgca gatgcctttg gcattccttc gactatacgc
    40501 ggcatggtca acaacgacat gcgcgataca gctaatgcag tactccgact ggtgaaggag
    40561 gacaagcgtg ggggtgtgca aattgaccca aaagcatttt cgacatatgg catcaatgct
    40621 gtacctgcct tgatagttac ctgtgatgga cgctatgacc gtatcgccgg caaccttgct
    40681 ctacgcgaag cccttacaaa aattgcgcag tcaggcgatt gcgcaaatac cgcccgcgct
    40741 attttagcgt ctaaccctta atcgaggaga ctcttatgaa aaaacacgtt ctctttgata
    40801 caagtataag atggggcagc atgctggctt attcttcctt aacagcattt ttaagcttaa
    40861 tactcataag cagcattgtt tacgctaacg accaatacaa tcagggcagc aagtttgcta
    40921 atgacataaa aggtaaagag aagaccgcca ttagtagttt caacccaggt gctgttttgc
    40981 caaattacac aaaaaccccc ccagaggctg gttactatgg tggtgtaacc aatgcatcaa
    41041 ctgatttagg cgccaagggt aatgcagcgc ttaatcaatc tgctgcaggc aaggtgatca
    41101 ctgaatctat tttaaacacg cctttagaca acaagcccag catggacgca ccgttcatat
    41161 cagttggcac cgatgcccag aataaagctg aaagcgtaac tgacggtagt tttgatggtt
    41221 gtgttaaaca atctgtcact cacactgaat acaccaatca cgtttgttcc cgtgatacac
    41281 gagtcgatca gtattgctct agaacagcct caattactgg ccaatggaaa gaacgctggg
    41341 ttgaaacggc aacatcaaca tctgtccccg tagaaaactt ttcattaagt agatactgtg
    41401 cgagtgggtg tggtggggat cacacagaaa caaccggata ttatgttttc ttcaaagcaa
    41461 atccccctat ggatgagctg attacaagtt catcgataag cataactgga acctccgctt
    41521 cattctcttg gagaataact tttaaccaga aaaacacaat cgatacatat ataaactcca
    41581 acggttctcc ttcacccatg tggagcaata tcagggtaaa taaaaatgat ttaatatctg
    41641 gctatataaa aggaaccagt aaaagcatca ccactacctt tgatagactt tcatcacgta
    41701 aagcgtccat gatcattaca tacaactata aaaagctggt caaggaacga tatttcgagc
    41761 cacatattac atggtctgaa aaatgcccat ttgataaggc agaaggtgct ttaaaagata
    41821 cacagtgcat tgaaccaggt ggcaaccgca caatatatgt agaaggtaag ccatacacca
    41881 tgtatagcga ttgctggtct tacaaagatt catatctaac acagtctcag agccaaggtt
    41941 cgtgtgggga gtttattaaa aatccagcat gtactgttgc taatcgaaag tgcgcttata
    42001 gccttgatgg tttttgtctt catgaaaatc tgacatattc atgtgaacat aaaaccagtg
    42061 gctccggtgt catgtgcgga ggcacatttt tctgtaagga tggcagttgc gcccaatcag
    42121 ctgcgggtaa gaataattca tttcagaagg ccgtatccca actggccgct gtagctgctg
    42181 cgggtaaaga cgtagcagcc cttaatggtg tcgatgtgcg ggcatttact ggtaaagccc
    42241 aattctgcaa gaaatttgca gctggattta gcaactgctg caaagacagt gggtgggggc
    42301 aagatgttgg gttagccagc tgtagtagtg aagagaaggc gctaggtgag gctcgaaatc
    42361 gcaagcttac tatcgatgtc ggtgaattct gcagcaaaaa agtccttggt gtttgtgttg
    42421 agaaaaaacg gggttattgc gtattcgaat ccaagctcgc tcaaattgtc cagcaacaag
    42481 gtcgccagtg gcaacttggt gttggttttg gtggagcctc ttcacctgac tgcagaggaa
    42541 taactgttga tcagctacag gctataaagt tcgacaaact tgatttcagt aacttttatg
    42601 aagacctaaa aaatggttct tcaattccag cagacaacgc actaataaaa cgagctcagc
    42661 aacaaattaa agaccaagta aatagcaacg cgggagggaa aaaatgatcg agcttatgtt
    42721 ttctcatgtg cgagcttatg caagctgggc tctgagatgt ggcttaactt tgccacatcg
    42781 agcgagccag caggcaagca cagcgcgcca ggcattttcc atattgccgg ttctggccat
    42841 gctatttttt ccaaccatta catactcctc aaatctacct cgcaatgaac cacaaggctg
    42901 gcagtggtac aacgagcacc aggagcagga actggaagag agcacacctc ctccagtaca
    42961 accagcccta tcagcaactg aacgcaagaa gcggttacag aaaataacac aagaagcgtt
    43021 agataaagct attctggata gttcaccaga aaactcagct gcatttatgc ggtggcaaaa
    43081 tttctggact gagaaggcag gggacttcac tcagaatacc aaggaagcgc tacttcttta
    43141 cccagagcta gactacaacc ttaaatacag ccactataac ggtacagtaa aagaccagat
    43201 ggcaatggat cgtgaaagag aaaaaacagc cattgctaaa ctctcttctc aatacggtat
    43261 tttctttttt tatcgtggaa aaatgccatt agacactttg ctcggaagtg taataaacag
    43321 ttttgcaaaa gatcaccatg ttagtattat tcctatatcc gtggatggat ccgcaaatcc
    43381 agcgttacca tacacgcgcc cggatacagg ccaaagcaag acaatgggga taaagcactt
    43441 tccggcactt tttttagttg acccaaagcg cgaaacatat cgtccgcttg cttatggatt
    43501 catcacacca gatgacttgt cacggcagtt tttgaacgtc gcaacaggtt tcaaaagtga
    43561 atattaataa actttttata caggagattt tctgttgaga aataatcctt ggcgagtaat
    43621 gccactactc atgtattgtc tggcatctaa cgcgacgaca tgggatgaga ttgccgcact
    43681 tgatgcagcc aaaaaaaatc aagatagcca gattcagctg cctatacacc accctccatt
    43741 tatgctgagt aatggtcaat ctattcgcgt ggaggattgg aagttggttc tattcatgca
    43801 gtctacctgc aactattgcc atcaatttga tcctgtgctc aaagacattg cagataaaac
    43861 cggcattagt gttttttctt acaccctgga tgggggaggc gatgccgctt tcccagcgcc
    43921 agtaccagcc ggtccagatg taatggtgga gtttttcagc aatggtctgc ccatagcaac
    43981 tccaaccaca tttttagtga acgtgcatac gatgaccact taccctcttt tccagggcgc
    44041 agtggatcgt gacggcttcg tatctcgcct tgatgaggta ttccaaatag cattaagcca
    44101 aggagaaaag cgtgtcacgt attaataaat tatctatttt ctcaatgcta tttgtcactc
    44161 acctagccaa tgctgatgta aatggtgacc ttaataactt ttttggaaag ctcggcttcg
    44221 agacaaatac aacgatgcca catgcttggc aagggcaagc agcaggatat gccagcggtg
    44281 gctctctata catgcgcaca gcagttaaac aagtgcagct tgtctcaatg caggtgccca
    44341 gtttaaatgc tggatgtggc ggtattgatg cttatcttgg tgctttctca catattacag
    44401 gagatcagct gcagcgtttt gttaaacaaa taatgggtaa cgctgcaggg tattttttcg
    44461 accttgcatt gcaaacgact gtaccagaaa tgaaacaagc taaagacttc ctgcagaaat
    44521 tagcctcgga cgttaacagc atgaacatgt ccagctgcca agcagcccaa ggtatagttg
    44581 gcggactgtg gcctaaaact tctgtcagcc aacagaaaat ttgccaggac atagcaggtg
    44641 aaaataattt gttcagtgac tgggcggcat ctcgccaagg ctgcaccctt ggggggcagt
    44701 atggaagtgt gacagacaaa gctggtccaa agatgaaaga ccaagtcctc aaaaacaaaa
    44761 atctgatgtg ggattcattg agcaaaaata ctctcttcaa tagtaaccga gagcttaaag
    44821 aattcgcaat gagccttacc ggaactttga tttttgatgc tgctggtaat atcaaacctt
    44881 tggtcgcact cacgaccaac gaagatatca tcaaagcgat gatgaacggc ggtacggcaa
    44941 atatctacgc gtgtgatacg accacccttt gtctcaaccc cacgataaag ccggttacga
    45001 taagtgctgc gagctctatg aatgggcaag taaaaaaatt gctgaccagc attcaaaata
    45061 aagcaatttc tgacactccg ctcacagaac aggaaaaggg ttttatatcc tctacctcag
    45121 tacccgtgct caagtatctt gttgacccac agtcactagg cgttgccaat acactactgt
    45181 accaacttgc tgattacatt gggtatgaca tcttgatgca gtacctgcag gagcttattc
    45241 aacaggcaag aattatgttg ggtagtagta attatccaga gcctgccgta gagcaacttc
    45301 acaatagcct taatcaggcg agtcaaaata ttgcagtact gcaatccaga gtacagatca
    45361 accaaagtgc cctgatggta gtggatcgtc agatgagcta catgcgtcaa caactctcca
    45421 gccgcttgct ggagcgctat caatcaaact accgtttcgg tggagcaggt tcataatgga
    45481 cgtcatttat acaactaccg gcggcgcctg gttccgtgat tctctcaatg ctatagcagc
    45541 attcctgatg tctagtgact ggggcacgct tgtttccatg gccactgtat tatcagtttg
    45601 tgttgctacg tttgcctata tccgaactca tgatctggca actatgatca agtgggtagt
    45661 cgtctttgtc atggtcagtg gcgtattact tggcattaaa cgctctgtac aagtaattga
    45721 tctttcaaac ccaacaggcg tctatcaggt tgataacgta ccagttggcc tctcccttcc
    45781 tgcctcactg atcacctctg tcggctatgg cctagtctca gcttatgaat gggtttttca
    45841 tcaacctgat gccttgacgt acagtaagac tggaatgttg tttggtgcga atctggtcgg
    45901 tagcagtacc gatttcatgt caacaaatcc gaacattgcg ggtctcttct ctgattatgt
    45961 ccagaactgt gtcgtcggag atataatgct caatcacaaa tatacccttg atgacctgat
    46021 gaggagtcct gatccatata gccttatttt ctctcgcccc agtcctcttc gtggtatata
    46081 cgacaaaaac ggcaatttcc aaacttgcag atgggcagct caacagttac aaacagccat
    46141 gaatattgac agcaccaccg gtggagatac ctggacttac tacgtgcgca aaatttttgg
    46201 cggaaaacct aatgccacaa cgctgtttgg caccatgatg ggggatagtt atagctattt
    46261 ttacggaggt gggcagagcg ccagcgagat catgaaaagg aacgtcaccc tcaacgctct
    46321 cagaaaaggc attgtcagtt acagcgctcg caatggagat actgccagct tggtcaacct
    46381 gtcggctgaa tccagttttg ccaagcttcg tatgtcccaa gctaccggcg ccagtattgc
    46441 cacacagacc ttgcctatca tgcagaccgt gttgttcggg gtaatggttg ggcttttccc
    46501 catcattatt ctgcttgcca ttatgagtgt gctgactgtt gaagtcctca aggggtatgt
    46561 tttcacctta gcttatcttc agacttggcc aatccttttt gccatattaa acaacgccat
    46621 gaatttccac ctcaaagcat ccactggtgg gataaacgtc actttgtcta acctctcgca
    46681 ggtacaacag caatattcag atatcggcac gacggcggga tggcttgccc tttctattcc
    46741 atttttggca tacggcattg tcaaaggcat gggaagtgct gtatctcaag ccggtagtta
    46801 cttgggcaat gcaatgcaag gagcggccac acaaagcgcc tcgcaaactg ttgatggcac
    46861 ctgggcattt aacaacatgc aaacagataa cgtcacagga ggaaaatggg atacaaattc
    46921 gagttttgct aatggtcaga tgaccgcaca gacaaacaat ggctcacttg taacccaaac
    46981 ggctggcggc accagtgttt acaactccgc tccagcaatg tcaaaactgc ctgtcgatat
    47041 caactttggc aaagcaatga gtagcacagc tcaacgtctt gcaagggaga gcgaaaccca
    47101 agccgaaagc tcactcgccg gttacaacca tgcggtaaac agcgctttca accaagcaaa
    47161 gcagttctct tcacagtccg gtaatagcag caccatgacc accggcgcag actctagtca
    47221 ggcggcctca caaagccagg gtgccaatat gatgctctcc gccgcccagt cctatgcaaa
    47281 gcgtcacaac gtaaccgaaa gccaagcatt caatgagctc atggacaaaa cctccagggg
    47341 tgaggttcat ggtggcatga aagggcgtat tggtattgat tcagataagt ctgtactcgg
    47401 taaagtcgct agcgcgaccg ttggtgtttc tgccggggca gaagtctatg ctggcgccag
    47461 cttgtctggc agcactggtt caactgacag cacaactaag ggtggaaacc aaaaccttga
    47521 cagatctgca gatcaatcca gccaagagat gaaagatttc cgccagggta aagacatggt
    47581 tcaaagctat cgggtatcac agtccggtag ccataccgat aacacagcca acacccagct
    47641 tgaacaactt gggacaaccc ttagcgttgc ggatagtcaa tatcagcaat acaccagcag
    47701 cctgtcccgc agccatgaat atagccaaat ggcatcgact agcgatacaa caagcgcaca
    47761 aatgcaaagt aattatgccc aagagtttgt tggctatgtc cagaaaaact caccagacaa
    47821 ggctgacaat ttactcaccg ataccgcaaa cccggaaatc agaagtgaac gtgagaaatt
    47881 agcagggcag ttcatggagg aaacattacg ttctcgcgta gaagggcaat atgaaacaaa
    47941 ccttggtggt ctatctcaag gcatgtctac tataagcagc ccagcaacaa caggtagtac
    48001 agttgccacc cgtgaagatg aaatagcaga acgtgcccaa tcagcaggta tattaagtga
    48061 taccaaaact cgtgttgatg gcaagattag tgatagcaat caacaaatat ccaataacag
    48121 ggactcgata aacactactc agggtggtat attaaaggat cgcgaaaatt tagaaaatga
    48181 gcagtctcat gcaactcgtg attttgagga aaatcatgct gctgcagtta agaaccaagg
    48241 tgaagaagat cccaggatag cagaagcaaa aagaaaatcc gatgaactcc gtcaaagtga
    48301 ggaaaaatca tgaacatcac caaaaacgat atcactgacg atgtaaactt cattgtcaga
    48361 acattgaaaa aaaatgaggt tgtgatacct tccttcctct cttgtgcagc acctggattg
    48421 gctttaatgc tcggcatggc tgcatggcag tttttcattg cattttctat cacccctcag
    48481 ggcaagatgg agcggctctt ttctcttgct tcaattggac tttccattgt tttgggattc
    48541 ataattttca ttgctatcac tcaagctagg agtaaatatc tctctatgcc aaaagagata
    48601 ttagaaaata gcctcatcgt caccctaatg agacgcaagg catttttcta cctatacggc
    48661 tggattgcat tcaactttgc tattggcata gcaattaaaa tttctgcatc agcggccata
    48721 atctcttatg gcgttcagtt ttcctcgata cttataattt ggtttattgc atcagctgac
    48781 ttgagtcgtt atgacatatc tttgctcagc gcagtaataa aggcttggcg ggaaggtaag
    48841 gacttggact cctgcctaat gaagggttga accttttaaa acaaagaaga gagcaaaaat
    48901 atgaaaaaaa cagttttggc attagtcact atttctatcc ttgggttatc tgggtgttca
    48961 gctgttcaca cggctgtaag taagcgcaat cttgatgtgc agaccaagat gagtgaaacc
    49021 atcttcctgg aaccagcgac tgaaagaaca gtctacttgc aactgcgtaa taccagcacc
    49081 gagcaaggca tggccatcga gcctaaactg cgccaagcct tagagagcaa gggtatggtc
    49141 atctccaaca acccagacac cgcgcaatac tggatccagg ccaacattct ctctgtaggg
    49201 aaaatggatc tgcgcgatgc ccagaatgcc ctactctcag gctggggagc gggtgcgatg
    49261 ggcgcggctg ctggtgctgg ggtgcttgct tataacagtt catccagtgg cgcagcactg
    49321 ggcgctggtc tggtcggcgc tctggctggt gttgctgcag acgccatggt ggaagatacc
    49381 aactacacca tgatcaccga tttacagatc gctgagaaag cccccacagg tgtcaccgtg
    49441 acgactgaca atattgccat gctcaaacaa ggctcctctg gcggtaaagt ccaaaccagt
    49501 agcgcccagg gtaatcgcca caaatatcag acccgtattg taagtaatgc caaccaggtc
    49561 aaccttgatt tcaaagatgc caagccagta ttagaagacc aacttgcaaa taccttgtca
    49621 ggttttttct agtttatctt atataagaag gggaggctcc tcccctttat cttgagggaa
    49681 atctaatgag tctaaatacc cgcgatgtaa cgcagggcgg gcaagtcgca ttcatgcgac
    49741 tgcgaatgtt tctgcaaata aacaatatcc tttcttattg gttgattatc tcatttggca
    49801 tactgactgt ttcaatatta ttttttcgtg ttagcactca aaatataatg aatggggtta
    49861 tctattggta tgccaccaca attcagcccc ttcataaaca catggttaat ccgcctactt
    49921 acaccattca ctattatgaa cgggagctta cttataccac gaagcaaatt ttagtggatg
    49981 catacacggt gtactgcggt cagctcctta aaaatgagct ggtaatcgca gccctttcat
    50041 cattggtgat cgtgctatta gctggtcttg ttttttattg gtatcttggt gtcacaggta
    50101 gaaaacagag tgaggacgaa ataactggcg gaagaaccct caataccaac cccaagcaag
    50161 ttgcaaaaat gatgaagcag cgtgggcaag catccgatat aaaaatagat gcgctaccaa
    50221 ttaaaaaaga cagcgagatt cagaactttg ccatgcatgg tactgttggt tcaggaaaat
    50281 caacgttgat gcgtaagttt ttggatcaat gtcgccaacg tggcgatatg gttattattt
    50341 acgacaaagg ctgcacattc gttgaggagt attatcagga aggtagagac catatattga
    50401 accctcttga taagcgctgt gcggattggg atatgtggga agagtgtgag acgctgccag
    50461 atctcgaagc tgccgcgacc acgttaatac ctatgggttc atcagaagac cctttttggc
    50521 aaggttcagc ccgcaccata tttgcagaag gtgcccaccg gttgcgtacc gaaaaaggcc
    50581 gcagttataa cctatttctg cgcacattgc ttgcagttac gctcgacaaa ttgcgtgaat
    50641 tcctcgcggg aaccccagca gcaaatctcg tcgatggaaa aattgagaag acagcaatct
    50701 caatccgaag cgtattgacc aactatgtca aagccatgcg atacctccag ggaattgagc
    50761 gcaaaggaaa gaaagccttc accattcgtg aatggatgca aaacgctcgt gatgatggcc
    50821 acaatgggtg gcttttcatc acctccaacc aaaagcacca tgaatccctc aaaccgctta
    50881 tctcaatgtg gctcagcatt gctgcaaaca gcctgctctc tatgggtgaa aaccgctacc
    50941 gccgcgtatg gttcatctat gatgaacttc cctctttaca caagctgcca agcctcccct
    51001 atgtcatagc agaggcccgc aaatttggcg gctgctttat gttgggattc cagtcttatg
    51061 cccagctcga ggagatatac ggcaacaagt ttgccgaggc catttatgat ctgctcaaca
    51121 ccaagtactt cttccgctca ccctcagcct ctgttgccaa atttgtagag gaagacatcg
    51181 gtgaaactgt acgcaagaaa ttctccgagc aaaccagttt tggcgccgac caggtgcgtg
    51241 acggtatctc cttcggcaag gatgaggagc ggatcagcat cgttagctat accgatgttc
    51301 agatgctcga agacctagag tgtttcgtta ccctgcccgg gaactatcca gtggtgaaaa
    51361 tgaaacttag cttcgtgaag aaggaaaaaa ttgctgacgc actgcccgag cgagatatcc
    51421 agtcaagcct agatcctgat gtggacagtg aggtatccca gcgcctgact gaggcaggga
    51481 aggttttcga tgggatatca gccggtgtgc tcaccccagc tgcagccgaa cctatcactc
    51541 aggccatcga ggaagtgaaa gcatcagtcc tcccaccaac tgactcaact caagcagagg
    51601 gcagcaacgt tcaggcaaac gacccacaaa catcatctgc aggtagagac caggaacttg
    51661 aataccatcc cattaaccct gatggcatcg atgagaatgg tgtttgctac gatgaggccc
    51721 tctacgctga gtacctaaaa actcaggaca cccgtgaaag ggctcgcaac gaagaggtca
    51781 atattaacca tcaccagtat gaacgtggcg atgacgaacg ggagttcatt taatgctgtc
    51841 actctcaacc atcaagggtg gtgccgcgta ctacgcagcc gaagaaaact actacgccat
    51901 gggcgagctg gaatcagctt ggcttggcga aggggcacag cgactagggc ttgatggccc
    51961 ggtcgatggg gcaaccttcg atgccattgc gcaaggcaag ctgccagatg gcacagagct
    52021 ctcgcgcatg gtcaatggca aagagaccca ccgcaccggc tatgatctga cgttctccgc
    52081 ccccaaaagc gtgtccgtat tagggctggt tgccggtgac gagcgttttg tcgccgcgca
    52141 ccatcgcgct gtcgctaccg cgatgaaaga ggtcgagacc ttggccagca cccgcatcat
    52201 gaccgatgga gtgtcgcgta ccgagcacac cggcaatatt gtggcagcgc tctacaccca
    52261 cgatacctct cgtgaactgg atccccagct ccacacccac gcactggtac tcaatgccac
    52321 ttatgccgaa ggaaaatggc gagcgctcag cagcgatgcc gcccacatga acaccggttt
    52381 tggcaaagat atctttaaca acaaacttgc cctggggggc atataccgcc actccctgcg
    52441 ccaagaagta gaagccatgg gctttgaaac cgagatcacc ggcaagcatg gtctatggga
    52501 aatcaagggc gtaccgaccc agccattcag tcagcgcagc caacagatca acgacgcggt
    52561 cggccccgat gcgtcgcccc aatcccgcga tgtggcgacg ctcgataccc gcagggacaa
    52621 agcggtcgcc gaccctgatc tccttattgc cgactggcgt gatcgccttg gcaaagaggg
    52681 ctttgacttg ccgctcttta tcgccaaagc ggatgaacgc gcagcgtctc atacccaggc
    52741 accctccccg gagcacgacc ttaacaacgc cgtgagccat gctatttcgc tactctctga
    52801 caaaaaggtg cagttctcct attccgaatt gctagccgcg accgtgaccc aactgcccgc
    52861 tgagcctggc atcatcaagc aagcccgcga cggcattgac cacgccatcg agcatgaacg
    52921 cctgatcccg ctggacaagg aaaaggggat cttcacctcc gacattcacc tactcaatga
    52981 gttatcggtc tcccagctcg ccaaggagtt aagcacaagg ccgcctatta ccaccttccc
    53041 gcaacaggcg cagccacggg atcgccctta tgccgatgcc tattctgtcc tggcccagga
    53101 caaagcgccg cttgctatct tgtcgggccg cggtggcatg gcgcaaacca tcgagcgcat
    53161 ggaagacgcg gtactcatgg cccatgagca aggtcgcgct gtcacgatat tggccagcga
    53221 taaccgctct gccgggctgc tcgcacaaaa cgagcaactg gcaggcaaca ttgccccgcg
    53281 ccataccctc agcgccagta ccgtattcac tccccatagc accctcattg tcgaacaagc
    53341 cgagacgctc accctcaagg acacagtgct gctactggaa aaagcccgag ccagtgacgt
    53401 ccagttgctg ctgctcgaca gcgagcgcca acgtggcgtg ggcaatgccc tgtcagtgtt
    53461 aaagcaagcc gatgtgccgc agtaccgttt ctacgatgcc cccaagatac aggccgccgt
    53521 tatcagtgag cctgacaagc ccaaccgctt agccgcgctg gcagaggatt acgtcaatcg
    53581 cctgcagcag ggcgagcagg tcaccgccca gatatccggt agccgtgatc aacaacagct
    53641 taccagcgag atccgcagcg ccttgcgcgg ggccggacaa ctgagcggcc ctgagtctac
    53701 cgtcaacgtc ctctccccgg tctggttaga cagcaagacg cgccatcagc gggataccta
    53761 ccgtgagggc atggtgatgg aaaagtggga tgacagcagc aaagcgatgc aacgctatcg
    53821 tatagatcga gttgccgata aaacccactc gctggtactg gccaacgacc agggcgagcg
    53881 ccagagtatc aagatccgca ccctggacag cagctggagt ctgtttgaga cgggcagtat
    53941 tgcgctcgcc gccggcgata ccttgcgtgt actgggccgg gaagcccagg gtgccctcaa
    54001 ggcgcaagac acactgaccg tgctggacgc cacccccgga caggtgcggg taagcacccc
    54061 gaccggtgag atgcaacttg caacagacag ggcgctgaaa ctcagtcaca actacgttac
    54121 cgggataggc actaccgcca gcaaagaggg taccgtgctg gcagccctga gcgcccgcca
    54181 gatgagcggc atgatgctca accagctggc ccgcagtggc gaacatctga cgatttacac
    54241 gccgctcgag caagagcggg ccgaaagcaa acttgccagt cacccccagt tccagctggc
    54301 cagcgagaag gtcaaggccc acggagataa cgagcagctc gatacagccc tcaaacaggc
    54361 caccgaccgc ctgttcagcc ctgccgagca ggctattcac ttgggattag cccaggtaga
    54421 ggccaggggg attgtctttt caactcccga tctgttgagc gcagcccttg atttctcccc
    54481 cgccactccg gtcaatgata tcgctgccgc gcttgaggca aaattgaccc agggcgactt
    54541 tataccggtg cctggcaaga gcggtgatgt ggtctcccgc accagttttg agatggagaa
    54601 gaccatcatt gccaccatgg cccaaggtaa gggcgcagcc acaccctact tggacaaagt
    54661 gcctgataac atgcttgaag ggctaacccc cggacaggcg caatctacac ggcttatcct
    54721 ggaaagcgac gatcagtttc tggccataca ggggtatgcc ggggttggta aaaccaccca
    54781 gttcaaagcg gtactggctg cgctcgatag cctgcctgcc gagcaacgtc caaccgtggt
    54841 agggattggc cccacccacc gcgccgtcca cgaaatgcaa tccaccgggg tcaaggccca
    54901 gaccctcgcc tctttcctgt cagaaagccg ccagcaagcc atggcagggt tgcagccaga
    54961 ccacagcaac accctgtttt tggtcgatga aagctcgatg ataggcaacc gggatatggc
    55021 cgagttctac cagcgggtgg gggccagcgg tgccagagtc atcagcagtg gcgataccgc
    55081 ccagctcaag gctatctcat ccggtgcccc gttccagtta atgcaagagc gcagcgcgat
    55141 tgacgttgcc gtgatgaaag agattgtccg ccagctcccg gagctcaaac cggctatcta
    55201 cagcctgata gagggcaacc tcagccaatc gctggtacaa cgcgaagcgg ttcaaccgga
    55261 tgtaatccct cgggataact ccggccccga tacgtgggtg ccagagcgct ctgtcattga
    55321 agcagacaac cccggccaac tggtggtcag tgactatgta ggtcgcactc ggctcgcccg
    55381 ggaaaacacc atggtgatcg tgcatttgaa ccaggtacgc cacgagataa acggggccat
    55441 tcatcaggca ttgtttgata aaggagaatt aggaaaccgc caaacaaccc tgacaatact
    55501 ggacccagtt cgtattgaag aaaatagcct gcgcagtagc ggactggttg aaggtaatga
    55561 gcttcaaggc aaggtcgccg tattagacca gcagtattac accgtcagtg aggtgaatag
    55621 caaagacggc accatgatat tgaccgacgc caaaggaaaa gcgcgcctca tatcgaacat
    55681 agaaaacacc gcccatgatt tggctattta tcagccgcgt gacataaacg tcagcgaagg
    55741 ggataaaata cgcttcacac gcaccgtcaa tgaacacggc catgtggcca acagccagtg
    55801 gcaagtcaag cgcattgagg ataatggcag cattgtgctg cacgatggca ataaagagaa
    55861 aaccgtgcgc cctggacaat atcaggaaga ccagcacatt gacctcggct acgccattac
    55921 cgcctatggc tcacaagggg ctagcagtca atatgctatt gagctacagg cggtgaaagg
    55981 agttaataaa aacctcatca ccctgtcctc tgcgtatgta cccgcctcgc gagcaaaaga
    56041 acacatgcaa acctataccg atgataaaga ggcgtggatc gccttgctca ataaaaatat
    56101 caaaggccag gtgagtaccg cgcacgatgc cctatcacct gaccagggaa aaggacagaa
    56161 gctggcaact gaattaatgg cgaatgcttc ccctatgcga gcaaccgcgt tgggacggca
    56221 tgtgctaaaa actcatcagc tggatgaaca gcagcacatg gggaaatata ttgccccagg
    56281 taaaaaatac ccgaccccgc acgctgcttt tcctgtgtgg gacaaaaatg gtaaacaggc
    56341 tggcgctgtc atggtcgagc tacgcagtct tgccgagaat aaaggcccta ccttgaatga
    56401 cgattttagg ctggttgcca atgaccgcgc cgaatttatc ggattacaac gggccagcaa
    56461 tggtgaaacc cgcatcgctc ccagtttaga gcagggtatt aaattggctg ccgtgcaccc
    56521 gcagagtggt attttggtaa gtattaatgg cgagactaat ccgtttaacg ttcatcgtat
    56581 gacaggtggc aaactcatcg tcccagatga gtataaatcc atgacaacca ccgacagtga
    56641 acgtgacatg cctatcccag aagataagct agataaagag gtaaaacgcc aggaggaaat
    56701 tattaaagcg ctggcaaaag aacatgacca aaaagaggtt gccttgccag aagataaaca
    56761 gcccgatacc gatgacaagg ccgcgcgtct tgcccgcgat gttgaaaatt attggaagga
    56821 tgccaacctc agtgaacgtc agttacgtga aattgcagac atcaagtctg aggcgaaagt
    56881 gaagttcact gcccacatga aggatacctt ggataaggta gaaagggaca tagtcaaaga
    56941 gttaaccctg ggggagtaaa caaaaccggc cttgagccgg ttttgttttt tgcatggatt
    57001 acagtgcagt aaatgctact catcatccgt agctggaaaa aacggctcca tcttttcggc
    57061 cacctttcta tcaatggaca ttcgcaatgc gtccttttca attttctcca tatttacaag
    57121 tttggcagcc aagtgctggc tgagaaacat ggactccagg ctagaatgca gtaacaaccg
    57181 gtcaaattca tcacgcccat tacctgcatg ttcagagcgg cgaagattgt aaacacgcag
    57241 accaagctct aacaacatac ttgtcttact tgaaaagctc acttcctctg gatgggctcc
    57301 agcctgaata tcctcttcaa ccagcccctt gatttcatcg ataactgtgt tcttcaggta
    57361 aaccgttact tttggcattt tgttacctat tttaaaaatt gtattttacc aacttatcat
    57421 agcggtgcac ccacggctag cagccaaatg gcatagcggt ggatgcaccg ccctatagca
    57481 gtgcctattt cgttttcccc agcatttacg ttagcagcgt acccaccgcc agtaaagtaa
    57541 cttattgata tttaacgtgt acgcgtatgc accgctagcg gcgccgtggt ttgtcggtgc
    57601 atgaaccgtg gatacacggt ggtttatctt taaatgccta ttgttgcgca ctgatttaag
    57661 atgtaagtcg ctgattttaa atcgtttatc tgcaaatcgt agatttgcta cgggtgtgga
    57721 agccctgtat ttgagaagca ggctatctac aaatatcgaa actttgagaa ctcggtatat
    57781 gcccgcagag aggggataga atttttcggt atcatttcac cgaaaaaatt tcgagttatc
    57841 ctcttcgtgc tgctttttcg tgggctttct cctgccatta ccttgctttc gcccagatag
    57901 gatagggtga cgtggaaatt tttcggcatc agttcgccgc gcaattttca cgttatcctg
    57961 tccggacgaa tttaggggag tgatttacct ggcatgactt gctatcatgc ggatgccaaa
    58021 tatagatggg ggttatatga aaaagatgct tatggtgttc atcgttttat cccaaaacgt
    58081 gatcgcggct gactgcttcg atcttgctgg tcaggcttac cgtatagatc ccgatctgtt
    58141 gcgagccacc tcattcagag agtcaagctt taaccctcgc gccttgaatg tagtttctga
    58201 aaaaaaatat gccgttggtc ttatgcagat ccattcaagt aatttccctc accttgctca
    58261 gttcggaatc actcctacag ttttatacaa tgatccttgt atgaatattt acactggcgc
    58321 ttactatatg gctattgcca ttaagaggct gggatacaac tgggaagccg tgggtgctta
    58381 ctatgcggga ttctcgaagt caccagaaca ggtggccaaa cgcaagtggt attcggatcg
    58441 tatcaaagcg acttatgagg aaataaaaaa ggccccatta aaggggccta aggacagcaa
    58501 gggaagttga attaatcaat tgcactgtat atcaagccgc tctcatctaa tgtcagcgcg
    58561 tattcacgga gtgagtgata aagcttcaca aagctatcat catctgtcat ttcccacatg
    58621 taatagtatg caaagagaca agcgacaaca cctgttgcgt gagcagttaa aaccccctca
    58681 aaaccattac catcaactga cagcttataa ccttcatctt gtacaggggg gaccataaag
    58741 aaagcgccgt tcgatacttc ccacatatcc cagtatccac cttgatacga ttcgcagata
    58801 tgctttagcc atccatatat attgccttcc gtcttcatca tccatctgcc aaagtatttc
    58861 ggcatcatat ccatgcgctt agaatcaatg accaaaccag caattaaaac gtccataagg
    58921 aatactcctc tattggtcta ggccaatccc agaccatgta aaaattataa ccttacctct
    58981 ggtaaggtgc aagttttttc tccttgcacc ataaacaaat taaaccatgc tatcccttta
    59041 actactttga acagcctcat aaattctcat tacttcatca ctgctatatg ttttttctcc
    59101 gtcaaagaaa atcattatcc aatcatcatt aacgcctatt gcatttatca cccgctcagc
    59161 cagccataac gcatcaacca ttgcttttat gtccaattta tcttttattg agggggtttc
    59221 tgaaatcaga tagtcagctc ctcccctcac tgccacctta aaactttccc aagatccaga
    59281 ttgaaaagca tagagcccta tgggtatctt tatatcgctc atatattccg ccctaactta
    59341 tgttgctcgg cttaaagtaa acgcctatgt actttgcatt atcaggcttc tgcttaactt
    59401 ttacccactc aaagccgtaa aaattttgac ttatcctttt ctctgtagac ttgaacaaac
    59461 tccctgtttc agggcattcc caataaagag tttccattat ttcgacagga ttgttttttt
    59521 catcagttac aatccttgta gacatatatc ctttgccttt tatttcagtt ttcatcataa
    59581 agccccccat agatctattt gtcttgttct tttttttgca aatttgcgtc tctagattcc
    59641 gagccgcgct ttaggttttc agcgcctttg gctctttacc gctgcgctgt tgtctatttg
    59701 cctctctgag ttcttcgccg cacagaggaa aacaacacgc gacaagggaa gcggcaccag
    59761 tgcgcccccg caagccgcag cgcaaaggag cgcagcgact gcgaacgggt gaggagggcg
    59821 gcgtagcgca cactggtgac gatgaccggc gtgttagttt gacgggcggt gaagggctct
    59881 gagaggtaaa tcagaagcga tcgaggtggc cacgggcgcg gcaagcggag cgcgcagcct
    59941 cgcagaggcg taggcatgag cgatggaaac ccgaaggggc gagacagcat cttttcgctg
    60001 actcgatgcg
//
